# Supplementary material for: Gut microbiota associations with common diseases and prescription medications in a population-based cohort
Source: Nat Commun. 2018 Jul 9;9:2655. doi: 10.1038/s41467-018-05184-7 (PMC6037668; doi:10.1038/s41467-018-05184-7)
Supplement: Supplementary file 4 — Supplementary Data 1 [file 41467_2018_5184_MOESM4_ESM.xls]

## Sheet: Disease_Rename
Supplementary Table 1: Common diseases and prescription medications (found in at least 1% of cohort investigated) within TwinsUK
Diseases					Twin Pairs Concordant with Disease		Twin Pairs Discordant for Disease		Total Number Twin Pairs with Complete Data
Identifier	Description	No. Cases	No. Controls (non-cases)	No. Unknown	Monozygotic	Dizygotic	Monozygotic	Dizygotic	Monozygotic	Dizygotic	Questionnaire
Gout		75	2452	210	2	0	22	28	577	453	BCQ, Q11A
RheumatoidArthritis		166	2356	215	8	2	53	57	575	452	BCQ, Q11A
Osteoarthritis		795	1742	200	84	72	156	164	576	456	BCQ, Q11A
AMD	Age Related Macular Degeneration	136	2386	215	11	9	34	39	577	451	BCQ, Q11A
Diverticular Disease		186	2342	209	13	5	48	68	577	452	BCQ, Q11A
Coeliac Disease		33	2426	278	3	1	9	3	569	444	BCQ, Q11A
Hypertension		756	1790	191	106	80	106	142	579	456	BCQ, Q11A, HATS
Cholelithiasis		238	2298	201	19	10	65	64	578	452	BCQ, Q11A
Hypercholesterolaemia		933	1613	191	138	103	130	159	579	458	BCQ, Q11A, HATS
Breast Cancer		113	2365	259	2	2	46	40	570	447	BCQ, Q11A, HATS
Incontinence		300	821	1616	18	17	49	42	146	130	BCQ
Psoriasis		188	2333	216	10	7	57	58	575	450	BCQ, Q11A
Acne		335	2193	209	50	10	76	81	580	449	BCQ, Q11A
Cold Sores		645	1894	198	71	40	151	131	582	451	BCQ, Q11A
Glaucoma		81	2438	218	6	2	24	27	577	450	BCQ, Q11A
Cataract		459	2073	205	62	37	86	98	579	452	BCQ, Q11A, HATS
COPD	Chronic Obstructive Pulmonary Disease (Chronic Bronchitis, Chronic Obstructive Pulmonary Disease, and Emphysema)	288	2221	228	22	14	83	88	567	448	BCQ, Q11A, HATS
Allergy (Respiratory)	Cats, Dogs, Dust Mites, Pollen and Mould or Mildew	891	1667	179	123	63	174	161	582	458	BCQ, Q11A
Allergy (Injested)	Nuts, Penicillin, Fish, Shellfish, Alcohol and Fruits	532	2013	192	44	28	141	132	580	453	BCQ Q11A
Allergy (Skin)	Metals and Latex or Rubber	337	2193	207	26	9	97	108	580	451	BCQ Q11A
Fracture Risk		454	1473	810	53	25	96	98	403	310	BCQ, HATS
IHD	Ischaemic Heart Disease (Coronary Heart Disease, Myocardial Infarction, Angina and Ischemia)	185	2371	181	6	6	61	63	581	456	BCQ, Q11A, HATS
AF	Atrial Fibrillation	65	677	1995	6	0	8	7	86	45	BCQ
T2DM	Type 2 Diabetes	119	2378	240	13	6	18	37	572	450	BCQ Q11A
Depression		354	2268	115	31	16	106	78	598	472	BCQ, Q11A, HADS (Hospital, anxiety and depression score)
Asthma		491	2001	245	49	21	113	113	558	442	BCQ, Q11A, HATS
Eczema		544	1874	319	52	34	126	120	520	420	BCQ, Q11A
Anxiety		802	1873	62	88	56	191	188	623	484	BCQ, Q11A, HADS (Hospital, anxiety and depression score), ASI (Anxiety senstivity index)
Constipation		165	1676	896	9	1	60	38	368	282	BCQ
Hypothyroidism		277	2224	236	34	9	56	77	573	450	BCQ Q11A
Hyperthyroidism		79	2416	242	4	1	26	24	573	449	BCQ Q11A
Recurrent UTI	Recurrent Urinary Tract Infections	220	1672	845	16	5	60	57	382	302	BCQ
IBS	Irritable Bowel Syndrome	105	1263	1369	4	1	49	23	326	251	ROME3
Venous Thrombosis		103	2429	205	7	3	35	31	576	453	BCQ, Q11A, HATS
Epilepsy		51	2462	224	1	0	11	20	576	448	BCQ, Q11A
Hearing loss		512	2181	44	56	33	122	125	630	485	BCQ, Q11A
Migraine		591	1938	208	55	38	138	154	578	451	BCQ, Q11A
IBD	Inflammatory Bowel Disease	55	2473	209	4	0	20	20	577	452	BCQ Q11A
Obesity		512	2225	0	67	44	91	115	644	493
Drugs					Twin Pairs Concordant with Disease		Twin Pairs Discordant for Disease		Total Number Twin Pairs with Complete Data
Identifier	Description	No. Cases	No. Controls (non-cases)	No. Unknown	Monozygotic	Dizygotic	Monozygotic	Dizygotic	Monozygotic	Dizygotic
Inhaler - SABA	Inhaler - Beta Agonist - Short-Acting Beta Agonists	139	1585	1013	7	2	24	36	322	231
Inhaler - LABA	Inhaler - Beta Agonist - Long-Acting Beta Agonists	68	1656	1013	5	1	14	15	322	231
Inhaler - Steroid	Inhaler - Steroid	179	1545	1013	12	5	34	43	322	231
Inhaler - Anticholinergic	Inhaler - Anticholinergic	22	1702	1013	1	0	5	10	322	231
SSRI	Oral - Antidepressant - Selective serotonin reuptake inhibitor	113	1611	1013	8	3	23	21	322	231
Levothyroxine	Oral - Thyroid Hormone - Levothyroxine	165	1559	1013	19	5	29	33	322	231
Triptan	Oral - Triptan	35	1689	1013	3	0	9	9	322	231
Bisphosphonate	Oral - Bisphosphonate	138	1586	1013	15	3	32	29	322	231
Paracetamol	Oral - Analgesic - Paracetamol	182	1542	1013	11	4	46	47	322	231
Opioid	Oral - Analgesic - Opiod	148	1576	1013	4	4	44	37	322	231
Statin	Oral - Statin	443	1281	1013	57	44	51	61	322	231
Topical - HRT	Topical - Hormone replacement therapy	39	1685	1013	2	0	10	7	322	231
Calcium	Oral - Calcium	271	1453	1013	31	11	51	52	322	231
Cholecalciferol	Oral - Cholecalciferol	285	1439	1013	34	12	51	54	322	231
PPI	Oral - Antacid - Proton Pump Inhibitor	313	1411	1013	24	10	70	69	322	231
H1 Inhibitor	Oral - Antihistamine - H1 Inhibitor	85	1639	1013	4	2	27	23	322	231
Quinine	Oral - Antimalarial - Quinine	24	1700	1013	0	0	7	7	322	231
Antispasmodic	Oral - Antispasmodic	25	1699	1013	0	1	11	7	322	231
Prescr. Antibiotic	Oral - Antibiotic - Prescription	67	1657	1013	0	0	22	15	322	231
Contraceptive	Oral - Contraceptive	45	1679	1013	7	1	10	4	322	231
Beta Blocker	Oral - Antihypertensive - Beta Blocker	128	1596	1013	6	2	36	33	322	231
ACEi	Oral - Antihypertensive - Angiotensin-converting-enzyme inhibitor	202	1522	1013	16	7	44	52	322	231
Coumarin	Oral - Anticoagulant - Coumarin	35	1689	1013	1	0	13	8	322	231
GABAergic	Oral - Analgesic - Gamma-aminobutyric acid system modulator	23	1701	1013	0	0	6	5	322	231
Thiazide	Oral - Diurectic - Thiazide	144	1580	1013	10	8	46	24	322	231
Sartan	Oral - Antihypertensive - Sartan	118	1606	1013	6	2	34	38	322	231
Thyroxine	Oral - Thyroid Hormone - Thyroxine	41	1683	1013	2	0	14	10	322	231
Topical - Steroid	Topical - Steroid	57	1667	1013	4	2	21	7	322	231
Steroid	Oral - Steroid	46	1678	1013	1	0	11	14	322	231
HRT	Oral - Hormone replacement therapy	84	1640	1013	9	2	18	18	322	231
TCA	Oral - Antidepressant - Tricyclic	65	1659	1013	3	2	18	8	322	231
CCB	Oral - Antihypertensive - Calcium Channel Blocker	222	1502	1013	15	10	46	54	322	231
Anticholinergic	Oral - Anticholinergic	50	1674	1013	3	0	10	7	322	231
Aspirin	Oral - Antiplatelet - Aspirin	135	1589	1013	7	4	28	44	322	231
Topical - NSAID	Topical - Analgesic - Nonsteroidal anti-inflammatory	114	1610	1013	3	2	40	23	322	231
Benzodiazepine	Oral - Hypnotic - Benzodiazepine	20	1704	1013	0	0	8	6	322	231
Clopidogrel	Oral - Antiplatelet - Clopidogrel	21	1703	1013	1	0	6	7	322	231
Laxative	Oral - Laxative	55	1669	1013	1	0	16	16	322	231
Aromatase Inhibitor	Oral - Hormone Treatment - Aromatase Inhibitor	48	1676	1013	1	0	22	14	322	231
Metformin	Oral - Antidiabetic - Metformin	50	1674	1013	4	2	8	15	322	231
Methotrexate	Oral - Immunosuppressant - Methotrexate	24	1700	1013	1	1	5	5	322	231
Folic Acid	Oral - Folic Acid	28	1696	1013	0	1	8	5	322	231
Iron	Oral - Iron	22	1702	1013	2	0	7	7	322	231
Alginate	Oral - Antacid - Alginate	25	1699	1013	1	0	9	7	322	231
H2 Antagonist	Oral - Antacid - H2 Antagonist	24	1700	1013	1	0	6	6	322	231
Loop	Oral - Diuretic - Loop	32	1692	1013	0	0	13	10	322	231
Alpha Blocker	Oral - Antihypertensive - Alpha Blocker	47	1677	1013	2	1	9	9	322	231
Vitamin B12	Oral - Vitamin - B12	18	1706	1013	1	0	8	3	322	231
Injection - Insulin	Injection - Antidiabetic - Insulin	29	1695	1013	2	0	6	9	322	231
Glaucoma Eye Drop	Topical - Glaucoma Eye Drop	35	1689	1013	3	0	8	11	322	231
Aminosalicylate	Oral - Aminosalicylate	17	1707	1013	1	0	3	4	322	231
Prev. Month Antibiotic	Oral - Antibiotic - Within one month prior to faecal sample	131	1899	707	0	3	64	43	508	307
