# Supplementary material for: Gut microbiota associations with common diseases and prescription medications in a population-based cohort
Source: Nat Commun. 2018 Jul 9;9:2655. doi: 10.1038/s41467-018-05184-7 (PMC6037668; doi:10.1038/s41467-018-05184-7)
Supplement: Supplementary file 5 — Supplementary Data 2 [file 41467_2018_5184_MOESM5_ESM.xls]

## Sheet: keep_matched_list
Supplementary Table 2: Mapping of the 206 gut microbiome features considered to their marker in the 68 marker features used in analyses. The marker is the one selected to have a Spearman correlation of at least 0.8 to the trait, although a trait could also be this correlated with multiple markers.
Gut Microbiome Trait	Representative trait in analysis (dominating set traits with correlation 0.8 or higher / self if trait included in dominating set)
Weighted_UniFrac_PCoA_MDS6	Weighted_UniFrac_PCoA_MDS6
Weighted_UniFrac_PCoA_MDS5	Weighted_UniFrac_PCoA_MDS5
Weighted_UniFrac_PCoA_MDS4	Weighted_UniFrac_PCoA_MDS4
Weighted_UniFrac_PCoA_MDS3	Weighted_UniFrac_PCoA_MDS3
Weighted_UniFrac_PCoA_MDS2	Weighted_UniFrac_PCoA_MDS2
Weighted_UniFrac_PCoA_MDS1	Weighted_UniFrac_PCoA_MDS1
Unweighted_UniFrac_PCoA_MDS6	Unweighted_UniFrac_PCoA_MDS6
Unweighted_UniFrac_PCoA_MDS5	Unweighted_UniFrac_PCoA_MDS5
Unweighted_UniFrac_PCoA_MDS4	Unweighted_UniFrac_PCoA_MDS4
Unweighted_UniFrac_PCoA_MDS3	Unweighted_UniFrac_PCoA_MDS3
Unweighted_UniFrac_PCoA_MDS2	Unweighted_UniFrac_PCoA_MDS2
Unweighted_UniFrac_PCoA_MDS1	Unweighted_UniFrac_PCoA_MDS1
shannon	shannon
PD_whole_tree	PD_whole_tree
observed_otus	PD_whole_tree
k__Bacteria.p__Verrucomicrobia.c__Verrucomicrobiae.o__Verrucomicrobiales.f__Verrucomicrobiaceae	k__Bacteria.p__Verrucomicrobia.c__Verrucomicrobiae
k__Bacteria.p__Verrucomicrobia.c__Verrucomicrobiae	k__Bacteria.p__Verrucomicrobia.c__Verrucomicrobiae
k__Bacteria.p__Verrucomicrobia.c__Verruco.5.o__WCHB1.41.f__RFP12	k__Bacteria.p__Proteobacteria.c__Alphaproteobacteria.o__Rhodobacterales.f__Rhodobacteraceae
k__Bacteria.p__Verrucomicrobia.c__Verruco.5	k__Bacteria.p__Proteobacteria.c__Alphaproteobacteria.o__Rhodobacterales.f__Rhodobacteraceae
k__Bacteria.p__Verrucomicrobia.c__Opitutae.o__Opitutales.f__Opitutaceae	k__Bacteria.p__Proteobacteria.c__Alphaproteobacteria.o__Rhodobacterales.f__Rhodobacteraceae
k__Bacteria.p__Verrucomicrobia.c__Opitutae.o__.Cerasicoccales..f__.Cerasicoccaceae.	k__Bacteria.p__Verrucomicrobia.c__Opitutae.o__.Cerasicoccales..f__.Cerasicoccaceae.
k__Bacteria.p__Verrucomicrobia.c__Opitutae	k__Bacteria.p__Verrucomicrobia.c__Opitutae.o__.Cerasicoccales..f__.Cerasicoccaceae.
k__Bacteria.p__Verrucomicrobia.c__.Spartobacteria..o__.Chthoniobacterales..f__.Chthoniobacteraceae.	k__Bacteria.p__Proteobacteria.c__Alphaproteobacteria.o__Rhodobacterales.f__Rhodobacteraceae
k__Bacteria.p__Verrucomicrobia.c__.Spartobacteria.	k__Bacteria.p__Proteobacteria.c__Alphaproteobacteria.o__Rhodobacterales.f__Rhodobacteraceae
k__Bacteria.p__Verrucomicrobia.c__.Pedosphaerae..o__.Pedosphaerales..f__auto67_4W	k__Bacteria.p__Proteobacteria.c__Alphaproteobacteria.o__Rhodobacterales.f__Rhodobacteraceae
k__Bacteria.p__Verrucomicrobia.c__.Pedosphaerae.	k__Bacteria.p__Proteobacteria.c__Alphaproteobacteria.o__Rhodobacterales.f__Rhodobacteraceae
k__Bacteria.p__Tenericutes.c__RF3	k__Bacteria.p__Tenericutes.c__RF3
k__Bacteria.p__Tenericutes.c__Mollicutes.o__Mycoplasmatales.f__Mycoplasmataceae	k__Bacteria.p__Proteobacteria.c__Alphaproteobacteria.o__Rhodobacterales.f__Rhodobacteraceae
k__Bacteria.p__Tenericutes.c__Mollicutes.o__Anaeroplasmatales.f__Anaeroplasmataceae	k__Bacteria.p__Tenericutes.c__Mollicutes.o__Anaeroplasmatales.f__Anaeroplasmataceae
k__Bacteria.p__Tenericutes.c__Mollicutes	k__Bacteria.p__Tenericutes.c__Mollicutes
k__Bacteria.p__Synergistetes.c__Synergistia.o__Synergistales.f__Synergistaceae	k__Bacteria.p__Synergistetes.c__Synergistia.o__Synergistales.f__Synergistaceae
k__Bacteria.p__Synergistetes.c__Synergistia.o__Synergistales.f__Dethiosulfovibrionaceae	k__Bacteria.p__Proteobacteria.c__Alphaproteobacteria.o__Rhodobacterales.f__Rhodobacteraceae
k__Bacteria.p__Synergistetes.c__Synergistia	k__Bacteria.p__Synergistetes.c__Synergistia.o__Synergistales.f__Synergistaceae
k__Bacteria.p__Spirochaetes.c__Spirochaetes.o__Spirochaetales.f__Spirochaetaceae	k__Bacteria.p__Proteobacteria.c__Alphaproteobacteria.o__Rhodobacterales.f__Rhodobacteraceae
k__Bacteria.p__Spirochaetes.c__Spirochaetes.o__Sphaerochaetales.f__Sphaerochaetaceae	k__Bacteria.p__Proteobacteria.c__Alphaproteobacteria.o__Rhodobacterales.f__Rhodobacteraceae
k__Bacteria.p__Spirochaetes.c__Spirochaetes	k__Bacteria.p__Proteobacteria.c__Alphaproteobacteria.o__Rhodobacterales.f__Rhodobacteraceae
k__Bacteria.p__Spirochaetes.c__.Brachyspirae..o__.Brachyspirales..f__Brachyspiraceae	k__Bacteria.p__Proteobacteria.c__Alphaproteobacteria.o__Rhodobacterales.f__Rhodobacteraceae
k__Bacteria.p__Spirochaetes.c__.Brachyspirae.	k__Bacteria.p__Proteobacteria.c__Alphaproteobacteria.o__Rhodobacterales.f__Rhodobacteraceae
k__Bacteria.p__Proteobacteria.c__Gammaproteobacteria.o__Xanthomonadales.f__Xanthomonadaceae	k__Bacteria.p__Proteobacteria.c__Alphaproteobacteria.o__Rhodobacterales.f__Rhodobacteraceae
k__Bacteria.p__Proteobacteria.c__Gammaproteobacteria.o__Xanthomonadales.f__Sinobacteraceae	k__Bacteria.p__Proteobacteria.c__Alphaproteobacteria.o__Rhodobacterales.f__Rhodobacteraceae
k__Bacteria.p__Proteobacteria.c__Gammaproteobacteria.o__Vibrionales.f__Vibrionaceae	k__Bacteria.p__Proteobacteria.c__Alphaproteobacteria.o__Rhodobacterales.f__Rhodobacteraceae
k__Bacteria.p__Proteobacteria.c__Gammaproteobacteria.o__Vibrionales.f__Pseudoalteromonadaceae	k__Bacteria.p__Proteobacteria.c__Alphaproteobacteria.o__Rhodobacterales.f__Rhodobacteraceae
k__Bacteria.p__Proteobacteria.c__Gammaproteobacteria.o__Pseudomonadales.f__Pseudomonadaceae	k__Bacteria.p__Proteobacteria.c__Gammaproteobacteria.o__Pseudomonadales.f__Pseudomonadaceae
k__Bacteria.p__Proteobacteria.c__Gammaproteobacteria.o__Pseudomonadales.f__Moraxellaceae	k__Bacteria.p__Proteobacteria.c__Alphaproteobacteria.o__Rhodobacterales.f__Rhodobacteraceae
k__Bacteria.p__Proteobacteria.c__Gammaproteobacteria.o__Pasteurellales.f__Pasteurellaceae	k__Bacteria.p__Proteobacteria.c__Gammaproteobacteria.o__Pasteurellales.f__Pasteurellaceae
k__Bacteria.p__Proteobacteria.c__Gammaproteobacteria.o__Oceanospirillales.f__Oceanospirillaceae	k__Bacteria.p__Proteobacteria.c__Alphaproteobacteria.o__Rhodobacterales.f__Rhodobacteraceae
k__Bacteria.p__Proteobacteria.c__Gammaproteobacteria.o__Enterobacteriales.f__Enterobacteriaceae	k__Bacteria.p__Proteobacteria.c__Gammaproteobacteria.o__Enterobacteriales.f__Enterobacteriaceae
k__Bacteria.p__Proteobacteria.c__Gammaproteobacteria.o__Chromatiales.f__Chromatiaceae	k__Bacteria.p__Proteobacteria.c__Alphaproteobacteria.o__Rhodobacterales.f__Rhodobacteraceae
k__Bacteria.p__Proteobacteria.c__Gammaproteobacteria.o__Cardiobacteriales.f__Cardiobacteriaceae	k__Bacteria.p__Proteobacteria.c__Alphaproteobacteria.o__Rhodobacterales.f__Rhodobacteraceae
k__Bacteria.p__Proteobacteria.c__Gammaproteobacteria.o__Alteromonadales.f__Shewanellaceae	k__Bacteria.p__Proteobacteria.c__Alphaproteobacteria.o__Rhodobacterales.f__Rhodobacteraceae
k__Bacteria.p__Proteobacteria.c__Gammaproteobacteria.o__Alteromonadales.f__.Chromatiaceae.	k__Bacteria.p__Proteobacteria.c__Alphaproteobacteria.o__Rhodobacterales.f__Rhodobacteraceae
k__Bacteria.p__Proteobacteria.c__Gammaproteobacteria.o__Aeromonadales.f__Succinivibrionaceae	k__Bacteria.p__Proteobacteria.c__Alphaproteobacteria.o__Rhodobacterales.f__Rhodobacteraceae
k__Bacteria.p__Proteobacteria.c__Gammaproteobacteria.o__Aeromonadales.f__Aeromonadaceae	k__Bacteria.p__Proteobacteria.c__Alphaproteobacteria.o__Rhodobacterales.f__Rhodobacteraceae
k__Bacteria.p__Proteobacteria.c__Gammaproteobacteria	k__Bacteria.p__Proteobacteria.c__Gammaproteobacteria.o__Enterobacteriales.f__Enterobacteriaceae
k__Bacteria.p__Proteobacteria.c__Epsilonproteobacteria.o__Campylobacterales.f__Helicobacteraceae	k__Bacteria.p__Proteobacteria.c__Alphaproteobacteria.o__Rhodobacterales.f__Rhodobacteraceae
k__Bacteria.p__Proteobacteria.c__Epsilonproteobacteria.o__Campylobacterales.f__Campylobacteraceae	k__Bacteria.p__Proteobacteria.c__Epsilonproteobacteria
k__Bacteria.p__Proteobacteria.c__Epsilonproteobacteria	k__Bacteria.p__Proteobacteria.c__Epsilonproteobacteria
k__Bacteria.p__Proteobacteria.c__Deltaproteobacteria.o__Syntrophobacterales.f__Syntrophobacteraceae	k__Bacteria.p__Proteobacteria.c__Alphaproteobacteria.o__Rhodobacterales.f__Rhodobacteraceae
k__Bacteria.p__Proteobacteria.c__Deltaproteobacteria.o__Desulfovibrionales.f__Desulfovibrionaceae	k__Bacteria.p__Proteobacteria.c__Deltaproteobacteria
k__Bacteria.p__Proteobacteria.c__Deltaproteobacteria.o__Desulfobacterales.f__Desulfobulbaceae	k__Bacteria.p__Proteobacteria.c__Alphaproteobacteria.o__Rhodobacterales.f__Rhodobacteraceae
k__Bacteria.p__Proteobacteria.c__Deltaproteobacteria.o__Desulfobacterales.f__Desulfobacteraceae	k__Bacteria.p__Proteobacteria.c__Alphaproteobacteria.o__Rhodobacterales.f__Rhodobacteraceae
k__Bacteria.p__Proteobacteria.c__Deltaproteobacteria	k__Bacteria.p__Proteobacteria.c__Deltaproteobacteria
k__Bacteria.p__Proteobacteria.c__Betaproteobacteria.o__Rhodocyclales.f__Rhodocyclaceae	k__Bacteria.p__Proteobacteria.c__Alphaproteobacteria.o__Rhodobacterales.f__Rhodobacteraceae
k__Bacteria.p__Proteobacteria.c__Betaproteobacteria.o__Nitrosomonadales.f__Nitrosomonadaceae	k__Bacteria.p__Proteobacteria.c__Alphaproteobacteria.o__Rhodobacterales.f__Rhodobacteraceae
k__Bacteria.p__Proteobacteria.c__Betaproteobacteria.o__Neisseriales.f__Neisseriaceae	k__Bacteria.p__Proteobacteria.c__Alphaproteobacteria.o__Rhodobacterales.f__Rhodobacteraceae
k__Bacteria.p__Proteobacteria.c__Betaproteobacteria.o__Methylophilales.f__Methylophilaceae	k__Bacteria.p__Proteobacteria.c__Alphaproteobacteria.o__Rhodobacterales.f__Rhodobacteraceae
k__Bacteria.p__Proteobacteria.c__Betaproteobacteria.o__Burkholderiales.f__Oxalobacteraceae	k__Bacteria.p__Proteobacteria.c__Betaproteobacteria.o__Burkholderiales.f__Oxalobacteraceae
k__Bacteria.p__Proteobacteria.c__Betaproteobacteria.o__Burkholderiales.f__Comamonadaceae	k__Bacteria.p__Proteobacteria.c__Betaproteobacteria.o__Burkholderiales.f__Comamonadaceae
k__Bacteria.p__Proteobacteria.c__Betaproteobacteria.o__Burkholderiales.f__Burkholderiaceae	k__Bacteria.p__Proteobacteria.c__Alphaproteobacteria.o__Rhodobacterales.f__Rhodobacteraceae
k__Bacteria.p__Proteobacteria.c__Betaproteobacteria.o__Burkholderiales.f__Alcaligenaceae	k__Bacteria.p__Proteobacteria.c__Betaproteobacteria.o__Burkholderiales.f__Alcaligenaceae
k__Bacteria.p__Proteobacteria.c__Betaproteobacteria	k__Bacteria.p__Proteobacteria.c__Betaproteobacteria.o__Burkholderiales.f__Alcaligenaceae
k__Bacteria.p__Proteobacteria.c__Alphaproteobacteria.o__Sphingomonadales.f__Sphingomonadaceae	k__Bacteria.p__Proteobacteria.c__Alphaproteobacteria.o__Rhodobacterales.f__Rhodobacteraceae
k__Bacteria.p__Proteobacteria.c__Alphaproteobacteria.o__Rickettsiales.f__mitochondria	k__Bacteria.p__Proteobacteria.c__Alphaproteobacteria.o__Rhodobacterales.f__Rhodobacteraceae
k__Bacteria.p__Proteobacteria.c__Alphaproteobacteria.o__Rhodospirillales.f__Rhodospirillaceae	k__Bacteria.p__Proteobacteria.c__Alphaproteobacteria.o__Rhodobacterales.f__Rhodobacteraceae
k__Bacteria.p__Proteobacteria.c__Alphaproteobacteria.o__Rhodobacterales.f__Rhodobacteraceae	k__Bacteria.p__Proteobacteria.c__Alphaproteobacteria.o__Rhodobacterales.f__Rhodobacteraceae
k__Bacteria.p__Proteobacteria.c__Alphaproteobacteria.o__Rhodobacterales.f__Hyphomonadaceae	k__Bacteria.p__Proteobacteria.c__Alphaproteobacteria.o__Rhodobacterales.f__Rhodobacteraceae
k__Bacteria.p__Proteobacteria.c__Alphaproteobacteria.o__Rhizobiales.f__Rhizobiaceae	k__Bacteria.p__Proteobacteria.c__Alphaproteobacteria.o__Rhodobacterales.f__Rhodobacteraceae
k__Bacteria.p__Proteobacteria.c__Alphaproteobacteria.o__Rhizobiales.f__Phyllobacteriaceae	k__Bacteria.p__Proteobacteria.c__Alphaproteobacteria.o__Rhodobacterales.f__Rhodobacteraceae
k__Bacteria.p__Proteobacteria.c__Alphaproteobacteria.o__Rhizobiales.f__Methylobacteriaceae	k__Bacteria.p__Proteobacteria.c__Alphaproteobacteria.o__Rhodobacterales.f__Rhodobacteraceae
k__Bacteria.p__Proteobacteria.c__Alphaproteobacteria.o__Rhizobiales.f__Hyphomicrobiaceae	k__Bacteria.p__Proteobacteria.c__Alphaproteobacteria.o__Rhodobacterales.f__Rhodobacteraceae
k__Bacteria.p__Proteobacteria.c__Alphaproteobacteria.o__Rhizobiales.f__Brucellaceae	k__Bacteria.p__Proteobacteria.c__Alphaproteobacteria.o__Rhodobacterales.f__Rhodobacteraceae
k__Bacteria.p__Proteobacteria.c__Alphaproteobacteria.o__Rhizobiales.f__Bradyrhizobiaceae	k__Bacteria.p__Proteobacteria.c__Alphaproteobacteria.o__Rhodobacterales.f__Rhodobacteraceae
k__Bacteria.p__Proteobacteria.c__Alphaproteobacteria.o__Rhizobiales.f__Beijerinckiaceae	k__Bacteria.p__Proteobacteria.c__Alphaproteobacteria.o__Rhodobacterales.f__Rhodobacteraceae
k__Bacteria.p__Proteobacteria.c__Alphaproteobacteria.o__Caulobacterales.f__Caulobacteraceae	k__Bacteria.p__Proteobacteria.c__Alphaproteobacteria.o__Rhodobacterales.f__Rhodobacteraceae
k__Bacteria.p__Proteobacteria.c__Alphaproteobacteria	k__Bacteria.p__Proteobacteria.c__Alphaproteobacteria
k__Bacteria.p__Planctomycetes.c__Planctomycetia.o__Planctomycetales.f__Planctomycetaceae	k__Bacteria.p__Proteobacteria.c__Alphaproteobacteria.o__Rhodobacterales.f__Rhodobacteraceae
k__Bacteria.p__Planctomycetes.c__Planctomycetia.o__Pirellulales.f__Pirellulaceae	k__Bacteria.p__Proteobacteria.c__Alphaproteobacteria.o__Rhodobacterales.f__Rhodobacteraceae
k__Bacteria.p__Planctomycetes.c__Planctomycetia.o__Gemmatales.f__Gemmataceae	k__Bacteria.p__Proteobacteria.c__Alphaproteobacteria.o__Rhodobacterales.f__Rhodobacteraceae
k__Bacteria.p__Planctomycetes.c__Planctomycetia	k__Bacteria.p__Proteobacteria.c__Alphaproteobacteria.o__Rhodobacterales.f__Rhodobacteraceae
k__Bacteria.p__Planctomycetes.c__Phycisphaerae	k__Bacteria.p__Proteobacteria.c__Alphaproteobacteria.o__Rhodobacterales.f__Rhodobacteraceae
k__Bacteria.p__OD1.c__ZB2	k__Bacteria.p__Proteobacteria.c__Alphaproteobacteria.o__Rhodobacterales.f__Rhodobacteraceae
k__Bacteria.p__Nitrospirae.c__Nitrospira.o__Nitrospirales.f__0319.6A21	k__Bacteria.p__Proteobacteria.c__Alphaproteobacteria.o__Rhodobacterales.f__Rhodobacteraceae
k__Bacteria.p__Nitrospirae.c__Nitrospira	k__Bacteria.p__Proteobacteria.c__Alphaproteobacteria.o__Rhodobacterales.f__Rhodobacteraceae
k__Bacteria.p__Lentisphaerae.c__.Lentisphaeria..o__Victivallales.f__Victivallaceae	k__Bacteria.p__Lentisphaerae.c__.Lentisphaeria.
k__Bacteria.p__Lentisphaerae.c__.Lentisphaeria.	k__Bacteria.p__Lentisphaerae.c__.Lentisphaeria.
k__Bacteria.p__Gemmatimonadetes.c__Gemm.1	k__Bacteria.p__Proteobacteria.c__Alphaproteobacteria.o__Rhodobacterales.f__Rhodobacteraceae
k__Bacteria.p__Fusobacteria.c__Fusobacteriia.o__Fusobacteriales.f__Leptotrichiaceae	k__Bacteria.p__Proteobacteria.c__Alphaproteobacteria.o__Rhodobacterales.f__Rhodobacteraceae
k__Bacteria.p__Fusobacteria.c__Fusobacteriia.o__Fusobacteriales.f__Fusobacteriaceae	k__Bacteria.p__Fusobacteria.c__Fusobacteriia.o__Fusobacteriales.f__Fusobacteriaceae
k__Bacteria.p__Fusobacteria.c__Fusobacteriia	k__Bacteria.p__Fusobacteria.c__Fusobacteriia.o__Fusobacteriales.f__Fusobacteriaceae
k__Bacteria.p__Firmicutes.c__Erysipelotrichi.o__Erysipelotrichales.f__Erysipelotrichaceae	k__Bacteria.p__Firmicutes.c__Erysipelotrichi.o__Erysipelotrichales.f__Erysipelotrichaceae
k__Bacteria.p__Firmicutes.c__Erysipelotrichi	k__Bacteria.p__Firmicutes.c__Erysipelotrichi.o__Erysipelotrichales.f__Erysipelotrichaceae
k__Bacteria.p__Firmicutes.c__Clostridia.o__Thermoanaerobacterales.f__Thermoanaerobacteraceae	k__Bacteria.p__Proteobacteria.c__Alphaproteobacteria.o__Rhodobacterales.f__Rhodobacteraceae
k__Bacteria.p__Firmicutes.c__Clostridia.o__Natranaerobiales.f__Anaerobrancaceae	k__Bacteria.p__Proteobacteria.c__Alphaproteobacteria.o__Rhodobacterales.f__Rhodobacteraceae
k__Bacteria.p__Firmicutes.c__Clostridia.o__Clostridiales.f__Veillonellaceae	k__Bacteria.p__Firmicutes.c__Clostridia.o__Clostridiales.f__Veillonellaceae
k__Bacteria.p__Firmicutes.c__Clostridia.o__Clostridiales.f__Syntrophomonadaceae	k__Bacteria.p__Firmicutes.c__Clostridia.o__Clostridiales.f__Syntrophomonadaceae
k__Bacteria.p__Firmicutes.c__Clostridia.o__Clostridiales.f__Ruminococcaceae	k__Bacteria.p__Firmicutes.c__Clostridia.o__Clostridiales.f__Ruminococcaceae
k__Bacteria.p__Firmicutes.c__Clostridia.o__Clostridiales.f__Peptostreptococcaceae	k__Bacteria.p__Firmicutes.c__Clostridia.o__Clostridiales.f__Peptostreptococcaceae
k__Bacteria.p__Firmicutes.c__Clostridia.o__Clostridiales.f__Peptococcaceae	k__Bacteria.p__Firmicutes.c__Clostridia.o__Clostridiales.f__Peptococcaceae
k__Bacteria.p__Firmicutes.c__Clostridia.o__Clostridiales.f__Lachnospiraceae	k__Bacteria.p__Firmicutes.c__Clostridia.o__Clostridiales.f__Lachnospiraceae
k__Bacteria.p__Firmicutes.c__Clostridia.o__Clostridiales.f__Gracilibacteraceae	k__Bacteria.p__Proteobacteria.c__Alphaproteobacteria.o__Rhodobacterales.f__Rhodobacteraceae
k__Bacteria.p__Firmicutes.c__Clostridia.o__Clostridiales.f__Eubacteriaceae	k__Bacteria.p__Firmicutes.c__Clostridia.o__Clostridiales.f__Eubacteriaceae
k__Bacteria.p__Firmicutes.c__Clostridia.o__Clostridiales.f__EtOH8	k__Bacteria.p__Firmicutes.c__Clostridia.o__Clostridiales.f__EtOH8
k__Bacteria.p__Firmicutes.c__Clostridia.o__Clostridiales.f__Dehalobacteriaceae	k__Bacteria.p__Firmicutes.c__Clostridia.o__Clostridiales.f__Dehalobacteriaceae
k__Bacteria.p__Firmicutes.c__Clostridia.o__Clostridiales.f__Clostridiaceae	k__Bacteria.p__Firmicutes.c__Clostridia.o__Clostridiales.f__Clostridiaceae
k__Bacteria.p__Firmicutes.c__Clostridia.o__Clostridiales.f__Christensenellaceae	k__Bacteria.p__Firmicutes.c__Clostridia.o__Clostridiales.f__Christensenellaceae
k__Bacteria.p__Firmicutes.c__Clostridia.o__Clostridiales.f__Caldicoprobacteraceae	k__Bacteria.p__Proteobacteria.c__Alphaproteobacteria.o__Rhodobacterales.f__Rhodobacteraceae
k__Bacteria.p__Firmicutes.c__Clostridia.o__Clostridiales.f__.Tissierellaceae.	k__Bacteria.p__Firmicutes.c__Clostridia.o__Clostridiales.f__.Tissierellaceae.
k__Bacteria.p__Firmicutes.c__Clostridia.o__Clostridiales.f__.Mogibacteriaceae.	k__Bacteria.p__Firmicutes.c__Clostridia.o__Clostridiales.f__.Mogibacteriaceae.
k__Bacteria.p__Firmicutes.c__Clostridia	k__Bacteria.p__Firmicutes.c__Clostridia
k__Bacteria.p__Firmicutes.c__Bacilli.o__Turicibacterales.f__Turicibacteraceae	k__Bacteria.p__Firmicutes.c__Bacilli.o__Turicibacterales.f__Turicibacteraceae
k__Bacteria.p__Firmicutes.c__Bacilli.o__Lactobacillales.f__Streptococcaceae	k__Bacteria.p__Firmicutes.c__Bacilli.o__Lactobacillales.f__Streptococcaceae
k__Bacteria.p__Firmicutes.c__Bacilli.o__Lactobacillales.f__Leuconostocaceae	k__Bacteria.p__Firmicutes.c__Bacilli.o__Lactobacillales.f__Leuconostocaceae
k__Bacteria.p__Firmicutes.c__Bacilli.o__Lactobacillales.f__Lactobacillaceae	k__Bacteria.p__Firmicutes.c__Bacilli.o__Lactobacillales.f__Lactobacillaceae
k__Bacteria.p__Firmicutes.c__Bacilli.o__Lactobacillales.f__Enterococcaceae	k__Bacteria.p__Firmicutes.c__Bacilli.o__Lactobacillales.f__Enterococcaceae
k__Bacteria.p__Firmicutes.c__Bacilli.o__Lactobacillales.f__Carnobacteriaceae	k__Bacteria.p__Proteobacteria.c__Alphaproteobacteria.o__Rhodobacterales.f__Rhodobacteraceae
k__Bacteria.p__Firmicutes.c__Bacilli.o__Lactobacillales.f__Aerococcaceae	k__Bacteria.p__Proteobacteria.c__Alphaproteobacteria.o__Rhodobacterales.f__Rhodobacteraceae
k__Bacteria.p__Firmicutes.c__Bacilli.o__Gemellales.f__Gemellaceae	k__Bacteria.p__Firmicutes.c__Bacilli.o__Gemellales.f__Gemellaceae
k__Bacteria.p__Firmicutes.c__Bacilli.o__Bacillales.f__Staphylococcaceae	k__Bacteria.p__Proteobacteria.c__Alphaproteobacteria.o__Rhodobacterales.f__Rhodobacteraceae
k__Bacteria.p__Firmicutes.c__Bacilli.o__Bacillales.f__Planococcaceae	k__Bacteria.p__Proteobacteria.c__Alphaproteobacteria.o__Rhodobacterales.f__Rhodobacteraceae
k__Bacteria.p__Firmicutes.c__Bacilli.o__Bacillales.f__Paenibacillaceae	k__Bacteria.p__Proteobacteria.c__Alphaproteobacteria.o__Rhodobacterales.f__Rhodobacteraceae
k__Bacteria.p__Firmicutes.c__Bacilli.o__Bacillales.f__Listeriaceae	k__Bacteria.p__Proteobacteria.c__Alphaproteobacteria.o__Rhodobacterales.f__Rhodobacteraceae
k__Bacteria.p__Firmicutes.c__Bacilli.o__Bacillales.f__Bacillaceae	k__Bacteria.p__Proteobacteria.c__Alphaproteobacteria.o__Rhodobacterales.f__Rhodobacteraceae
k__Bacteria.p__Firmicutes.c__Bacilli.o__Bacillales.f__Alicyclobacillaceae	k__Bacteria.p__Proteobacteria.c__Alphaproteobacteria.o__Rhodobacterales.f__Rhodobacteraceae
k__Bacteria.p__Firmicutes.c__Bacilli	k__Bacteria.p__Firmicutes.c__Bacilli.o__Lactobacillales.f__Streptococcaceae
k__Bacteria.p__Fibrobacteres.c__Fibrobacteria.o__Fibrobacterales.f__Fibrobacteraceae	k__Bacteria.p__Proteobacteria.c__Alphaproteobacteria.o__Rhodobacterales.f__Rhodobacteraceae
k__Bacteria.p__Fibrobacteres.c__Fibrobacteria	k__Bacteria.p__Proteobacteria.c__Alphaproteobacteria.o__Rhodobacterales.f__Rhodobacteraceae
k__Bacteria.p__Elusimicrobia.c__Elusimicrobia.o__Elusimicrobiales.f__Elusimicrobiaceae	k__Bacteria.p__Proteobacteria.c__Alphaproteobacteria.o__Rhodobacterales.f__Rhodobacteraceae
k__Bacteria.p__Elusimicrobia.c__Elusimicrobia	k__Bacteria.p__Proteobacteria.c__Alphaproteobacteria.o__Rhodobacterales.f__Rhodobacteraceae
k__Bacteria.p__Deferribacteres.c__Deferribacteres.o__Deferribacterales.f__Deferribacteraceae	k__Bacteria.p__Proteobacteria.c__Alphaproteobacteria.o__Rhodobacterales.f__Rhodobacteraceae
k__Bacteria.p__Deferribacteres.c__Deferribacteres	k__Bacteria.p__Proteobacteria.c__Alphaproteobacteria.o__Rhodobacterales.f__Rhodobacteraceae
k__Bacteria.p__Cyanobacteria.c__Chloroplast	k__Bacteria.p__Cyanobacteria.c__Chloroplast
k__Bacteria.p__Cyanobacteria.c__4C0d.2	k__Bacteria.p__Cyanobacteria.c__4C0d.2
k__Bacteria.p__Chloroflexi.c__Ellin6529	k__Bacteria.p__Proteobacteria.c__Alphaproteobacteria.o__Rhodobacterales.f__Rhodobacteraceae
k__Bacteria.p__Chloroflexi.c__Anaerolineae.o__Anaerolineales.f__Anaerolinaceae	k__Bacteria.p__Proteobacteria.c__Alphaproteobacteria.o__Rhodobacterales.f__Rhodobacteraceae
k__Bacteria.p__Chloroflexi.c__Anaerolineae.o__A31.f__S47	k__Bacteria.p__Proteobacteria.c__Alphaproteobacteria.o__Rhodobacterales.f__Rhodobacteraceae
k__Bacteria.p__Chloroflexi.c__Anaerolineae	k__Bacteria.p__Proteobacteria.c__Alphaproteobacteria.o__Rhodobacterales.f__Rhodobacteraceae
k__Bacteria.p__Chlorobi.c__SJA.28	k__Bacteria.p__Proteobacteria.c__Alphaproteobacteria.o__Rhodobacterales.f__Rhodobacteraceae
k__Bacteria.p__Chlamydiae.c__Chlamydiia.o__Chlamydiales.f__Parachlamydiaceae	k__Bacteria.p__Proteobacteria.c__Alphaproteobacteria.o__Rhodobacterales.f__Rhodobacteraceae
k__Bacteria.p__Chlamydiae.c__Chlamydiia	k__Bacteria.p__Proteobacteria.c__Alphaproteobacteria.o__Rhodobacterales.f__Rhodobacteraceae
k__Bacteria.p__Bacteroidetes.c__Sphingobacteriia.o__Sphingobacteriales.f__Sphingobacteriaceae	k__Bacteria.p__Proteobacteria.c__Alphaproteobacteria.o__Rhodobacterales.f__Rhodobacteraceae
k__Bacteria.p__Bacteroidetes.c__Sphingobacteriia	k__Bacteria.p__Proteobacteria.c__Alphaproteobacteria.o__Rhodobacterales.f__Rhodobacteraceae
k__Bacteria.p__Bacteroidetes.c__Flavobacteriia.o__Flavobacteriales.f__Flavobacteriaceae	k__Bacteria.p__Proteobacteria.c__Alphaproteobacteria.o__Rhodobacterales.f__Rhodobacteraceae
k__Bacteria.p__Bacteroidetes.c__Flavobacteriia.o__Flavobacteriales.f__.Weeksellaceae.	k__Bacteria.p__Proteobacteria.c__Alphaproteobacteria.o__Rhodobacterales.f__Rhodobacteraceae
k__Bacteria.p__Bacteroidetes.c__Flavobacteriia	k__Bacteria.p__Proteobacteria.c__Alphaproteobacteria.o__Rhodobacterales.f__Rhodobacteraceae
k__Bacteria.p__Bacteroidetes.c__Cytophagia.o__Cytophagales.f__Cytophagaceae	k__Bacteria.p__Proteobacteria.c__Alphaproteobacteria.o__Rhodobacterales.f__Rhodobacteraceae
k__Bacteria.p__Bacteroidetes.c__Cytophagia	k__Bacteria.p__Proteobacteria.c__Alphaproteobacteria.o__Rhodobacterales.f__Rhodobacteraceae
k__Bacteria.p__Bacteroidetes.c__Bacteroidia.o__Bacteroidales.f__S24.7	k__Bacteria.p__Bacteroidetes.c__Bacteroidia.o__Bacteroidales.f__S24.7
k__Bacteria.p__Bacteroidetes.c__Bacteroidia.o__Bacteroidales.f__Rikenellaceae	k__Bacteria.p__Bacteroidetes.c__Bacteroidia.o__Bacteroidales.f__Rikenellaceae
k__Bacteria.p__Bacteroidetes.c__Bacteroidia.o__Bacteroidales.f__Prevotellaceae	k__Bacteria.p__Bacteroidetes.c__Bacteroidia.o__Bacteroidales.f__Prevotellaceae
k__Bacteria.p__Bacteroidetes.c__Bacteroidia.o__Bacteroidales.f__Porphyromonadaceae	k__Bacteria.p__Bacteroidetes.c__Bacteroidia.o__Bacteroidales.f__Porphyromonadaceae
k__Bacteria.p__Bacteroidetes.c__Bacteroidia.o__Bacteroidales.f__p.2534.18B5	k__Bacteria.p__Proteobacteria.c__Alphaproteobacteria.o__Rhodobacterales.f__Rhodobacteraceae
k__Bacteria.p__Bacteroidetes.c__Bacteroidia.o__Bacteroidales.f__BS11	k__Bacteria.p__Proteobacteria.c__Alphaproteobacteria.o__Rhodobacterales.f__Rhodobacteraceae
k__Bacteria.p__Bacteroidetes.c__Bacteroidia.o__Bacteroidales.f__Bacteroidaceae	k__Bacteria.p__Bacteroidetes.c__Bacteroidia.o__Bacteroidales.f__Bacteroidaceae
k__Bacteria.p__Bacteroidetes.c__Bacteroidia.o__Bacteroidales.f__.Paraprevotellaceae.	k__Bacteria.p__Bacteroidetes.c__Bacteroidia.o__Bacteroidales.f__.Paraprevotellaceae.
k__Bacteria.p__Bacteroidetes.c__Bacteroidia.o__Bacteroidales.f__.Odoribacteraceae.	k__Bacteria.p__Bacteroidetes.c__Bacteroidia.o__Bacteroidales.f__.Odoribacteraceae.
k__Bacteria.p__Bacteroidetes.c__Bacteroidia.o__Bacteroidales.f__.Barnesiellaceae.	k__Bacteria.p__Bacteroidetes.c__Bacteroidia.o__Bacteroidales.f__.Barnesiellaceae.
k__Bacteria.p__Bacteroidetes.c__Bacteroidia	Weighted_UniFrac_PCoA_MDS2
k__Bacteria.p__Bacteroidetes.c__.Saprospirae..o__.Saprospirales..f__Saprospiraceae	k__Bacteria.p__Proteobacteria.c__Alphaproteobacteria.o__Rhodobacterales.f__Rhodobacteraceae
k__Bacteria.p__Bacteroidetes.c__.Saprospirae..o__.Saprospirales..f__Chitinophagaceae	k__Bacteria.p__Proteobacteria.c__Alphaproteobacteria.o__Rhodobacterales.f__Rhodobacteraceae
k__Bacteria.p__Bacteroidetes.c__.Saprospirae.	k__Bacteria.p__Proteobacteria.c__Alphaproteobacteria.o__Rhodobacterales.f__Rhodobacteraceae
k__Bacteria.p__Actinobacteria.c__Thermoleophilia.o__Solirubrobacterales.f__Conexibacteraceae	k__Bacteria.p__Proteobacteria.c__Alphaproteobacteria.o__Rhodobacterales.f__Rhodobacteraceae
k__Bacteria.p__Actinobacteria.c__Thermoleophilia.o__Gaiellales.f__Gaiellaceae	k__Bacteria.p__Proteobacteria.c__Alphaproteobacteria.o__Rhodobacterales.f__Rhodobacteraceae
k__Bacteria.p__Actinobacteria.c__Thermoleophilia	k__Bacteria.p__Proteobacteria.c__Alphaproteobacteria.o__Rhodobacterales.f__Rhodobacteraceae
k__Bacteria.p__Actinobacteria.c__Coriobacteriia.o__Coriobacteriales.f__Coriobacteriaceae	k__Bacteria.p__Actinobacteria.c__Coriobacteriia.o__Coriobacteriales.f__Coriobacteriaceae
k__Bacteria.p__Actinobacteria.c__Coriobacteriia	k__Bacteria.p__Actinobacteria.c__Coriobacteriia.o__Coriobacteriales.f__Coriobacteriaceae
k__Bacteria.p__Actinobacteria.c__Actinobacteria.o__Bifidobacteriales.f__Bifidobacteriaceae	k__Bacteria.p__Actinobacteria.c__Actinobacteria.o__Bifidobacteriales.f__Bifidobacteriaceae
k__Bacteria.p__Actinobacteria.c__Actinobacteria.o__Actinomycetales.f__Streptomycetaceae	k__Bacteria.p__Proteobacteria.c__Alphaproteobacteria.o__Rhodobacterales.f__Rhodobacteraceae
k__Bacteria.p__Actinobacteria.c__Actinobacteria.o__Actinomycetales.f__Sanguibacteraceae	k__Bacteria.p__Proteobacteria.c__Alphaproteobacteria.o__Rhodobacterales.f__Rhodobacteraceae
k__Bacteria.p__Actinobacteria.c__Actinobacteria.o__Actinomycetales.f__Promicromonosporaceae	k__Bacteria.p__Proteobacteria.c__Alphaproteobacteria.o__Rhodobacterales.f__Rhodobacteraceae
k__Bacteria.p__Actinobacteria.c__Actinobacteria.o__Actinomycetales.f__Nocardioidaceae	k__Bacteria.p__Proteobacteria.c__Alphaproteobacteria.o__Rhodobacterales.f__Rhodobacteraceae
k__Bacteria.p__Actinobacteria.c__Actinobacteria.o__Actinomycetales.f__Nocardiaceae	k__Bacteria.p__Proteobacteria.c__Alphaproteobacteria.o__Rhodobacterales.f__Rhodobacteraceae
k__Bacteria.p__Actinobacteria.c__Actinobacteria.o__Actinomycetales.f__Mycobacteriaceae	k__Bacteria.p__Proteobacteria.c__Alphaproteobacteria.o__Rhodobacterales.f__Rhodobacteraceae
k__Bacteria.p__Actinobacteria.c__Actinobacteria.o__Actinomycetales.f__Micromonosporaceae	k__Bacteria.p__Proteobacteria.c__Alphaproteobacteria.o__Rhodobacterales.f__Rhodobacteraceae
k__Bacteria.p__Actinobacteria.c__Actinobacteria.o__Actinomycetales.f__Micrococcaceae	k__Bacteria.p__Actinobacteria.c__Actinobacteria.o__Actinomycetales.f__Micrococcaceae
k__Bacteria.p__Actinobacteria.c__Actinobacteria.o__Actinomycetales.f__Microbacteriaceae	k__Bacteria.p__Proteobacteria.c__Alphaproteobacteria.o__Rhodobacterales.f__Rhodobacteraceae
k__Bacteria.p__Actinobacteria.c__Actinobacteria.o__Actinomycetales.f__Intrasporangiaceae	k__Bacteria.p__Proteobacteria.c__Alphaproteobacteria.o__Rhodobacterales.f__Rhodobacteraceae
k__Bacteria.p__Actinobacteria.c__Actinobacteria.o__Actinomycetales.f__Gordoniaceae	k__Bacteria.p__Proteobacteria.c__Alphaproteobacteria.o__Rhodobacterales.f__Rhodobacteraceae
k__Bacteria.p__Actinobacteria.c__Actinobacteria.o__Actinomycetales.f__Dermabacteraceae	k__Bacteria.p__Proteobacteria.c__Alphaproteobacteria.o__Rhodobacterales.f__Rhodobacteraceae
k__Bacteria.p__Actinobacteria.c__Actinobacteria.o__Actinomycetales.f__Corynebacteriaceae	k__Bacteria.p__Proteobacteria.c__Alphaproteobacteria.o__Rhodobacterales.f__Rhodobacteraceae
k__Bacteria.p__Actinobacteria.c__Actinobacteria.o__Actinomycetales.f__Cellulomonadaceae	k__Bacteria.p__Proteobacteria.c__Alphaproteobacteria.o__Rhodobacterales.f__Rhodobacteraceae
k__Bacteria.p__Actinobacteria.c__Actinobacteria.o__Actinomycetales.f__Brevibacteriaceae	k__Bacteria.p__Proteobacteria.c__Alphaproteobacteria.o__Rhodobacterales.f__Rhodobacteraceae
k__Bacteria.p__Actinobacteria.c__Actinobacteria.o__Actinomycetales.f__Actinosynnemataceae	k__Bacteria.p__Proteobacteria.c__Alphaproteobacteria.o__Rhodobacterales.f__Rhodobacteraceae
k__Bacteria.p__Actinobacteria.c__Actinobacteria.o__Actinomycetales.f__Actinomycetaceae	k__Bacteria.p__Actinobacteria.c__Actinobacteria.o__Actinomycetales.f__Actinomycetaceae
k__Bacteria.p__Actinobacteria.c__Actinobacteria	k__Bacteria.p__Actinobacteria.c__Actinobacteria.o__Bifidobacteriales.f__Bifidobacteriaceae
k__Bacteria.p__Acidobacteria.c__PAUC37f	k__Bacteria.p__Proteobacteria.c__Alphaproteobacteria.o__Rhodobacterales.f__Rhodobacteraceae
k__Bacteria.p__Acidobacteria.c__Acidobacteriia.o__Acidobacteriales.f__Acidobacteriaceae	k__Bacteria.p__Proteobacteria.c__Alphaproteobacteria.o__Rhodobacterales.f__Rhodobacteraceae
k__Bacteria.p__Acidobacteria.c__Acidobacteriia	k__Bacteria.p__Proteobacteria.c__Alphaproteobacteria.o__Rhodobacterales.f__Rhodobacteraceae
k__Bacteria.p__Acidobacteria.c__Acidobacteria.6.o__iii1.15.f__RB40	k__Bacteria.p__Proteobacteria.c__Alphaproteobacteria.o__Rhodobacterales.f__Rhodobacteraceae
k__Bacteria.p__Acidobacteria.c__Acidobacteria.6.o__iii1.15.f__mb2424	k__Bacteria.p__Proteobacteria.c__Alphaproteobacteria.o__Rhodobacterales.f__Rhodobacteraceae
k__Bacteria.p__Acidobacteria.c__Acidobacteria.6	k__Bacteria.p__Proteobacteria.c__Alphaproteobacteria.o__Rhodobacterales.f__Rhodobacteraceae
k__Bacteria.p__Acidobacteria.c__.Chloracidobacteria..o__RB41.f__Ellin6075	k__Bacteria.p__Proteobacteria.c__Alphaproteobacteria.o__Rhodobacterales.f__Rhodobacteraceae
k__Bacteria.p__Acidobacteria.c__.Chloracidobacteria.	k__Bacteria.p__Proteobacteria.c__Alphaproteobacteria.o__Rhodobacterales.f__Rhodobacteraceae
k__Archaea.p__Euryarchaeota.c__Thermoplasmata.o__E2.f__.Methanomassiliicoccaceae.	k__Bacteria.p__Proteobacteria.c__Alphaproteobacteria.o__Rhodobacterales.f__Rhodobacteraceae
k__Archaea.p__Euryarchaeota.c__Thermoplasmata	k__Bacteria.p__Proteobacteria.c__Alphaproteobacteria.o__Rhodobacterales.f__Rhodobacteraceae
k__Archaea.p__Euryarchaeota.c__Methanobacteria.o__Methanobacteriales.f__Methanobacteriaceae	k__Archaea.p__Euryarchaeota.c__Methanobacteria
k__Archaea.p__Euryarchaeota.c__Methanobacteria	k__Archaea.p__Euryarchaeota.c__Methanobacteria
