# Supplementary material for: Gut microbiota associations with common diseases and prescription medications in a population-based cohort
Source: Nat Commun. 2018 Jul 9;9:2655. doi: 10.1038/s41467-018-05184-7 (PMC6037668; doi:10.1038/s41467-018-05184-7)
Supplement: Supplementary file 6 — Supplementary Data 3 [file 41467_2018_5184_MOESM6_ESM.xls]

## Sheet: results_table_age_and_bmi_adjus
Supplementary Table 3: Results from logistic regression analysis of diseases versus microbiome markers
Disorder	Microbiome Marker Trait	Beta	p	FDR adjusted p
Constipation	Weighted_UniFrac_PCoA_MDS3	1.99732	8.98425e-10	2.38262e-06
Constipation	Unweighted_UniFrac_PCoA_MDS3	1.67516	2.85141e-08	3.78097e-05
Constipation	k__Bacteria.p__Proteobacteria.c__Gammaproteobacteria.o__Enterobacteriales.f__Enterobacteriaceae	1.39484	9.43609e-07	0.000551876
T2DM	k__Bacteria.p__Firmicutes.c__Clostridia.o__Clostridiales.f__Clostridiaceae	-1.93544	8.32215e-07	0.000551876
T2DM	k__Bacteria.p__Firmicutes.c__Clostridia.o__Clostridiales.f__Ruminococcaceae	-1.71818	1.04049e-06	0.000551876
Diverticular Disease	k__Bacteria.p__Proteobacteria.c__Gammaproteobacteria.o__Pseudomonadales.f__Pseudomonadaceae	0.957041	1.60624e-06	0.000709959
IBS	k__Bacteria.p__Firmicutes.c__Clostridia.o__Clostridiales.f__Ruminococcaceae	-1.46573	2.9346e-06	0.00111179
Allergy (Injested)	k__Bacteria.p__Bacteroidetes.c__Bacteroidia.o__Bacteroidales.f__Prevotellaceae	-0.595515	4.07425e-06	0.00135061
T2DM	shannon	-1.86781	6.45511e-06	0.0019021
Allergy (Injested)	Weighted_UniFrac_PCoA_MDS1	-0.586521	7.37631e-06	0.0019562
T2DM	Unweighted_UniFrac_PCoA_MDS1	1.97155	1.41598e-05	0.00341381
Allergy (Injested)	Unweighted_UniFrac_PCoA_MDS1	0.489885	5.08097e-05	0.00969468
Constipation	k__Bacteria.p__Firmicutes.c__Clostridia.o__Clostridiales.f__Lachnospiraceae	-1.08527	5.0214e-05	0.00969468
T2DM	k__Bacteria.p__Bacteroidetes.c__Bacteroidia.o__Bacteroidales.f__.Barnesiellaceae.	-1.63277	5.11786e-05	0.00969468
Allergy (Injested)	k__Bacteria.p__Bacteroidetes.c__Bacteroidia.o__Bacteroidales.f__.Paraprevotellaceae.	-0.510455	6.9045e-05	0.0122072
Cholelithiasis	k__Bacteria.p__Tenericutes.c__Mollicutes	-0.96786	8.97438e-05	0.0132223
IBD	Unweighted_UniFrac_PCoA_MDS1	3.55038	8.52776e-05	0.0132223
T2DM	PD_whole_tree	-1.9284	8.66697e-05	0.0132223
Allergy (Injested)	Unweighted_UniFrac_PCoA_MDS3	0.477008	9.95731e-05	0.0138195
Hyperthyroidism	k__Bacteria.p__Firmicutes.c__Bacilli.o__Lactobacillales.f__Lactobacillaceae	2.10592	0.000104219	0.0138195
Coeliac Disease	k__Bacteria.p__Firmicutes.c__Clostridia	-4.19116	0.000113066	0.0142786
Allergy (Injested)	k__Bacteria.p__Proteobacteria.c__Betaproteobacteria.o__Burkholderiales.f__Oxalobacteraceae	-0.479972	0.000127198	0.0153332
T2DM	k__Bacteria.p__Proteobacteria.c__Gammaproteobacteria.o__Enterobacteriales.f__Enterobacteriaceae	1.72063	0.000137095	0.0158077
T2DM	Weighted_UniFrac_PCoA_MDS4	-1.58133	0.000147052	0.0162493
IBS	k__Bacteria.p__Firmicutes.c__Clostridia	-1.2218	0.000156734	0.0166264
IBD	Weighted_UniFrac_PCoA_MDS4	-3.09247	0.000173594	0.0177065
Allergy (Injested)	PD_whole_tree	-0.457339	0.000212746	0.0194552
Allergy (Injested)	k__Bacteria.p__Lentisphaerae.c__.Lentisphaeria.	-0.500146	0.000212424	0.0194552
COPD	k__Bacteria.p__Proteobacteria.c__Betaproteobacteria.o__Burkholderiales.f__Oxalobacteraceae	-0.79127	0.00020052	0.0194552
IBS	Weighted_UniFrac_PCoA_MDS4	-1.3293	0.00022233	0.0196539
Constipation	k__Bacteria.p__Firmicutes.c__Clostridia.o__Clostridiales.f__Christensenellaceae	1.08516	0.000241293	0.0199972
T2DM	Weighted_UniFrac_PCoA_MDS6	1.33627	0.000240389	0.0199972
Cholelithiasis	PD_whole_tree	-0.903566	0.000265239	0.0211284
RheumatoidArthritis	k__Bacteria.p__Cyanobacteria.c__4C0d.2	-1.48654	0.000270877	0.0211284
Allergy (Injested)	shannon	-0.423251	0.000326932	0.024084
Allergy (Injested)	k__Bacteria.p__Proteobacteria.c__Deltaproteobacteria	-0.414967	0.00032033	0.024084
Acne	k__Bacteria.p__Proteobacteria.c__Deltaproteobacteria	-0.583537	0.000350137	0.0250963
Asthma	k__Bacteria.p__Proteobacteria.c__Betaproteobacteria.o__Burkholderiales.f__Oxalobacteraceae	-0.473223	0.000370756	0.0252114
Osteoarthritis	k__Bacteria.p__Lentisphaerae.c__.Lentisphaeria.	-0.355491	0.000367428	0.0252114
COPD	Unweighted_UniFrac_PCoA_MDS3	0.71714	0.000400972	0.0265844
Constipation	k__Archaea.p__Euryarchaeota.c__Methanobacteria	0.771099	0.0004851	0.0306306
T2DM	k__Bacteria.p__Firmicutes.c__Clostridia	-1.36754	0.000473796	0.0306306
Asthma	Unweighted_UniFrac_PCoA_MDS3	0.447873	0.00054533	0.0336329
Constipation	k__Bacteria.p__Firmicutes.c__Clostridia.o__Clostridiales.f__Eubacteriaceae	0.905308	0.000582155	0.0350881
Incontinence	k__Bacteria.p__Bacteroidetes.c__Bacteroidia.o__Bacteroidales.f__.Odoribacteraceae.	-0.505502	0.000604898	0.0356486
COPD	k__Bacteria.p__Actinobacteria.c__Actinobacteria.o__Actinomycetales.f__Micrococcaceae	0.575894	0.000631715	0.0362194
IBS	shannon	-1.1858	0.000641897	0.0362194
Asthma	k__Bacteria.p__Bacteroidetes.c__Bacteroidia.o__Bacteroidales.f__Prevotellaceae	-0.454881	0.000691821	0.0382231
Constipation	k__Bacteria.p__Firmicutes.c__Clostridia.o__Clostridiales.f__.Tissierellaceae.	0.84029	0.000816909	0.0442131
Coeliac Disease	shannon	-4.14189	0.000864871	0.0458727
Depression	Unweighted_UniFrac_PCoA_MDS1	0.555964	0.000900233	0.0461007
Eczema	k__Bacteria.p__Proteobacteria.c__Betaproteobacteria.o__Burkholderiales.f__Oxalobacteraceae	-0.399686	0.000903935	0.0461007
Cholelithiasis	Unweighted_UniFrac_PCoA_MDS3	0.7962	0.00110215	0.0550104
Cholelithiasis	Weighted_UniFrac_PCoA_MDS4	-0.738076	0.00112012	0.0550104
Cataract	k__Bacteria.p__Firmicutes.c__Bacilli.o__Lactobacillales.f__Lactobacillaceae	0.414547	0.00114123	0.0550282
Asthma	Weighted_UniFrac_PCoA_MDS1	-0.438033	0.00117594	0.0556892
Cholelithiasis	Unweighted_UniFrac_PCoA_MDS1	0.764309	0.00125389	0.0583389
Cold Sores	k__Bacteria.p__Firmicutes.c__Bacilli.o__Turicibacterales.f__Turicibacteraceae	-0.343909	0.00128477	0.0587451
Constipation	k__Bacteria.p__Proteobacteria.c__Gammaproteobacteria.o__Pasteurellales.f__Pasteurellaceae	-0.987955	0.00138809	0.0623933
IBD	k__Bacteria.p__Bacteroidetes.c__Bacteroidia.o__Bacteroidales.f__.Odoribacteraceae.	-2.4166	0.00147926	0.0653832
Asthma	k__Bacteria.p__Cyanobacteria.c__4C0d.2	-0.434056	0.00166127	0.0699315
Migraine	k__Bacteria.p__Proteobacteria.c__Gammaproteobacteria.o__Enterobacteriales.f__Enterobacteriaceae	0.348733	0.00164679	0.0699315
T2DM	Unweighted_UniFrac_PCoA_MDS6	-1.37938	0.00163423	0.0699315
Osteoarthritis	k__Bacteria.p__Proteobacteria.c__Alphaproteobacteria	-0.29807	0.00173151	0.0717496
Venous Thrombosis	k__Bacteria.p__Proteobacteria.c__Gammaproteobacteria.o__Enterobacteriales.f__Enterobacteriaceae	1.5751	0.00177752	0.0725227
Allergy (Injested)	k__Bacteria.p__Cyanobacteria.c__4C0d.2	-0.40261	0.00185409	0.0745009
IHD	Unweighted_UniFrac_PCoA_MDS4	0.887702	0.0020047	0.0793503
IHD	Weighted_UniFrac_PCoA_MDS3	0.950181	0.00212305	0.0827988
IHD	shannon	-0.849239	0.00225345	0.0858621
Recurrent UTI	shannon	-0.647641	0.00229872	0.0858621
Recurrent UTI	Weighted_UniFrac_PCoA_MDS1	-0.748536	0.00228959	0.0858621
Gout	k__Bacteria.p__Firmicutes.c__Clostridia.o__Clostridiales.f__Syntrophomonadaceae	1.4293	0.00242468	0.0893091
Anxiety	k__Bacteria.p__Firmicutes.c__Clostridia.o__Clostridiales.f__Peptococcaceae	-0.28403	0.00254358	0.0899412
IHD	k__Bacteria.p__Firmicutes.c__Clostridia.o__Clostridiales.f__Ruminococcaceae	-0.773581	0.00252835	0.0899412
T2DM	Weighted_UniFrac_PCoA_MDS1	-1.56989	0.00247811	0.0899412
Migraine	k__Bacteria.p__Lentisphaerae.c__.Lentisphaeria.	-0.360878	0.00260905	0.0910422
Coeliac Disease	k__Bacteria.p__Actinobacteria.c__Actinobacteria.o__Bifidobacteriales.f__Bifidobacteriaceae	-4.01585	0.00273043	0.0928345
IBD	k__Bacteria.p__Firmicutes.c__Clostridia.o__Clostridiales.f__Christensenellaceae	-2.70526	0.0027248	0.0928345
Hypertension	k__Bacteria.p__Tenericutes.c__RF3	-0.306767	0.00283338	0.0951153
Hypertension	shannon	-0.289602	0.00299393	0.0992487
Allergy (Injested)	k__Bacteria.p__Firmicutes.c__Clostridia	-0.340474	0.00311211	0.100801
IBS	Unweighted_UniFrac_PCoA_MDS5	-1.14459	0.00311676	0.100801
IHD	k__Bacteria.p__Actinobacteria.c__Actinobacteria.o__Actinomycetales.f__Micrococcaceae	0.721395	0.00315511	0.100812
Osteoarthritis	k__Bacteria.p__Bacteroidetes.c__Bacteroidia.o__Bacteroidales.f__S24.7	-0.291	0.00324734	0.102523
Constipation	Unweighted_UniFrac_PCoA_MDS5	-0.854489	0.00337173	0.105198
Migraine	k__Bacteria.p__Bacteroidetes.c__Bacteroidia.o__Bacteroidales.f__.Barnesiellaceae.	-0.313696	0.00345443	0.106525
Diverticular Disease	k__Bacteria.p__Proteobacteria.c__Gammaproteobacteria.o__Enterobacteriales.f__Enterobacteriaceae	0.841512	0.00359029	0.109442
Asthma	k__Bacteria.p__Bacteroidetes.c__Bacteroidia.o__Bacteroidales.f__Bacteroidaceae	0.394904	0.0038107	0.11241
Depression	Weighted_UniFrac_PCoA_MDS4	-0.472287	0.00379918	0.11241
IBD	k__Bacteria.p__Firmicutes.c__Clostridia.o__Clostridiales.f__Ruminococcaceae	-2.07876	0.00385172	0.11241
RheumatoidArthritis	k__Bacteria.p__Tenericutes.c__Mollicutes.o__Anaeroplasmatales.f__Anaeroplasmataceae	-1.49767	0.00385721	0.11241
Allergy (Skin)	k__Bacteria.p__Proteobacteria.c__Betaproteobacteria.o__Burkholderiales.f__Oxalobacteraceae	-0.519633	0.00398142	0.113535
Glaucoma	k__Bacteria.p__Cyanobacteria.c__Chloroplast	1.44285	0.00396708	0.113535
Acne	k__Bacteria.p__Firmicutes.c__Clostridia.o__Clostridiales.f__Eubacteriaceae	0.473131	0.0041042	0.115791
Breast Cancer	k__Archaea.p__Euryarchaeota.c__Methanobacteria	-2.30804	0.00415154	0.115894
Depression	k__Bacteria.p__Firmicutes.c__Bacilli.o__Lactobacillales.f__Streptococcaceae	0.474649	0.00435886	0.120414
Allergy (Injested)	k__Bacteria.p__Bacteroidetes.c__Bacteroidia.o__Bacteroidales.f__Bacteroidaceae	0.364469	0.00456411	0.122263
Cataract	k__Bacteria.p__Firmicutes.c__Clostridia.o__Clostridiales.f__Eubacteriaceae	0.366922	0.00448798	0.122263
COPD	k__Bacteria.p__Lentisphaerae.c__.Lentisphaeria.	-0.657004	0.0045396	0.122263
Osteoarthritis	k__Bacteria.p__Bacteroidetes.c__Bacteroidia.o__Bacteroidales.f__.Odoribacteraceae.	-0.25684	0.00476242	0.125202
Venous Thrombosis	Weighted_UniFrac_PCoA_MDS6	1.17651	0.00476824	0.125202
Allergy (Skin)	k__Bacteria.p__Proteobacteria.c__Deltaproteobacteria	-0.460521	0.0048881	0.125857
IBD	k__Bacteria.p__Tenericutes.c__Mollicutes	-2.77028	0.00485238	0.125857
Allergy (Injested)	k__Bacteria.p__Firmicutes.c__Clostridia.o__Clostridiales.f__Ruminococcaceae	-0.319777	0.00504537	0.127948
Allergy (Injested)	k__Bacteria.p__Tenericutes.c__Mollicutes	-0.342161	0.0050658	0.127948
COPD	k__Bacteria.p__Verrucomicrobia.c__Opitutae.o__.Cerasicoccales..f__.Cerasicoccaceae.	-0.725403	0.00531469	0.132776
Migraine	Unweighted_UniFrac_PCoA_MDS3	0.312928	0.00535709	0.132776
Constipation	k__Bacteria.p__Actinobacteria.c__Coriobacteriia.o__Coriobacteriales.f__Coriobacteriaceae	0.813645	0.00543253	0.133399
Asthma	Unweighted_UniFrac_PCoA_MDS2	-0.352086	0.00570387	0.136484
Cataract	Weighted_UniFrac_PCoA_MDS6	-0.403171	0.00581548	0.136484
Constipation	k__Bacteria.p__Firmicutes.c__Clostridia	-0.711981	0.00572856	0.136484
Diverticular Disease	Unweighted_UniFrac_PCoA_MDS3	0.827325	0.00574847	0.136484
IBD	k__Bacteria.p__Firmicutes.c__Clostridia.o__Clostridiales.f__Dehalobacteriaceae	-2.62887	0.00580495	0.136484
IBD	k__Bacteria.p__Firmicutes.c__Clostridia.o__Clostridiales.f__Lachnospiraceae	2.71672	0.00589724	0.137186
IBS	Unweighted_UniFrac_PCoA_MDS1	1.02545	0.00595616	0.137186
T2DM	k__Bacteria.p__Firmicutes.c__Clostridia.o__Clostridiales.f__Peptococcaceae	-1.37018	0.00600059	0.137186
Recurrent UTI	Weighted_UniFrac_PCoA_MDS4	-0.595903	0.00616698	0.139785
Depression	k__Bacteria.p__Firmicutes.c__Bacilli.o__Turicibacterales.f__Turicibacteraceae	-0.469924	0.00624668	0.140392
COPD	k__Bacteria.p__Tenericutes.c__Mollicutes.o__Anaeroplasmatales.f__Anaeroplasmataceae	-0.720649	0.00649158	0.142278
Osteoarthritis	k__Bacteria.p__Cyanobacteria.c__4C0d.2	-0.26319	0.00643419	0.142278
Venous Thrombosis	k__Bacteria.p__Firmicutes.c__Bacilli.o__Lactobacillales.f__Lactobacillaceae	1.17727	0.00645778	0.142278
COPD	k__Bacteria.p__Firmicutes.c__Erysipelotrichi.o__Erysipelotrichales.f__Erysipelotrichaceae	-0.531242	0.00668154	0.142899
COPD	k__Bacteria.p__Proteobacteria.c__Gammaproteobacteria.o__Pseudomonadales.f__Pseudomonadaceae	0.435285	0.00667549	0.142899
IHD	Weighted_UniFrac_PCoA_MDS4	-0.76589	0.00660431	0.142899
Osteoarthritis	k__Bacteria.p__Firmicutes.c__Bacilli.o__Lactobacillales.f__Lactobacillaceae	0.246376	0.00689094	0.146198
Breast Cancer	Weighted_UniFrac_PCoA_MDS1	-1.40722	0.00707393	0.147317
Coeliac Disease	k__Bacteria.p__Firmicutes.c__Clostridia.o__Clostridiales.f__Ruminococcaceae	-2.97934	0.00720825	0.147317
Fracture Risk	k__Bacteria.p__Firmicutes.c__Clostridia	-0.329378	0.00718375	0.147317
Hypertension	Weighted_UniFrac_PCoA_MDS4	-0.262942	0.00722835	0.147317
Migraine	Weighted_UniFrac_PCoA_MDS4	-0.297192	0.00716085	0.147317
T2DM	k__Bacteria.p__Tenericutes.c__Mollicutes	-1.29181	0.00727699	0.147317
Depression	k__Bacteria.p__Bacteroidetes.c__Bacteroidia.o__Bacteroidales.f__S24.7	-0.511418	0.007757	0.154854
Hypercholesterolaemia	k__Bacteria.p__Actinobacteria.c__Coriobacteriia.o__Coriobacteriales.f__Coriobacteriaceae	-0.227638	0.00796219	0.154854
Hypercholesterolaemia	Weighted_UniFrac_PCoA_MDS2	0.226791	0.00779167	0.154854
IBD	PD_whole_tree	-2.53802	0.00792261	0.154854
IBD	k__Bacteria.p__Tenericutes.c__RF3	-3.07557	0.00799965	0.154854
RheumatoidArthritis	k__Bacteria.p__Tenericutes.c__Mollicutes	-0.882852	0.00789036	0.154854
AF	k__Bacteria.p__Proteobacteria.c__Alphaproteobacteria.o__Rhodobacterales.f__Rhodobacteraceae	-2.4553	0.00811824	0.154889
Migraine	PD_whole_tree	-0.29992	0.00811316	0.154889
Hyperthyroidism	k__Bacteria.p__Firmicutes.c__Bacilli.o__Lactobacillales.f__Streptococcaceae	1.72891	0.00829018	0.15704
Allergy (Injested)	k__Bacteria.p__Tenericutes.c__Mollicutes.o__Anaeroplasmatales.f__Anaeroplasmataceae	-0.367397	0.00846024	0.159125
Fracture Risk	k__Bacteria.p__Proteobacteria.c__Betaproteobacteria.o__Burkholderiales.f__Oxalobacteraceae	-0.339402	0.00864611	0.161475
Allergy (Skin)	k__Bacteria.p__Bacteroidetes.c__Bacteroidia.o__Bacteroidales.f__Prevotellaceae	-0.47775	0.00878082	0.162844
Hypertension	Unweighted_UniFrac_PCoA_MDS1	0.259264	0.00889278	0.163775
Fracture Risk	Unweighted_UniFrac_PCoA_MDS3	0.333938	0.00911735	0.166655
IHD	k__Bacteria.p__Cyanobacteria.c__4C0d.2	-0.888085	0.00917484	0.166655
Allergy (Injested)	k__Bacteria.p__Firmicutes.c__Clostridia.o__Clostridiales.f__Christensenellaceae	-0.312407	0.0095955	0.171941
T2DM	k__Bacteria.p__Firmicutes.c__Clostridia.o__Clostridiales.f__Christensenellaceae	-1.16383	0.00956246	0.171941
Recurrent UTI	k__Bacteria.p__Proteobacteria.c__Alphaproteobacteria	-0.602732	0.0100166	0.178281
Coeliac Disease	k__Bacteria.p__Actinobacteria.c__Coriobacteriia.o__Coriobacteriales.f__Coriobacteriaceae	-3.74729	0.0105326	0.183083
Depression	k__Bacteria.p__Actinobacteria.c__Actinobacteria.o__Bifidobacteriales.f__Bifidobacteriaceae	-0.415815	0.0105361	0.183083
Recurrent UTI	k__Bacteria.p__Firmicutes.c__Erysipelotrichi.o__Erysipelotrichales.f__Erysipelotrichaceae	-0.572204	0.0105625	0.183083
T2DM	k__Bacteria.p__Bacteroidetes.c__Bacteroidia.o__Bacteroidales.f__Porphyromonadaceae	-1.03377	0.0105202	0.183083
IBD	k__Bacteria.p__Proteobacteria.c__Gammaproteobacteria.o__Enterobacteriales.f__Enterobacteriaceae	2.35157	0.0108878	0.187496
Breast Cancer	k__Bacteria.p__Bacteroidetes.c__Bacteroidia.o__Bacteroidales.f__S24.7	-1.58452	0.0114007	0.194645
Breast Cancer	Weighted_UniFrac_PCoA_MDS4	-1.10171	0.0114497	0.194645
Breast Cancer	k__Bacteria.p__Proteobacteria.c__Betaproteobacteria.o__Burkholderiales.f__Oxalobacteraceae	-1.2609	0.0115361	0.194865
Breast Cancer	Unweighted_UniFrac_PCoA_MDS6	-1.12986	0.0120759	0.202692
Venous Thrombosis	k__Bacteria.p__Bacteroidetes.c__Bacteroidia.o__Bacteroidales.f__.Odoribacteraceae.	-1.12705	0.0125885	0.209967
IBD	k__Bacteria.p__Bacteroidetes.c__Bacteroidia.o__Bacteroidales.f__.Barnesiellaceae.	-2.01539	0.0126862	0.210274
Allergy (Injested)	k__Bacteria.p__Proteobacteria.c__Betaproteobacteria.o__Burkholderiales.f__Comamonadaceae	0.277607	0.0129566	0.21246
Cholelithiasis	k__Bacteria.p__Firmicutes.c__Clostridia.o__Clostridiales.f__Ruminococcaceae	-0.526545	0.0129783	0.21246
Osteoarthritis	k__Bacteria.p__Firmicutes.c__Bacilli.o__Lactobacillales.f__Enterococcaceae	0.223496	0.0133212	0.216736
Migraine	k__Bacteria.p__Firmicutes.c__Clostridia	-0.266449	0.0134243	0.217081
Allergy (Injested)	Weighted_UniFrac_PCoA_MDS4	-0.292931	0.0138812	0.217521
Allergy (Skin)	Weighted_UniFrac_PCoA_MDS1	-0.446219	0.0147609	0.217521
AMD	k__Bacteria.p__Firmicutes.c__Clostridia.o__Clostridiales.f__EtOH8	-1.27468	0.0147731	0.217521
Anxiety	k__Bacteria.p__Tenericutes.c__Mollicutes	-0.22788	0.0148168	0.217521
Asthma	shannon	-0.305944	0.0146593	0.217521
Cataract	k__Bacteria.p__Firmicutes.c__Bacilli.o__Lactobacillales.f__Streptococcaceae	0.327446	0.0148459	0.217521
Cholelithiasis	k__Bacteria.p__Actinobacteria.c__Actinobacteria.o__Actinomycetales.f__Micrococcaceae	0.503103	0.0137864	0.217521
Coeliac Disease	k__Bacteria.p__Tenericutes.c__Mollicutes	-4.01725	0.0136272	0.217521
Constipation	k__Bacteria.p__Bacteroidetes.c__Bacteroidia.o__Bacteroidales.f__S24.7	-0.854388	0.0138823	0.217521
Eczema	k__Bacteria.p__Bacteroidetes.c__Bacteroidia.o__Bacteroidales.f__Rikenellaceae	-0.281393	0.0143212	0.217521
Hypercholesterolaemia	k__Bacteria.p__Firmicutes.c__Clostridia.o__Clostridiales.f__Ruminococcaceae	-0.207896	0.0140434	0.217521
Hypercholesterolaemia	k__Bacteria.p__Tenericutes.c__Mollicutes.o__Anaeroplasmatales.f__Anaeroplasmataceae	-0.225249	0.0141223	0.217521
IBD	Unweighted_UniFrac_PCoA_MDS3	2.37698	0.0145136	0.217521
IBD	Unweighted_UniFrac_PCoA_MDS4	2.20213	0.0144141	0.217521
Osteoarthritis	k__Bacteria.p__Firmicutes.c__Clostridia.o__Clostridiales.f__Peptococcaceae	-0.230394	0.0147083	0.217521
Recurrent UTI	k__Bacteria.p__Actinobacteria.c__Coriobacteriia.o__Coriobacteriales.f__Coriobacteriaceae	-0.547439	0.0138268	0.217521
T2DM	k__Bacteria.p__Actinobacteria.c__Actinobacteria.o__Bifidobacteriales.f__Bifidobacteriaceae	-1.05249	0.0145746	0.217521
Constipation	k__Bacteria.p__Verrucomicrobia.c__Opitutae.o__.Cerasicoccales..f__.Cerasicoccaceae.	0.592224	0.0150221	0.217697
Migraine	k__Bacteria.p__Firmicutes.c__Clostridia.o__Clostridiales.f__Ruminococcaceae	-0.260548	0.014961	0.217697
Gout	k__Bacteria.p__Proteobacteria.c__Gammaproteobacteria.o__Pasteurellales.f__Pasteurellaceae	-1.84949	0.0151357	0.218152
COPD	k__Bacteria.p__Firmicutes.c__Clostridia.o__Clostridiales.f__Veillonellaceae	0.485628	0.0154471	0.219783
Hypercholesterolaemia	Unweighted_UniFrac_PCoA_MDS2	-0.2082	0.0155996	0.219783
Hypothyroidism	k__Bacteria.p__Firmicutes.c__Bacilli.o__Lactobacillales.f__Leuconostocaceae	0.39925	0.0156633	0.219783
Incontinence	k__Bacteria.p__Firmicutes.c__Bacilli.o__Lactobacillales.f__Streptococcaceae	0.372516	0.015519	0.219783
Migraine	Unweighted_UniFrac_PCoA_MDS1	0.270883	0.0155645	0.219783
IHD	k__Bacteria.p__Firmicutes.c__Clostridia.o__Clostridiales.f__.Tissierellaceae.	0.63542	0.0158731	0.221555
Anxiety	k__Bacteria.p__Firmicutes.c__Bacilli.o__Lactobacillales.f__Streptococcaceae	0.222422	0.0161828	0.223525
Osteoarthritis	k__Bacteria.p__Bacteroidetes.c__Bacteroidia.o__Bacteroidales.f__Prevotellaceae	-0.227176	0.0161634	0.223525
Cholelithiasis	k__Bacteria.p__Proteobacteria.c__Betaproteobacteria.o__Burkholderiales.f__Comamonadaceae	-0.738207	0.0163491	0.224093
Cold Sores	k__Bacteria.p__Firmicutes.c__Clostridia.o__Clostridiales.f__Syntrophomonadaceae	-0.289968	0.016393	0.224093
Acne	k__Bacteria.p__Lentisphaerae.c__.Lentisphaeria.	-0.450149	0.0165692	0.224192
Cholelithiasis	k__Bacteria.p__Lentisphaerae.c__.Lentisphaeria.	-0.683045	0.0165016	0.224192
Coeliac Disease	k__Bacteria.p__Firmicutes.c__Clostridia.o__Clostridiales.f__Christensenellaceae	-3.52266	0.0166743	0.224469
Asthma	k__Bacteria.p__Actinobacteria.c__Coriobacteriia.o__Coriobacteriales.f__Coriobacteriaceae	-0.301344	0.0169039	0.224931
Cholelithiasis	k__Bacteria.p__Firmicutes.c__Clostridia.o__Clostridiales.f__Peptococcaceae	-0.593746	0.017057	0.224931
Diverticular Disease	k__Bacteria.p__Firmicutes.c__Clostridia	-0.638218	0.0170499	0.224931
Hypertension	k__Bacteria.p__Proteobacteria.c__Epsilonproteobacteria	0.226049	0.0168411	0.224931
IHD	Unweighted_UniFrac_PCoA_MDS5	-0.707536	0.0171327	0.224931
Allergy (Injested)	k__Bacteria.p__Proteobacteria.c__Alphaproteobacteria	-0.293489	0.0176178	0.228002
IHD	k__Bacteria.p__Proteobacteria.c__Alphaproteobacteria	-0.746978	0.0176246	0.228002
RheumatoidArthritis	Unweighted_UniFrac_PCoA_MDS1	0.766221	0.017471	0.228002
AF	Weighted_UniFrac_PCoA_MDS4	-1.03553	0.0182463	0.230005
Allergy (Respiratory)	Unweighted_UniFrac_PCoA_MDS1	0.207582	0.0186467	0.230005
Asthma	Unweighted_UniFrac_PCoA_MDS1	0.302211	0.0182607	0.230005
Cataract	k__Bacteria.p__Bacteroidetes.c__Bacteroidia.o__Bacteroidales.f__.Paraprevotellaceae.	-0.328379	0.0184551	0.230005
Depression	k__Bacteria.p__Bacteroidetes.c__Bacteroidia.o__Bacteroidales.f__.Odoribacteraceae.	-0.373605	0.0184409	0.230005
Hypertension	k__Bacteria.p__Firmicutes.c__Clostridia.o__Clostridiales.f__Ruminococcaceae	-0.223727	0.0183315	0.230005
IBD	k__Bacteria.p__Proteobacteria.c__Betaproteobacteria.o__Burkholderiales.f__Alcaligenaceae	-1.98982	0.0184159	0.230005
IBD	Weighted_UniFrac_PCoA_MDS1	-2.55645	0.0185659	0.230005
Migraine	k__Bacteria.p__Bacteroidetes.c__Bacteroidia.o__Bacteroidales.f__.Paraprevotellaceae.	-0.270758	0.0180271	0.230005
Osteoarthritis	Unweighted_UniFrac_PCoA_MDS1	0.221094	0.0184951	0.230005
Cold Sores	k__Bacteria.p__Verrucomicrobia.c__Verrucomicrobiae	-0.245231	0.0188255	0.231136
Anxiety	k__Bacteria.p__Actinobacteria.c__Actinobacteria.o__Actinomycetales.f__Micrococcaceae	0.207971	0.019336	0.23184
Asthma	k__Bacteria.p__Tenericutes.c__Mollicutes	-0.30093	0.0197465	0.23184
Cold Sores	k__Bacteria.p__Firmicutes.c__Clostridia.o__Clostridiales.f__Christensenellaceae	-0.245837	0.0197145	0.23184
Constipation	k__Bacteria.p__Firmicutes.c__Erysipelotrichi.o__Erysipelotrichales.f__Erysipelotrichaceae	-0.665234	0.0195478	0.23184
Fracture Risk	k__Bacteria.p__Firmicutes.c__Clostridia.o__Clostridiales.f__Ruminococcaceae	-0.2856	0.0196431	0.23184
IBS	k__Bacteria.p__Bacteroidetes.c__Bacteroidia.o__Bacteroidales.f__.Odoribacteraceae.	-0.796287	0.0197571	0.23184
IHD	k__Bacteria.p__Firmicutes.c__Bacilli.o__Lactobacillales.f__Streptococcaceae	0.679791	0.0193666	0.23184
T2DM	k__Bacteria.p__Firmicutes.c__Clostridia.o__Clostridiales.f__Dehalobacteriaceae	-1.09457	0.0192491	0.23184
T2DM	Unweighted_UniFrac_PCoA_MDS3	1.10312	0.0190752	0.23184
Venous Thrombosis	k__Bacteria.p__Actinobacteria.c__Actinobacteria.o__Bifidobacteriales.f__Bifidobacteriaceae	-1.13053	0.0190081	0.23184
Allergy (Respiratory)	k__Bacteria.p__Cyanobacteria.c__4C0d.2	-0.207777	0.0202222	0.232563
Cataract	Weighted_UniFrac_PCoA_MDS4	-0.30889	0.0199768	0.232563
COPD	Unweighted_UniFrac_PCoA_MDS2	-0.457908	0.0202555	0.232563
IBD	shannon	-1.94904	0.0200108	0.232563
RheumatoidArthritis	Unweighted_UniFrac_PCoA_MDS6	0.771111	0.0202572	0.232563
Osteoarthritis	Weighted_UniFrac_PCoA_MDS4	-0.215395	0.0204366	0.233611
Acne	k__Bacteria.p__Actinobacteria.c__Actinobacteria.o__Bifidobacteriales.f__Bifidobacteriaceae	-0.390354	0.0207307	0.235957
Cholelithiasis	k__Bacteria.p__Firmicutes.c__Clostridia.o__Clostridiales.f__Eubacteriaceae	0.523864	0.0208309	0.236083
Constipation	k__Bacteria.p__Lentisphaerae.c__.Lentisphaeria.	0.602685	0.0209968	0.236251
COPD	k__Bacteria.p__Tenericutes.c__Mollicutes	-0.463745	0.0210239	0.236251
Glaucoma	Unweighted_UniFrac_PCoA_MDS1	1.45067	0.0215343	0.240087
Recurrent UTI	k__Bacteria.p__Bacteroidetes.c__Bacteroidia.o__Bacteroidales.f__Prevotellaceae	-0.546514	0.0215463	0.240087
IBD	k__Bacteria.p__Firmicutes.c__Clostridia.o__Clostridiales.f__Peptococcaceae	-2.34229	0.0217391	0.24039
Recurrent UTI	Unweighted_UniFrac_PCoA_MDS3	0.519647	0.0217548	0.24039
IBD	k__Bacteria.p__Firmicutes.c__Bacilli.o__Lactobacillales.f__Lactobacillaceae	1.83726	0.0222131	0.244437
Coeliac Disease	Weighted_UniFrac_PCoA_MDS1	-4.15433	0.0223558	0.24499
Constipation	k__Bacteria.p__Bacteroidetes.c__Bacteroidia.o__Bacteroidales.f__.Odoribacteraceae.	0.73825	0.0229463	0.250426
Hypertension	k__Bacteria.p__Firmicutes.c__Clostridia	-0.217484	0.0233362	0.253638
IBD	k__Bacteria.p__Cyanobacteria.c__Chloroplast	1.65773	0.0237163	0.256717
Asthma	k__Bacteria.p__Verrucomicrobia.c__Opitutae.o__.Cerasicoccales..f__.Cerasicoccaceae.	-0.325982	0.0246642	0.259011
Cholelithiasis	shannon	-0.51756	0.024604	0.259011
Cholelithiasis	k__Bacteria.p__Proteobacteria.c__Gammaproteobacteria.o__Pasteurellales.f__Pasteurellaceae	-0.553466	0.0246733	0.259011
Coeliac Disease	Unweighted_UniFrac_PCoA_MDS2	-3.38641	0.0246465	0.259011
COPD	shannon	-0.431976	0.0245961	0.259011
Migraine	k__Bacteria.p__Actinobacteria.c__Actinobacteria.o__Actinomycetales.f__Micrococcaceae	0.236395	0.0247095	0.259011
Osteoarthritis	shannon	-0.208547	0.0243737	0.259011
Recurrent UTI	k__Bacteria.p__Firmicutes.c__Bacilli.o__Lactobacillales.f__Enterococcaceae	0.458805	0.0244991	0.259011
RheumatoidArthritis	Unweighted_UniFrac_PCoA_MDS4	0.709618	0.0251573	0.262666
Hyperthyroidism	k__Bacteria.p__Proteobacteria.c__Gammaproteobacteria.o__Enterobacteriales.f__Enterobacteriaceae	1.44375	0.025286	0.262975
Allergy (Injested)	k__Bacteria.p__Firmicutes.c__Clostridia.o__Clostridiales.f__Syntrophomonadaceae	-0.317314	0.0254192	0.263327
Recurrent UTI	k__Bacteria.p__Cyanobacteria.c__4C0d.2	-0.546356	0.0255304	0.263449
AF	k__Bacteria.p__Bacteroidetes.c__Bacteroidia.o__Bacteroidales.f__.Paraprevotellaceae.	-1.20793	0.0259603	0.266617
Breast Cancer	k__Bacteria.p__Cyanobacteria.c__Chloroplast	-1.31467	0.0261453	0.266617
Hypercholesterolaemia	shannon	-0.191225	0.0262395	0.266617
Osteoarthritis	PD_whole_tree	-0.210021	0.0260766	0.266617
Coeliac Disease	k__Bacteria.p__Proteobacteria.c__Betaproteobacteria.o__Burkholderiales.f__Oxalobacteraceae	-3.87949	0.0268998	0.268189
Hypothyroidism	k__Bacteria.p__Actinobacteria.c__Actinobacteria.o__Actinomycetales.f__Micrococcaceae	0.400457	0.0268421	0.268189
IBS	Weighted_UniFrac_PCoA_MDS3	0.890998	0.0266404	0.268189
Osteoarthritis	k__Bacteria.p__Firmicutes.c__Bacilli.o__Lactobacillales.f__Streptococcaceae	0.206179	0.0265801	0.268189
T2DM	k__Bacteria.p__Proteobacteria.c__Gammaproteobacteria.o__Pseudomonadales.f__Pseudomonadaceae	0.755913	0.0268893	0.268189
Depression	k__Bacteria.p__Firmicutes.c__Clostridia.o__Clostridiales.f__Peptostreptococcaceae	-0.39992	0.0271084	0.269256
Fracture Risk	k__Bacteria.p__Bacteroidetes.c__Bacteroidia.o__Bacteroidales.f__Bacteroidaceae	0.29567	0.0277073	0.274178
Anxiety	k__Bacteria.p__Bacteroidetes.c__Bacteroidia.o__Bacteroidales.f__S24.7	-0.212238	0.0278139	0.27421
Depression	k__Bacteria.p__Firmicutes.c__Clostridia.o__Clostridiales.f__Lachnospiraceae	0.375701	0.0282109	0.277093
T2DM	Unweighted_UniFrac_PCoA_MDS4	0.953121	0.0284148	0.278067
IHD	k__Bacteria.p__Synergistetes.c__Synergistia.o__Synergistales.f__Synergistaceae	0.5611	0.028737	0.27916
Osteoarthritis	k__Bacteria.p__Tenericutes.c__Mollicutes	-0.205663	0.0286699	0.27916
Diverticular Disease	k__Bacteria.p__Firmicutes.c__Clostridia.o__Clostridiales.f__Eubacteriaceae	0.602209	0.0292193	0.282809
Allergy (Injested)	k__Bacteria.p__Firmicutes.c__Clostridia.o__Clostridiales.f__Peptococcaceae	-0.266633	0.0298397	0.283519
AMD	k__Bacteria.p__Bacteroidetes.c__Bacteroidia.o__Bacteroidales.f__.Odoribacteraceae.	-0.769357	0.0301231	0.283519
COPD	k__Bacteria.p__Bacteroidetes.c__Bacteroidia.o__Bacteroidales.f__S24.7	-0.491201	0.030141	0.283519
Diverticular Disease	k__Bacteria.p__Bacteroidetes.c__Bacteroidia.o__Bacteroidales.f__Bacteroidaceae	0.700388	0.030148	0.283519
Diverticular Disease	k__Bacteria.p__Firmicutes.c__Clostridia.o__Clostridiales.f__Syntrophomonadaceae	0.525701	0.0299242	0.283519
Hyperthyroidism	Unweighted_UniFrac_PCoA_MDS6	1.47597	0.0298442	0.283519
Osteoarthritis	k__Bacteria.p__Actinobacteria.c__Actinobacteria.o__Actinomycetales.f__Micrococcaceae	0.194867	0.0299993	0.283519
Recurrent UTI	k__Bacteria.p__Firmicutes.c__Clostridia.o__Clostridiales.f__Ruminococcaceae	-0.446907	0.0301328	0.283519
AMD	Unweighted_UniFrac_PCoA_MDS1	0.839102	0.0305786	0.286411
COPD	k__Bacteria.p__Firmicutes.c__Clostridia.o__Clostridiales.f__Peptococcaceae	-0.442021	0.0308164	0.286411
Eczema	PD_whole_tree	-0.256693	0.0310252	0.286411
Glaucoma	k__Bacteria.p__Tenericutes.c__Mollicutes	-1.41782	0.0310442	0.286411
Migraine	shannon	-0.237477	0.0309525	0.286411
Venous Thrombosis	k__Bacteria.p__Firmicutes.c__Clostridia.o__Clostridiales.f__Ruminococcaceae	-0.94277	0.0311035	0.286411
Breast Cancer	k__Bacteria.p__Bacteroidetes.c__Bacteroidia.o__Bacteroidales.f__Rikenellaceae	-0.933697	0.0313155	0.287366
Hypertension	k__Bacteria.p__Firmicutes.c__Clostridia.o__Clostridiales.f__Dehalobacteriaceae	-0.212534	0.0314837	0.287913
Acne	Weighted_UniFrac_PCoA_MDS1	-0.393136	0.0320071	0.288448
Allergy (Injested)	k__Bacteria.p__Bacteroidetes.c__Bacteroidia.o__Bacteroidales.f__Porphyromonadaceae	-0.248151	0.0318969	0.288448
Allergy (Injested)	k__Bacteria.p__Verrucomicrobia.c__Opitutae.o__.Cerasicoccales..f__.Cerasicoccaceae.	-0.287363	0.0321948	0.288448
Coeliac Disease	Weighted_UniFrac_PCoA_MDS3	3.59276	0.0321489	0.288448
IBD	k__Bacteria.p__Bacteroidetes.c__Bacteroidia.o__Bacteroidales.f__Rikenellaceae	-1.81556	0.0320543	0.288448
IHD	k__Bacteria.p__Firmicutes.c__Clostridia.o__Clostridiales.f__Lachnospiraceae	-0.612436	0.031782	0.288448
COPD	k__Bacteria.p__Firmicutes.c__Clostridia.o__Clostridiales.f__Christensenellaceae	-0.422225	0.0324738	0.289129
IHD	k__Bacteria.p__Firmicutes.c__Clostridia	-0.581735	0.0324888	0.289129
Hypertension	k__Bacteria.p__Firmicutes.c__Clostridia.o__Clostridiales.f__Christensenellaceae	-0.211276	0.0326296	0.28941
Coeliac Disease	Unweighted_UniFrac_PCoA_MDS5	-3.29713	0.0329641	0.291403
Allergy (Injested)	k__Bacteria.p__Actinobacteria.c__Actinobacteria.o__Bifidobacteriales.f__Bifidobacteriaceae	-0.251039	0.0334499	0.292042
Asthma	k__Bacteria.p__Tenericutes.c__RF3	-0.284152	0.0334191	0.292042
Eczema	k__Bacteria.p__Bacteroidetes.c__Bacteroidia.o__Bacteroidales.f__.Odoribacteraceae.	-0.24146	0.0331494	0.292042
IBD	k__Bacteria.p__Lentisphaerae.c__.Lentisphaeria.	-2.60226	0.0334769	0.292042
Osteoarthritis	k__Bacteria.p__Actinobacteria.c__Actinobacteria.o__Bifidobacteriales.f__Bifidobacteriaceae	0.199669	0.0339634	0.295257
Recurrent UTI	k__Bacteria.p__Proteobacteria.c__Betaproteobacteria.o__Burkholderiales.f__Oxalobacteraceae	-0.490371	0.0340681	0.295257
Epilepsy	k__Bacteria.p__Firmicutes.c__Clostridia.o__Clostridiales.f__.Tissierellaceae.	1.75695	0.0342358	0.295744
Asthma	k__Bacteria.p__Firmicutes.c__Erysipelotrichi.o__Erysipelotrichales.f__Erysipelotrichaceae	-0.267754	0.0345371	0.296415
Coeliac Disease	k__Bacteria.p__Firmicutes.c__Clostridia.o__Clostridiales.f__Peptococcaceae	-3.61688	0.0344711	0.296415
Coeliac Disease	Weighted_UniFrac_PCoA_MDS2	2.80442	0.035017	0.296693
Constipation	k__Bacteria.p__Actinobacteria.c__Actinobacteria.o__Bifidobacteriales.f__Bifidobacteriaceae	0.637799	0.0349398	0.296693
Hypertension	k__Bacteria.p__Proteobacteria.c__Betaproteobacteria.o__Burkholderiales.f__Oxalobacteraceae	-0.211877	0.0346903	0.296693
Recurrent UTI	PD_whole_tree	-0.481178	0.0348382	0.296693
IBD	Unweighted_UniFrac_PCoA_MDS2	-1.95424	0.0352506	0.297722
Allergy (Skin)	k__Bacteria.p__Firmicutes.c__Erysipelotrichi.o__Erysipelotrichales.f__Erysipelotrichaceae	-0.361043	0.0355852	0.299594
Allergy (Respiratory)	PD_whole_tree	-0.18545	0.0358722	0.300186
Coeliac Disease	k__Bacteria.p__Proteobacteria.c__Alphaproteobacteria.o__Rhodobacterales.f__Rhodobacteraceae	-6.09345	0.0359952	0.300186
Migraine	Weighted_UniFrac_PCoA_MDS3	0.237236	0.0359332	0.300186
Allergy (Respiratory)	k__Bacteria.p__Bacteroidetes.c__Bacteroidia.o__Bacteroidales.f__Prevotellaceae	-0.184537	0.0365249	0.3027
Coeliac Disease	k__Bacteria.p__Firmicutes.c__Erysipelotrichi.o__Erysipelotrichales.f__Erysipelotrichaceae	-3.12302	0.0364753	0.3027
Cataract	k__Bacteria.p__Proteobacteria.c__Alphaproteobacteria	-0.286402	0.0371132	0.303142
Gout	k__Bacteria.p__Firmicutes.c__Bacilli.o__Lactobacillales.f__Streptococcaceae	-1.45009	0.037042	0.303142
Hypertension	PD_whole_tree	-0.208587	0.0369028	0.303142
Hypertension	k__Bacteria.p__Tenericutes.c__Mollicutes	-0.206735	0.0371498	0.303142
IHD	k__Bacteria.p__Firmicutes.c__Clostridia.o__Clostridiales.f__Eubacteriaceae	0.582756	0.036903	0.303142
AF	k__Bacteria.p__Firmicutes.c__Bacilli.o__Lactobacillales.f__Lactobacillaceae	0.855593	0.0376068	0.304995
Osteoarthritis	k__Bacteria.p__Firmicutes.c__Clostridia.o__Clostridiales.f__.Tissierellaceae.	-0.198846	0.0375309	0.304995
Allergy (Injested)	k__Bacteria.p__Bacteroidetes.c__Bacteroidia.o__Bacteroidales.f__.Barnesiellaceae.	-0.241803	0.0380866	0.307944
Allergy (Injested)	k__Bacteria.p__Bacteroidetes.c__Bacteroidia.o__Bacteroidales.f__S24.7	-0.265955	0.0390637	0.31435
Allergy (Injested)	k__Bacteria.p__Firmicutes.c__Bacilli.o__Lactobacillales.f__Enterococcaceae	0.235652	0.0391159	0.31435
Anxiety	Unweighted_UniFrac_PCoA_MDS3	0.191142	0.0393629	0.315379
Acne	k__Bacteria.p__Tenericutes.c__RF3	-0.371894	0.0398004	0.317178
Hearing loss	k__Bacteria.p__Proteobacteria.c__Gammaproteobacteria.o__Enterobacteriales.f__Enterobacteriaceae	0.256397	0.0398267	0.317178
Incontinence	k__Bacteria.p__Proteobacteria.c__Alphaproteobacteria	-0.326248	0.0400895	0.318315
Osteoarthritis	k__Bacteria.p__Proteobacteria.c__Deltaproteobacteria	-0.187172	0.0406837	0.322069
Recurrent UTI	k__Bacteria.p__Actinobacteria.c__Actinobacteria.o__Bifidobacteriales.f__Bifidobacteriaceae	-0.444797	0.0408292	0.322259
IBS	k__Bacteria.p__Firmicutes.c__Clostridia.o__Clostridiales.f__Peptococcaceae	-0.812634	0.0410572	0.323097
IBS	PD_whole_tree	-0.782299	0.0419738	0.328362
Recurrent UTI	k__Bacteria.p__Firmicutes.c__Clostridia	-0.426547	0.0418552	0.328362
Hypertension	k__Bacteria.p__Firmicutes.c__Bacilli.o__Lactobacillales.f__Streptococcaceae	0.198309	0.0423406	0.329288
Incontinence	Weighted_UniFrac_PCoA_MDS4	-0.311287	0.0423184	0.329288
Allergy (Respiratory)	k__Bacteria.p__Tenericutes.c__Mollicutes	-0.179157	0.0426121	0.32964
Breast Cancer	k__Bacteria.p__Firmicutes.c__Bacilli.o__Lactobacillales.f__Lactobacillaceae	0.844187	0.0427588	0.32964
Coeliac Disease	k__Bacteria.p__Bacteroidetes.c__Bacteroidia.o__Bacteroidales.f__Bacteroidaceae	3.96899	0.0426504	0.32964
Constipation	Weighted_UniFrac_PCoA_MDS6	0.523814	0.0434591	0.334068
Hearing loss	k__Bacteria.p__Proteobacteria.c__Epsilonproteobacteria	0.235491	0.0440679	0.337397
RheumatoidArthritis	k__Bacteria.p__Lentisphaerae.c__.Lentisphaeria.	-0.753846	0.0441466	0.337397
Cataract	k__Bacteria.p__Lentisphaerae.c__.Lentisphaeria.	-0.286266	0.0447268	0.338421
Diverticular Disease	k__Bacteria.p__Proteobacteria.c__Betaproteobacteria.o__Burkholderiales.f__Comamonadaceae	-0.745076	0.044456	0.338421
Incontinence	Unweighted_UniFrac_PCoA_MDS1	0.312638	0.0446774	0.338421
T2DM	k__Bacteria.p__Proteobacteria.c__Epsilonproteobacteria	-1.20388	0.044791	0.338421
Recurrent UTI	Unweighted_UniFrac_PCoA_MDS1	0.449213	0.0451539	0.340193
Hypercholesterolaemia	k__Bacteria.p__Firmicutes.c__Clostridia	-0.169886	0.0453943	0.341036
IBS	k__Bacteria.p__Firmicutes.c__Clostridia.o__Clostridiales.f__.Mogibacteriaceae.	-0.714666	0.0456272	0.341818
Breast Cancer	k__Bacteria.p__Bacteroidetes.c__Bacteroidia.o__Bacteroidales.f__.Barnesiellaceae.	-0.843645	0.0466703	0.348647
Breast Cancer	k__Bacteria.p__Tenericutes.c__Mollicutes	-0.936764	0.04717	0.349057
Fracture Risk	Weighted_UniFrac_PCoA_MDS2	0.24755	0.0472517	0.349057
Recurrent UTI	k__Bacteria.p__Firmicutes.c__Bacilli.o__Lactobacillales.f__Lactobacillaceae	0.421896	0.0471972	0.349057
RheumatoidArthritis	k__Bacteria.p__Firmicutes.c__Clostridia.o__Clostridiales.f__Dehalobacteriaceae	-0.649179	0.0468857	0.349057
Asthma	k__Bacteria.p__Tenericutes.c__Mollicutes.o__Anaeroplasmatales.f__Anaeroplasmataceae	-0.286025	0.0477297	0.349666
Eczema	k__Bacteria.p__Proteobacteria.c__Alphaproteobacteria.o__Rhodobacterales.f__Rhodobacteraceae	-0.270378	0.0476361	0.349666
Hypothyroidism	k__Bacteria.p__Bacteroidetes.c__Bacteroidia.o__Bacteroidales.f__Porphyromonadaceae	-0.379798	0.0475002	0.349666
IHD	k__Bacteria.p__Tenericutes.c__RF3	-0.636958	0.0481962	0.352111
Recurrent UTI	k__Bacteria.p__Tenericutes.c__RF3	-0.467344	0.0485922	0.354029
IBS	k__Bacteria.p__Fusobacteria.c__Fusobacteriia.o__Fusobacteriales.f__Fusobacteriaceae	0.630863	0.0488908	0.354258
T2DM	k__Bacteria.p__Firmicutes.c__Bacilli.o__Lactobacillales.f__Streptococcaceae	-0.880315	0.0487756	0.354258
Recurrent UTI	k__Bacteria.p__Proteobacteria.c__Gammaproteobacteria.o__Pseudomonadales.f__Pseudomonadaceae	-0.608968	0.0492468	0.355865
Breast Cancer	Unweighted_UniFrac_PCoA_MDS2	-0.901784	0.0498507	0.35925
AF	k__Bacteria.p__Firmicutes.c__Bacilli.o__Gemellales.f__Gemellaceae	-1.03747	0.0500972	0.359586
Allergy (Skin)	Unweighted_UniFrac_PCoA_MDS3	0.341368	0.0503041	0.359586
Anxiety	k__Bacteria.p__Bacteroidetes.c__Bacteroidia.o__Bacteroidales.f__Prevotellaceae	-0.183279	0.0503034	0.359586
Acne	Unweighted_UniFrac_PCoA_MDS3	0.341145	0.0515643	0.360264
AF	k__Bacteria.p__Verrucomicrobia.c__Verrucomicrobiae	-0.875213	0.0527091	0.360264
Allergy (Injested)	k__Bacteria.p__Proteobacteria.c__Alphaproteobacteria.o__Rhodobacterales.f__Rhodobacteraceae	0.213085	0.0519093	0.360264
Allergy (Skin)	k__Bacteria.p__Actinobacteria.c__Actinobacteria.o__Bifidobacteriales.f__Bifidobacteriaceae	-0.325717	0.052707	0.360264
AMD	Unweighted_UniFrac_PCoA_MDS2	-0.758207	0.0511596	0.360264
Cataract	k__Bacteria.p__Actinobacteria.c__Actinobacteria.o__Actinomycetales.f__Micrococcaceae	0.243929	0.052178	0.360264
Cataract	Unweighted_UniFrac_PCoA_MDS4	0.258692	0.0526653	0.360264
Cholelithiasis	Weighted_UniFrac_PCoA_MDS3	0.46805	0.0516815	0.360264
Coeliac Disease	k__Bacteria.p__Tenericutes.c__RF3	-3.65867	0.0506967	0.360264
Constipation	k__Bacteria.p__Firmicutes.c__Clostridia.o__Clostridiales.f__Veillonellaceae	-0.548458	0.0530341	0.360264
Constipation	Unweighted_UniFrac_PCoA_MDS4	0.551165	0.0516453	0.360264
COPD	k__Bacteria.p__Proteobacteria.c__Alphaproteobacteria	-0.401156	0.0514878	0.360264
Diverticular Disease	k__Bacteria.p__Firmicutes.c__Bacilli.o__Lactobacillales.f__Streptococcaceae	0.557419	0.0531146	0.360264
IHD	k__Bacteria.p__Bacteroidetes.c__Bacteroidia.o__Bacteroidales.f__.Barnesiellaceae.	-0.539606	0.0514968	0.360264
IHD	k__Bacteria.p__Proteobacteria.c__Gammaproteobacteria.o__Enterobacteriales.f__Enterobacteriaceae	0.566494	0.0524506	0.360264
Migraine	k__Bacteria.p__Bacteroidetes.c__Bacteroidia.o__Bacteroidales.f__S24.7	-0.228722	0.0509983	0.360264
Migraine	k__Bacteria.p__Firmicutes.c__Bacilli.o__Lactobacillales.f__Streptococcaceae	0.21574	0.0531159	0.360264
Osteoarthritis	k__Bacteria.p__Synergistetes.c__Synergistia.o__Synergistales.f__Synergistaceae	-0.190135	0.052617	0.360264
Osteoarthritis	k__Bacteria.p__Proteobacteria.c__Epsilonproteobacteria	-0.190931	0.052139	0.360264
Venous Thrombosis	Weighted_UniFrac_PCoA_MDS4	-0.93784	0.0527641	0.360264
Coeliac Disease	k__Archaea.p__Euryarchaeota.c__Methanobacteria	-6.34513	0.0533079	0.360463
Migraine	k__Bacteria.p__Tenericutes.c__Mollicutes	-0.217463	0.053417	0.360463
Depression	k__Bacteria.p__Firmicutes.c__Clostridia.o__Clostridiales.f__Christensenellaceae	-0.3232	0.0538808	0.36267
COPD	Weighted_UniFrac_PCoA_MDS4	-0.37194	0.0541858	0.362881
Depression	k__Bacteria.p__Proteobacteria.c__Deltaproteobacteria	-0.310622	0.0541633	0.362881
Allergy (Respiratory)	k__Bacteria.p__Firmicutes.c__Clostridia.o__Clostridiales.f__Christensenellaceae	-0.168424	0.05503	0.364997
Breast Cancer	k__Bacteria.p__Bacteroidetes.c__Bacteroidia.o__Bacteroidales.f__.Paraprevotellaceae.	-0.975031	0.0546452	0.364997
Breast Cancer	k__Bacteria.p__Proteobacteria.c__Gammaproteobacteria.o__Pasteurellales.f__Pasteurellaceae	-0.937583	0.0548717	0.364997
Migraine	k__Bacteria.p__Bacteroidetes.c__Bacteroidia.o__Bacteroidales.f__Prevotellaceae	-0.2179	0.0550524	0.364997
Diverticular Disease	k__Bacteria.p__Lentisphaerae.c__.Lentisphaeria.	-0.642671	0.055555	0.367411
T2DM	Unweighted_UniFrac_PCoA_MDS5	-0.871982	0.05571	0.36752
Allergy (Skin)	k__Bacteria.p__Bacteroidetes.c__Bacteroidia.o__Bacteroidales.f__S24.7	-0.36311	0.0563272	0.370471
IBD	k__Bacteria.p__Fusobacteria.c__Fusobacteriia.o__Fusobacteriales.f__Fusobacteriaceae	1.37241	0.0564368	0.370471
Acne	shannon	-0.322475	0.0572951	0.375177
IBD	k__Bacteria.p__Bacteroidetes.c__Bacteroidia.o__Bacteroidales.f__.Paraprevotellaceae.	-2.06718	0.057775	0.377388
Constipation	k__Bacteria.p__Proteobacteria.c__Gammaproteobacteria.o__Pseudomonadales.f__Pseudomonadaceae	0.434993	0.058064	0.377416
RheumatoidArthritis	k__Bacteria.p__Firmicutes.c__Clostridia.o__Clostridiales.f__EtOH8	-0.745751	0.0580615	0.377416
COPD	Unweighted_UniFrac_PCoA_MDS1	0.374738	0.0584799	0.378265
Diverticular Disease	k__Bacteria.p__Actinobacteria.c__Actinobacteria.o__Bifidobacteriales.f__Bifidobacteriaceae	-0.533175	0.0584724	0.378265
Allergy (Injested)	k__Bacteria.p__Proteobacteria.c__Gammaproteobacteria.o__Pasteurellales.f__Pasteurellaceae	-0.230898	0.0588086	0.378545
AMD	k__Bacteria.p__Bacteroidetes.c__Bacteroidia.o__Bacteroidales.f__.Barnesiellaceae.	-0.685184	0.0587635	0.378545
Hyperthyroidism	k__Bacteria.p__Bacteroidetes.c__Bacteroidia.o__Bacteroidales.f__S24.7	-1.56562	0.0592875	0.380703
RheumatoidArthritis	k__Bacteria.p__Firmicutes.c__Bacilli.o__Gemellales.f__Gemellaceae	0.553403	0.0596721	0.381326
T2DM	Unweighted_UniFrac_PCoA_MDS2	-0.851504	0.0596011	0.381326
T2DM	k__Bacteria.p__Proteobacteria.c__Betaproteobacteria.o__Burkholderiales.f__Comamonadaceae	-1.18565	0.0601451	0.383425
Osteoarthritis	Weighted_UniFrac_PCoA_MDS1	-0.177	0.060841	0.386931
Recurrent UTI	k__Bacteria.p__Fusobacteria.c__Fusobacteriia.o__Fusobacteriales.f__Fusobacteriaceae	0.373269	0.0611405	0.387906
Diverticular Disease	Weighted_UniFrac_PCoA_MDS5	-0.543284	0.0614043	0.388649
Anxiety	k__Bacteria.p__Firmicutes.c__Clostridia.o__Clostridiales.f__Eubacteriaceae	0.170018	0.0620011	0.391492
Recurrent UTI	Unweighted_UniFrac_PCoA_MDS2	-0.41646	0.0627674	0.39539
Asthma	k__Bacteria.p__Firmicutes.c__Clostridia	-0.228487	0.0630885	0.396471
Coeliac Disease	k__Bacteria.p__Bacteroidetes.c__Bacteroidia.o__Bacteroidales.f__Porphyromonadaceae	3.67146	0.0634122	0.397563
Constipation	k__Bacteria.p__Actinobacteria.c__Actinobacteria.o__Actinomycetales.f__Micrococcaceae	0.467425	0.0637994	0.398108
T2DM	k__Bacteria.p__Cyanobacteria.c__4C0d.2	-1.01078	0.0637364	0.398108
Eczema	Weighted_UniFrac_PCoA_MDS3	-0.215176	0.0641933	0.399626
Anxiety	k__Bacteria.p__Proteobacteria.c__Alphaproteobacteria.o__Rhodobacterales.f__Rhodobacteraceae	0.162863	0.0647691	0.401488
COPD	k__Bacteria.p__Firmicutes.c__Clostridia.o__Clostridiales.f__Lachnospiraceae	-0.357099	0.0647952	0.401488
Depression	PD_whole_tree	-0.314476	0.0655551	0.401812
Gout	k__Bacteria.p__Synergistetes.c__Synergistia.o__Synergistales.f__Synergistaceae	1.06091	0.0659372	0.401812
Hyperthyroidism	k__Bacteria.p__Actinobacteria.c__Actinobacteria.o__Bifidobacteriales.f__Bifidobacteriaceae	1.29938	0.0660595	0.401812
Incontinence	k__Bacteria.p__Firmicutes.c__Clostridia.o__Clostridiales.f__Peptococcaceae	-0.288747	0.0656254	0.401812
Osteoarthritis	k__Bacteria.p__Bacteroidetes.c__Bacteroidia.o__Bacteroidales.f__.Paraprevotellaceae.	-0.173191	0.0659342	0.401812
Recurrent UTI	k__Bacteria.p__Bacteroidetes.c__Bacteroidia.o__Bacteroidales.f__S24.7	-0.457588	0.0656202	0.401812
Recurrent UTI	k__Bacteria.p__Firmicutes.c__Bacilli.o__Gemellales.f__Gemellaceae	0.385089	0.0660109	0.401812
Recurrent UTI	k__Bacteria.p__Proteobacteria.c__Deltaproteobacteria	-0.393754	0.0652161	0.401812
Constipation	k__Bacteria.p__Firmicutes.c__Bacilli.o__Lactobacillales.f__Lactobacillaceae	0.492157	0.0662462	0.402025
Diverticular Disease	k__Bacteria.p__Tenericutes.c__Mollicutes.o__Anaeroplasmatales.f__Anaeroplasmataceae	-0.684653	0.067724	0.409121
Osteoarthritis	k__Bacteria.p__Firmicutes.c__Clostridia.o__Clostridiales.f__Christensenellaceae	-0.170737	0.0677102	0.409121
Coeliac Disease	Unweighted_UniFrac_PCoA_MDS1	2.71606	0.068058	0.410204
Hypertension	k__Bacteria.p__Tenericutes.c__Mollicutes.o__Anaeroplasmatales.f__Anaeroplasmataceae	-0.196015	0.0683706	0.411009
Osteoarthritis	Unweighted_UniFrac_PCoA_MDS2	-0.169367	0.0685015	0.411009
Allergy (Injested)	k__Bacteria.p__Tenericutes.c__RF3	-0.227015	0.0688186	0.411437
Anxiety	k__Bacteria.p__Bacteroidetes.c__Bacteroidia.o__Bacteroidales.f__.Odoribacteraceae.	-0.165284	0.0690383	0.411437
IBD	k__Bacteria.p__Bacteroidetes.c__Bacteroidia.o__Bacteroidales.f__S24.7	-2.31229	0.0689982	0.411437
Hyperthyroidism	Weighted_UniFrac_PCoA_MDS3	1.25251	0.069426	0.41282
Osteoarthritis	k__Bacteria.p__Bacteroidetes.c__Bacteroidia.o__Bacteroidales.f__Rikenellaceae	-0.167528	0.0699031	0.414727
Hypercholesterolaemia	k__Bacteria.p__Firmicutes.c__Clostridia.o__Clostridiales.f__Dehalobacteriaceae	-0.156001	0.0707447	0.418391
IBD	k__Bacteria.p__Proteobacteria.c__Gammaproteobacteria.o__Pasteurellales.f__Pasteurellaceae	-1.83378	0.0709439	0.418391
IBS	Weighted_UniFrac_PCoA_MDS1	-0.746963	0.0709939	0.418391
Allergy (Respiratory)	k__Bacteria.p__Bacteroidetes.c__Bacteroidia.o__Bacteroidales.f__.Paraprevotellaceae.	-0.158831	0.0715277	0.418745
Glaucoma	k__Bacteria.p__Proteobacteria.c__Betaproteobacteria.o__Burkholderiales.f__Comamonadaceae	-1.68436	0.0714596	0.418745
Incontinence	k__Bacteria.p__Tenericutes.c__Mollicutes.o__Anaeroplasmatales.f__Anaeroplasmataceae	-0.314764	0.0714516	0.418745
Depression	k__Bacteria.p__Cyanobacteria.c__Chloroplast	-0.329208	0.0719377	0.419861
Osteoarthritis	k__Bacteria.p__Actinobacteria.c__Coriobacteriia.o__Coriobacteriales.f__Coriobacteriaceae	-0.16638	0.0720349	0.419861
Cholelithiasis	k__Bacteria.p__Bacteroidetes.c__Bacteroidia.o__Bacteroidales.f__.Paraprevotellaceae.	-0.450999	0.0724181	0.421169
Cholelithiasis	k__Bacteria.p__Firmicutes.c__Clostridia.o__Clostridiales.f__Lachnospiraceae	0.432439	0.0729811	0.422589
Osteoarthritis	k__Bacteria.p__Proteobacteria.c__Betaproteobacteria.o__Burkholderiales.f__Comamonadaceae	-0.174639	0.072893	0.422589
Depression	k__Bacteria.p__Firmicutes.c__Clostridia.o__Clostridiales.f__Syntrophomonadaceae	-0.359323	0.0735827	0.425145
Cold Sores	Unweighted_UniFrac_PCoA_MDS1	0.189099	0.0739399	0.42628
Coeliac Disease	Weighted_UniFrac_PCoA_MDS4	-2.49476	0.0751338	0.426943
COPD	Weighted_UniFrac_PCoA_MDS1	-0.367991	0.0746632	0.426943
Depression	k__Bacteria.p__Firmicutes.c__Clostridia.o__Clostridiales.f__Dehalobacteriaceae	-0.300503	0.07472	0.426943
Glaucoma	PD_whole_tree	-1.16622	0.0747448	0.426943
Hypertension	k__Bacteria.p__Firmicutes.c__Clostridia.o__Clostridiales.f__Peptococcaceae	-0.177142	0.0751477	0.426943
Hypothyroidism	k__Bacteria.p__Bacteroidetes.c__Bacteroidia.o__Bacteroidales.f__S24.7	-0.408058	0.0751819	0.426943
Incontinence	k__Bacteria.p__Fusobacteria.c__Fusobacteriia.o__Fusobacteriales.f__Fusobacteriaceae	0.257488	0.0742982	0.426943
RheumatoidArthritis	k__Bacteria.p__Tenericutes.c__RF3	-0.622928	0.0760051	0.430696
Hearing loss	k__Bacteria.p__Proteobacteria.c__Deltaproteobacteria	-0.216306	0.0764624	0.432363
COPD	k__Bacteria.p__Cyanobacteria.c__4C0d.2	-0.376264	0.0767603	0.43255
Hypercholesterolaemia	k__Bacteria.p__Verrucomicrobia.c__Opitutae.o__.Cerasicoccales..f__.Cerasicoccaceae.	-0.158384	0.0770194	0.43255
IHD	k__Bacteria.p__Firmicutes.c__Bacilli.o__Lactobacillales.f__Lactobacillaceae	0.481209	0.0768422	0.43255
Recurrent UTI	Weighted_UniFrac_PCoA_MDS5	0.398981	0.0771478	0.43255
Allergy (Respiratory)	k__Bacteria.p__Firmicutes.c__Clostridia.o__Clostridiales.f__.Tissierellaceae.	0.150819	0.0795781	0.433349
Anxiety	k__Bacteria.p__Firmicutes.c__Bacilli.o__Turicibacterales.f__Turicibacteraceae	-0.1629	0.0790939	0.433349
Coeliac Disease	k__Bacteria.p__Actinobacteria.c__Actinobacteria.o__Actinomycetales.f__Micrococcaceae	-4.56573	0.0791418	0.433349
Cold Sores	k__Bacteria.p__Firmicutes.c__Clostridia.o__Clostridiales.f__Dehalobacteriaceae	-0.186091	0.0774668	0.433349
COPD	PD_whole_tree	-0.356036	0.0784086	0.433349
Hypertension	k__Bacteria.p__Actinobacteria.c__Coriobacteriia.o__Coriobacteriales.f__Coriobacteriaceae	-0.171983	0.0784919	0.433349
Hypertension	k__Bacteria.p__Firmicutes.c__Bacilli.o__Lactobacillales.f__Lactobacillaceae	0.1691	0.0790826	0.433349
IBD	k__Bacteria.p__Bacteroidetes.c__Bacteroidia.o__Bacteroidales.f__Prevotellaceae	-1.86913	0.0778937	0.433349
IBD	k__Bacteria.p__Firmicutes.c__Clostridia.o__Clostridiales.f__Eubacteriaceae	1.48975	0.0791907	0.433349
IHD	k__Bacteria.p__Tenericutes.c__Mollicutes	-0.527603	0.0794617	0.433349
Migraine	k__Bacteria.p__Firmicutes.c__Clostridia.o__Clostridiales.f__EtOH8	-0.207144	0.0786451	0.433349
RheumatoidArthritis	k__Bacteria.p__Firmicutes.c__Clostridia.o__Clostridiales.f__Eubacteriaceae	0.542528	0.0780449	0.433349
T2DM	Weighted_UniFrac_PCoA_MDS3	0.802125	0.0795537	0.433349
Venous Thrombosis	Unweighted_UniFrac_PCoA_MDS1	0.896342	0.0788486	0.433349
Allergy (Injested)	Unweighted_UniFrac_PCoA_MDS2	-0.210378	0.0799478	0.43447
Diverticular Disease	Weighted_UniFrac_PCoA_MDS3	0.52372	0.0801296	0.434568
Allergy (Respiratory)	k__Bacteria.p__Firmicutes.c__Clostridia.o__Clostridiales.f__Dehalobacteriaceae	-0.15304	0.08086	0.436931
Asthma	k__Bacteria.p__Lentisphaerae.c__.Lentisphaeria.	-0.2368	0.0808948	0.436931
Eczema	k__Bacteria.p__Firmicutes.c__Clostridia.o__Clostridiales.f__Christensenellaceae	-0.204408	0.0814419	0.438992
Depression	k__Bacteria.p__Bacteroidetes.c__Bacteroidia.o__Bacteroidales.f__Porphyromonadaceae	-0.278047	0.0818858	0.439671
RheumatoidArthritis	Weighted_UniFrac_PCoA_MDS4	-0.547293	0.0818994	0.439671
Asthma	k__Bacteria.p__Proteobacteria.c__Gammaproteobacteria.o__Pseudomonadales.f__Pseudomonadaceae	0.201162	0.0820738	0.439717
Allergy (Injested)	k__Bacteria.p__Proteobacteria.c__Betaproteobacteria.o__Burkholderiales.f__Alcaligenaceae	-0.204546	0.0825788	0.439807
Anxiety	k__Bacteria.p__Firmicutes.c__Bacilli.o__Lactobacillales.f__Leuconostocaceae	-0.173996	0.0825022	0.439807
Asthma	k__Bacteria.p__Actinobacteria.c__Actinobacteria.o__Bifidobacteriales.f__Bifidobacteriaceae	-0.217174	0.0825882	0.439807
AMD	k__Bacteria.p__Firmicutes.c__Clostridia.o__Clostridiales.f__Christensenellaceae	-0.671873	0.0841515	0.441177
Breast Cancer	k__Bacteria.p__Bacteroidetes.c__Bacteroidia.o__Bacteroidales.f__Porphyromonadaceae	-0.725712	0.0839366	0.441177
Depression	k__Bacteria.p__Tenericutes.c__Mollicutes	-0.293482	0.0843426	0.441177
Glaucoma	shannon	-1.03867	0.0842882	0.441177
Hypercholesterolaemia	k__Bacteria.p__Lentisphaerae.c__.Lentisphaeria.	-0.152482	0.0841155	0.441177
IBS	k__Bacteria.p__Proteobacteria.c__Betaproteobacteria.o__Burkholderiales.f__Comamonadaceae	-0.866276	0.0841037	0.441177
Recurrent UTI	k__Bacteria.p__Lentisphaerae.c__.Lentisphaeria.	-0.420356	0.0835785	0.441177
RheumatoidArthritis	k__Bacteria.p__Firmicutes.c__Bacilli.o__Lactobacillales.f__Lactobacillaceae	0.517917	0.0841849	0.441177
T2DM	k__Bacteria.p__Proteobacteria.c__Gammaproteobacteria.o__Pasteurellales.f__Pasteurellaceae	-0.814991	0.0836758	0.441177
Hearing loss	k__Bacteria.p__Firmicutes.c__Clostridia.o__Clostridiales.f__.Mogibacteriaceae.	-0.21155	0.0846898	0.442121
COPD	Weighted_UniFrac_PCoA_MDS6	-0.359186	0.0853109	0.444488
Depression	Unweighted_UniFrac_PCoA_MDS2	-0.287287	0.0861075	0.447759
RheumatoidArthritis	k__Bacteria.p__Verrucomicrobia.c__Opitutae.o__.Cerasicoccales..f__.Cerasicoccaceae.	-0.688402	0.0867574	0.450256
Incontinence	Unweighted_UniFrac_PCoA_MDS5	0.261792	0.0872267	0.451807
IBS	k__Bacteria.p__Firmicutes.c__Clostridia.o__Clostridiales.f__Clostridiaceae	-0.628245	0.0874716	0.452192
Epilepsy	Weighted_UniFrac_PCoA_MDS6	1.44567	0.0876861	0.452419
Osteoarthritis	k__Bacteria.p__Proteobacteria.c__Betaproteobacteria.o__Burkholderiales.f__Alcaligenaceae	-0.156553	0.0879623	0.452963
Hypothyroidism	k__Bacteria.p__Bacteroidetes.c__Bacteroidia.o__Bacteroidales.f__Rikenellaceae	-0.338577	0.0886063	0.455395
Migraine	k__Bacteria.p__Bacteroidetes.c__Bacteroidia.o__Bacteroidales.f__.Odoribacteraceae.	-0.184759	0.0893085	0.458116
Venous Thrombosis	PD_whole_tree	-0.904427	0.0894962	0.458193
Incontinence	k__Bacteria.p__Actinobacteria.c__Actinobacteria.o__Actinomycetales.f__Actinomycetaceae	0.261391	0.0899301	0.458643
RheumatoidArthritis	k__Bacteria.p__Proteobacteria.c__Deltaproteobacteria	-0.520393	0.0897995	0.458643
Venous Thrombosis	k__Bacteria.p__Proteobacteria.c__Alphaproteobacteria	-0.937838	0.0904843	0.460584
COPD	k__Bacteria.p__Bacteroidetes.c__Bacteroidia.o__Bacteroidales.f__Prevotellaceae	-0.346256	0.0912562	0.461236
Glaucoma	Weighted_UniFrac_PCoA_MDS4	-1.03192	0.0921006	0.461236
Gout	Unweighted_UniFrac_PCoA_MDS4	1.12076	0.0920897	0.461236
Hypercholesterolaemia	k__Bacteria.p__Proteobacteria.c__Betaproteobacteria.o__Burkholderiales.f__Oxalobacteraceae	-0.146365	0.0914351	0.461236
IBS	k__Bacteria.p__Firmicutes.c__Clostridia.o__Clostridiales.f__Christensenellaceae	-0.643151	0.0919558	0.461236
IHD	k__Bacteria.p__Firmicutes.c__Bacilli.o__Lactobacillales.f__Enterococcaceae	0.448753	0.0912484	0.461236
Osteoarthritis	k__Bacteria.p__Tenericutes.c__Mollicutes.o__Anaeroplasmatales.f__Anaeroplasmataceae	-0.166706	0.092019	0.461236
Recurrent UTI	k__Bacteria.p__Proteobacteria.c__Gammaproteobacteria.o__Enterobacteriales.f__Enterobacteriaceae	0.375479	0.0914725	0.461236
RheumatoidArthritis	shannon	-0.52756	0.0921776	0.461236
IBD	k__Bacteria.p__Proteobacteria.c__Gammaproteobacteria.o__Pseudomonadales.f__Pseudomonadaceae	1.10053	0.0923899	0.461428
Hypercholesterolaemia	Weighted_UniFrac_PCoA_MDS4	-0.145231	0.0928078	0.462644
T2DM	k__Bacteria.p__Tenericutes.c__RF3	-0.884557	0.0930396	0.462929
Cold Sores	Unweighted_UniFrac_PCoA_MDS2	-0.176004	0.0935288	0.464491
Breast Cancer	k__Bacteria.p__Synergistetes.c__Synergistia.o__Synergistales.f__Synergistaceae	-0.975278	0.0937157	0.46455
Allergy (Respiratory)	Weighted_UniFrac_PCoA_MDS1	-0.14757	0.0948964	0.46865
Hyperthyroidism	k__Bacteria.p__Proteobacteria.c__Alphaproteobacteria.o__Rhodobacterales.f__Rhodobacteraceae	-1.6617	0.0947795	0.46865
Hearing loss	Weighted_UniFrac_PCoA_MDS2	-0.213183	0.0952316	0.468749
IBS	k__Bacteria.p__Tenericutes.c__Mollicutes	-0.641925	0.0952698	0.468749
Diverticular Disease	k__Bacteria.p__Bacteroidetes.c__Bacteroidia.o__Bacteroidales.f__Porphyromonadaceae	0.526437	0.0960542	0.471019
Hypertension	k__Bacteria.p__Bacteroidetes.c__Bacteroidia.o__Bacteroidales.f__Rikenellaceae	-0.162438	0.0960864	0.471019
Allergy (Respiratory)	k__Bacteria.p__Firmicutes.c__Bacilli.o__Lactobacillales.f__Enterococcaceae	-0.148873	0.0965426	0.471243
Eczema	k__Bacteria.p__Proteobacteria.c__Deltaproteobacteria	-0.189811	0.096951	0.471243
Hypercholesterolaemia	k__Bacteria.p__Firmicutes.c__Clostridia.o__Clostridiales.f__Veillonellaceae	0.143287	0.0967785	0.471243
Psoriasis	k__Bacteria.p__Firmicutes.c__Clostridia	0.510644	0.0967	0.471243
Recurrent UTI	k__Bacteria.p__Bacteroidetes.c__Bacteroidia.o__Bacteroidales.f__Bacteroidaceae	0.399112	0.0970206	0.471243
Anxiety	Weighted_UniFrac_PCoA_MDS4	-0.152949	0.0984146	0.473219
Depression	k__Bacteria.p__Bacteroidetes.c__Bacteroidia.o__Bacteroidales.f__Prevotellaceae	-0.285851	0.0980839	0.473219
IHD	Unweighted_UniFrac_PCoA_MDS3	0.495341	0.0979121	0.473219
Incontinence	k__Bacteria.p__Proteobacteria.c__Betaproteobacteria.o__Burkholderiales.f__Alcaligenaceae	-0.248479	0.0982715	0.473219
Osteoarthritis	k__Bacteria.p__Firmicutes.c__Clostridia.o__Clostridiales.f__Dehalobacteriaceae	-0.154289	0.098498	0.473219
RheumatoidArthritis	k__Bacteria.p__Firmicutes.c__Clostridia.o__Clostridiales.f__Christensenellaceae	-0.534193	0.0984111	0.473219
Breast Cancer	Unweighted_UniFrac_PCoA_MDS1	0.759688	0.0986919	0.473293
AF	k__Bacteria.p__Verrucomicrobia.c__Opitutae.o__.Cerasicoccales..f__.Cerasicoccaceae.	-1.0894	0.0996127	0.476452
Breast Cancer	k__Bacteria.p__Bacteroidetes.c__Bacteroidia.o__Bacteroidales.f__Prevotellaceae	-0.815134	0.100103	0.476452
Eczema	Unweighted_UniFrac_PCoA_MDS1	0.193847	0.100033	0.476452
Psoriasis	k__Bacteria.p__Firmicutes.c__Clostridia.o__Clostridiales.f__Ruminococcaceae	0.509101	0.0999279	0.476452
Psoriasis	k__Bacteria.p__Tenericutes.c__Mollicutes	0.484559	0.100249	0.476452
Allergy (Skin)	k__Bacteria.p__Bacteroidetes.c__Bacteroidia.o__Bacteroidales.f__Bacteroidaceae	0.297207	0.101572	0.479371
Anxiety	Weighted_UniFrac_PCoA_MDS2	-0.152582	0.101914	0.479371
Depression	k__Bacteria.p__Actinobacteria.c__Actinobacteria.o__Actinomycetales.f__Micrococcaceae	0.253152	0.1026	0.479371
Depression	Weighted_UniFrac_PCoA_MDS6	0.258369	0.10254	0.479371
Epilepsy	k__Bacteria.p__Firmicutes.c__Bacilli.o__Turicibacterales.f__Turicibacteraceae	1.58797	0.101406	0.479371
IBS	Unweighted_UniFrac_PCoA_MDS4	0.61874	0.102004	0.479371
Incontinence	k__Bacteria.p__Firmicutes.c__Bacilli.o__Lactobacillales.f__Enterococcaceae	0.241486	0.102671	0.479371
RheumatoidArthritis	k__Bacteria.p__Proteobacteria.c__Gammaproteobacteria.o__Enterobacteriales.f__Enterobacteriaceae	0.525307	0.101861	0.479371
T2DM	k__Bacteria.p__Lentisphaerae.c__.Lentisphaeria.	-0.956457	0.102272	0.479371
Venous Thrombosis	k__Bacteria.p__Proteobacteria.c__Betaproteobacteria.o__Burkholderiales.f__Oxalobacteraceae	-0.904105	0.101386	0.479371
Acne	k__Bacteria.p__Firmicutes.c__Clostridia.o__Clostridiales.f__Syntrophomonadaceae	-0.321066	0.104181	0.480575
AMD	k__Bacteria.p__Lentisphaerae.c__.Lentisphaeria.	-0.716838	0.10383	0.480575
Anxiety	k__Bacteria.p__Lentisphaerae.c__.Lentisphaeria.	-0.155275	0.103365	0.480575
Cholelithiasis	Unweighted_UniFrac_PCoA_MDS6	0.387745	0.103597	0.480575
Coeliac Disease	k__Bacteria.p__Firmicutes.c__Clostridia.o__Clostridiales.f__EtOH8	-3.87367	0.104197	0.480575
Diverticular Disease	k__Bacteria.p__Firmicutes.c__Clostridia.o__Clostridiales.f__EtOH8	0.438601	0.104028	0.480575
Hypothyroidism	k__Bacteria.p__Firmicutes.c__Clostridia.o__Clostridiales.f__Lachnospiraceae	0.337911	0.103585	0.480575
Hearing loss	k__Bacteria.p__Proteobacteria.c__Betaproteobacteria.o__Burkholderiales.f__Oxalobacteraceae	-0.2075	0.104436	0.480842
Fracture Risk	k__Bacteria.p__Proteobacteria.c__Betaproteobacteria.o__Burkholderiales.f__Alcaligenaceae	0.210967	0.105209	0.482554
Osteoarthritis	k__Bacteria.p__Verrucomicrobia.c__Opitutae.o__.Cerasicoccales..f__.Cerasicoccaceae.	-0.158675	0.105195	0.482554
Venous Thrombosis	k__Bacteria.p__Tenericutes.c__Mollicutes	-0.853455	0.105354	0.482554
Eczema	k__Bacteria.p__Firmicutes.c__Clostridia.o__Clostridiales.f__Syntrophomonadaceae	-0.21007	0.105951	0.483616
Recurrent UTI	k__Bacteria.p__Tenericutes.c__Mollicutes	-0.36743	0.105828	0.483616
AF	k__Bacteria.p__Tenericutes.c__RF3	-0.837044	0.106528	0.485187
Constipation	k__Bacteria.p__Synergistetes.c__Synergistia.o__Synergistales.f__Synergistaceae	0.409595	0.106717	0.485187
Recurrent UTI	k__Bacteria.p__Bacteroidetes.c__Bacteroidia.o__Bacteroidales.f__Rikenellaceae	-0.350648	0.106843	0.485187
AMD	k__Bacteria.p__Synergistetes.c__Synergistia.o__Synergistales.f__Synergistaceae	-0.762518	0.107348	0.486645
IBS	Unweighted_UniFrac_PCoA_MDS3	0.622562	0.10808	0.489125
Fracture Risk	k__Bacteria.p__Firmicutes.c__Bacilli.o__Lactobacillales.f__Lactobacillaceae	-0.215433	0.108278	0.489188
Allergy (Injested)	k__Bacteria.p__Firmicutes.c__Erysipelotrichi.o__Erysipelotrichales.f__Erysipelotrichaceae	-0.192044	0.1089	0.490017
Asthma	k__Bacteria.p__Firmicutes.c__Clostridia.o__Clostridiales.f__Dehalobacteriaceae	-0.205218	0.109016	0.490017
Migraine	k__Bacteria.p__Cyanobacteria.c__4C0d.2	-0.183809	0.108906	0.490017
Acne	k__Bacteria.p__Firmicutes.c__Clostridia	-0.267238	0.10995	0.490889
Cholelithiasis	k__Bacteria.p__Firmicutes.c__Clostridia.o__Clostridiales.f__EtOH8	0.363689	0.109684	0.490889
Hypercholesterolaemia	k__Bacteria.p__Cyanobacteria.c__4C0d.2	-0.139758	0.109611	0.490889
IBS	Unweighted_UniFrac_PCoA_MDS2	-0.606577	0.109839	0.490889
Diverticular Disease	Unweighted_UniFrac_PCoA_MDS5	-0.468611	0.110144	0.490926
Allergy (Respiratory)	k__Bacteria.p__Firmicutes.c__Clostridia.o__Clostridiales.f__Clostridiaceae	-0.137999	0.111678	0.491142
Cataract	k__Bacteria.p__Bacteroidetes.c__Bacteroidia.o__Bacteroidales.f__.Barnesiellaceae.	-0.206459	0.113096	0.491142
Cataract	k__Bacteria.p__Cyanobacteria.c__4C0d.2	-0.221368	0.112158	0.491142
Cholelithiasis	k__Bacteria.p__Firmicutes.c__Clostridia	-0.357666	0.110843	0.491142
Constipation	Weighted_UniFrac_PCoA_MDS1	-0.480938	0.111381	0.491142
Eczema	k__Bacteria.p__Firmicutes.c__Clostridia.o__Clostridiales.f__Eubacteriaceae	0.181882	0.112527	0.491142
Epilepsy	k__Bacteria.p__Actinobacteria.c__Coriobacteriia.o__Coriobacteriales.f__Coriobacteriaceae	1.62888	0.11282	0.491142
Fracture Risk	k__Bacteria.p__Firmicutes.c__Clostridia.o__Clostridiales.f__Eubacteriaceae	0.19785	0.111017	0.491142
Glaucoma	k__Bacteria.p__Verrucomicrobia.c__Opitutae.o__.Cerasicoccales..f__.Cerasicoccaceae.	-1.36083	0.111995	0.491142
Gout	k__Bacteria.p__Bacteroidetes.c__Bacteroidia.o__Bacteroidales.f__Porphyromonadaceae	-0.985961	0.112549	0.491142
Hearing loss	Unweighted_UniFrac_PCoA_MDS3	0.199793	0.113192	0.491142
Hyperthyroidism	Unweighted_UniFrac_PCoA_MDS4	1.01877	0.113303	0.491142
Hypothyroidism	Unweighted_UniFrac_PCoA_MDS6	-0.320908	0.111364	0.491142
IBS	k__Bacteria.p__Lentisphaerae.c__.Lentisphaeria.	-0.677408	0.112835	0.491142
IHD	k__Bacteria.p__Actinobacteria.c__Coriobacteriia.o__Coriobacteriales.f__Coriobacteriaceae	-0.462658	0.111494	0.491142
IHD	k__Bacteria.p__Firmicutes.c__Clostridia.o__Clostridiales.f__.Mogibacteriaceae.	-0.445518	0.112805	0.491142
Venous Thrombosis	Weighted_UniFrac_PCoA_MDS3	0.82681	0.11334	0.491142
Psoriasis	k__Bacteria.p__Bacteroidetes.c__Bacteroidia.o__Bacteroidales.f__.Barnesiellaceae.	0.490146	0.113565	0.491314
Glaucoma	k__Bacteria.p__Proteobacteria.c__Gammaproteobacteria.o__Pseudomonadales.f__Pseudomonadaceae	0.758531	0.114122	0.492492
Hypercholesterolaemia	k__Bacteria.p__Bacteroidetes.c__Bacteroidia.o__Bacteroidales.f__S24.7	-0.138861	0.114209	0.492492
T2DM	k__Bacteria.p__Firmicutes.c__Clostridia.o__Clostridiales.f__Peptostreptococcaceae	-0.777369	0.114494	0.492919
Acne	k__Bacteria.p__Fusobacteria.c__Fusobacteriia.o__Fusobacteriales.f__Fusobacteriaceae	-0.311172	0.114751	0.493225
IBD	k__Bacteria.p__Verrucomicrobia.c__Opitutae.o__.Cerasicoccales..f__.Cerasicoccaceae.	-2.15205	0.114981	0.493413
Asthma	Unweighted_UniFrac_PCoA_MDS6	-0.198633	0.116474	0.499015
Psoriasis	Weighted_UniFrac_PCoA_MDS3	-0.443867	0.11712	0.500973
T2DM	k__Bacteria.p__Proteobacteria.c__Alphaproteobacteria.o__Rhodobacterales.f__Rhodobacteraceae	0.570718	0.117534	0.501933
Acne	k__Bacteria.p__Bacteroidetes.c__Bacteroidia.o__Bacteroidales.f__Bacteroidaceae	0.287337	0.120105	0.503084
Acne	k__Bacteria.p__Bacteroidetes.c__Bacteroidia.o__Bacteroidales.f__.Barnesiellaceae.	-0.259544	0.120408	0.503084
Allergy (Respiratory)	k__Bacteria.p__Proteobacteria.c__Betaproteobacteria.o__Burkholderiales.f__Oxalobacteraceae	-0.136802	0.11953	0.503084
Allergy (Skin)	k__Bacteria.p__Firmicutes.c__Clostridia.o__Clostridiales.f__Ruminococcaceae	-0.254271	0.120057	0.503084
AMD	k__Bacteria.p__Verrucomicrobia.c__Opitutae.o__.Cerasicoccales..f__.Cerasicoccaceae.	-0.744978	0.120463	0.503084
Asthma	k__Bacteria.p__Bacteroidetes.c__Bacteroidia.o__Bacteroidales.f__.Odoribacteraceae.	-0.192769	0.119418	0.503084
Cataract	Unweighted_UniFrac_PCoA_MDS1	0.210914	0.118482	0.503084
Constipation	k__Bacteria.p__Bacteroidetes.c__Bacteroidia.o__Bacteroidales.f__Prevotellaceae	-0.466918	0.119573	0.503084
COPD	k__Bacteria.p__Proteobacteria.c__Epsilonproteobacteria	-0.345824	0.120649	0.503084
Diverticular Disease	k__Bacteria.p__Bacteroidetes.c__Bacteroidia.o__Bacteroidales.f__.Barnesiellaceae.	-0.431623	0.1202	0.503084
Eczema	k__Bacteria.p__Lentisphaerae.c__.Lentisphaeria.	-0.190405	0.118206	0.503084
Glaucoma	k__Bacteria.p__Bacteroidetes.c__Bacteroidia.o__Bacteroidales.f__.Paraprevotellaceae.	-1.09115	0.119468	0.503084
IBD	k__Bacteria.p__Proteobacteria.c__Epsilonproteobacteria	1.12767	0.118888	0.503084
Incontinence	Unweighted_UniFrac_PCoA_MDS2	-0.239755	0.119888	0.503084
RheumatoidArthritis	k__Bacteria.p__Proteobacteria.c__Alphaproteobacteria	-0.527279	0.119123	0.503084
Asthma	k__Bacteria.p__Proteobacteria.c__Alphaproteobacteria	-0.201508	0.121352	0.505219
Fracture Risk	Unweighted_UniFrac_PCoA_MDS2	-0.19604	0.122887	0.510809
Osteoarthritis	k__Bacteria.p__Bacteroidetes.c__Bacteroidia.o__Bacteroidales.f__Porphyromonadaceae	-0.14079	0.123103	0.510908
Allergy (Respiratory)	k__Bacteria.p__Verrucomicrobia.c__Opitutae.o__.Cerasicoccales..f__.Cerasicoccaceae.	-0.138561	0.124161	0.513737
Venous Thrombosis	k__Bacteria.p__Proteobacteria.c__Gammaproteobacteria.o__Pasteurellales.f__Pasteurellaceae	-0.82035	0.124173	0.513737
Asthma	k__Bacteria.p__Bacteroidetes.c__Bacteroidia.o__Bacteroidales.f__S24.7	-0.206977	0.125002	0.516189
Coeliac Disease	k__Bacteria.p__Firmicutes.c__Clostridia.o__Clostridiales.f__Dehalobacteriaceae	-2.36	0.125154	0.516189
T2DM	k__Bacteria.p__Firmicutes.c__Clostridia.o__Clostridiales.f__.Mogibacteriaceae.	-0.639628	0.125365	0.516255
Anxiety	Unweighted_UniFrac_PCoA_MDS1	0.142757	0.125646	0.51661
Recurrent UTI	k__Bacteria.p__Firmicutes.c__Clostridia.o__Clostridiales.f__Peptococcaceae	-0.349801	0.125908	0.516885
Osteoarthritis	k__Bacteria.p__Proteobacteria.c__Betaproteobacteria.o__Burkholderiales.f__Oxalobacteraceae	-0.14371	0.126524	0.517811
Venous Thrombosis	shannon	-0.753536	0.126428	0.517811
Recurrent UTI	k__Bacteria.p__Firmicutes.c__Clostridia.o__Clostridiales.f__Christensenellaceae	-0.342099	0.126753	0.517949
Hearing loss	Unweighted_UniFrac_PCoA_MDS2	-0.191155	0.127354	0.519603
Coeliac Disease	PD_whole_tree	-2.36598	0.128176	0.52012
Eczema	k__Bacteria.p__Firmicutes.c__Clostridia.o__Clostridiales.f__.Tissierellaceae.	0.172627	0.127837	0.52012
Recurrent UTI	Weighted_UniFrac_PCoA_MDS3	0.348579	0.12844	0.52012
RheumatoidArthritis	k__Bacteria.p__Actinobacteria.c__Actinobacteria.o__Bifidobacteriales.f__Bifidobacteriaceae	0.512478	0.128461	0.52012
RheumatoidArthritis	k__Bacteria.p__Firmicutes.c__Bacilli.o__Turicibacterales.f__Turicibacteraceae	0.482975	0.127952	0.52012
Incontinence	k__Bacteria.p__Firmicutes.c__Clostridia.o__Clostridiales.f__Christensenellaceae	-0.235848	0.128934	0.521239
Anxiety	k__Bacteria.p__Firmicutes.c__Clostridia.o__Clostridiales.f__.Tissierellaceae.	0.13718	0.129943	0.523721
Constipation	k__Bacteria.p__Bacteroidetes.c__Bacteroidia.o__Bacteroidales.f__Porphyromonadaceae	0.468337	0.12988	0.523721
Cataract	k__Bacteria.p__Proteobacteria.c__Deltaproteobacteria	-0.197563	0.131171	0.52707
Diverticular Disease	k__Bacteria.p__Firmicutes.c__Bacilli.o__Lactobacillales.f__Lactobacillaceae	0.410914	0.131097	0.52707
Acne	k__Bacteria.p__Actinobacteria.c__Actinobacteria.o__Actinomycetales.f__Actinomycetaceae	-0.26583	0.132282	0.529928
Anxiety	k__Bacteria.p__Bacteroidetes.c__Bacteroidia.o__Bacteroidales.f__Rikenellaceae	0.141272	0.132251	0.529928
Allergy (Injested)	k__Bacteria.p__Firmicutes.c__Bacilli.o__Gemellales.f__Gemellaceae	0.174423	0.133759	0.531137
AMD	k__Bacteria.p__Firmicutes.c__Clostridia.o__Clostridiales.f__Dehalobacteriaceae	-0.588886	0.133574	0.531137
Coeliac Disease	k__Bacteria.p__Actinobacteria.c__Actinobacteria.o__Actinomycetales.f__Actinomycetaceae	-2.40558	0.133389	0.531137
Depression	k__Bacteria.p__Proteobacteria.c__Gammaproteobacteria.o__Pasteurellales.f__Pasteurellaceae	-0.255989	0.133786	0.531137
Incontinence	shannon	-0.229896	0.132831	0.531137
Recurrent UTI	k__Bacteria.p__Bacteroidetes.c__Bacteroidia.o__Bacteroidales.f__.Odoribacteraceae.	-0.319998	0.133655	0.531137
Acne	k__Bacteria.p__Firmicutes.c__Clostridia.o__Clostridiales.f__Veillonellaceae	-0.259285	0.134501	0.532402
AF	k__Bacteria.p__Firmicutes.c__Clostridia.o__Clostridiales.f__Christensenellaceae	-0.682962	0.136077	0.532402
Eczema	k__Bacteria.p__Proteobacteria.c__Alphaproteobacteria	-0.177032	0.135873	0.532402
Glaucoma	k__Bacteria.p__Firmicutes.c__Clostridia.o__Clostridiales.f__Ruminococcaceae	-0.849777	0.136305	0.532402
Gout	k__Bacteria.p__Firmicutes.c__Clostridia.o__Clostridiales.f__Lachnospiraceae	-0.988375	0.136366	0.532402
Hyperthyroidism	Weighted_UniFrac_PCoA_MDS4	-0.939639	0.135492	0.532402
Hypothyroidism	k__Bacteria.p__Firmicutes.c__Bacilli.o__Lactobacillales.f__Lactobacillaceae	0.287421	0.135597	0.532402
IBS	k__Bacteria.p__Bacteroidetes.c__Bacteroidia.o__Bacteroidales.f__Bacteroidaceae	0.629414	0.134663	0.532402
IHD	k__Bacteria.p__Proteobacteria.c__Betaproteobacteria.o__Burkholderiales.f__Comamonadaceae	0.397413	0.136186	0.532402
Recurrent UTI	k__Bacteria.p__Firmicutes.c__Clostridia.o__Clostridiales.f__Syntrophomonadaceae	-0.39807	0.136111	0.532402
RheumatoidArthritis	k__Bacteria.p__Verrucomicrobia.c__Verrucomicrobiae	-0.477294	0.136513	0.532402
Venous Thrombosis	k__Bacteria.p__Bacteroidetes.c__Bacteroidia.o__Bacteroidales.f__Prevotellaceae	-0.820874	0.135212	0.532402
Breast Cancer	Unweighted_UniFrac_PCoA_MDS3	0.695978	0.137857	0.536368
Hypertension	k__Bacteria.p__Firmicutes.c__Erysipelotrichi.o__Erysipelotrichales.f__Erysipelotrichaceae	0.144809	0.137935	0.536368
Allergy (Injested)	k__Bacteria.p__Proteobacteria.c__Gammaproteobacteria.o__Enterobacteriales.f__Enterobacteriaceae	0.17725	0.138711	0.537981
Allergy (Respiratory)	shannon	-0.129096	0.139682	0.537981
Allergy (Skin)	Weighted_UniFrac_PCoA_MDS4	-0.252308	0.139434	0.537981
Asthma	Weighted_UniFrac_PCoA_MDS4	-0.186806	0.139972	0.537981
Diverticular Disease	k__Bacteria.p__Firmicutes.c__Bacilli.o__Turicibacterales.f__Turicibacteraceae	-0.438543	0.139966	0.537981
Diverticular Disease	Weighted_UniFrac_PCoA_MDS6	0.396457	0.139346	0.537981
Psoriasis	k__Bacteria.p__Firmicutes.c__Clostridia.o__Clostridiales.f__Clostridiaceae	0.435464	0.139689	0.537981
Venous Thrombosis	k__Bacteria.p__Firmicutes.c__Clostridia	-0.696553	0.138848	0.537981
Allergy (Respiratory)	k__Bacteria.p__Actinobacteria.c__Coriobacteriia.o__Coriobacteriales.f__Coriobacteriaceae	-0.12832	0.140448	0.539029
AF	k__Bacteria.p__Firmicutes.c__Bacilli.o__Turicibacterales.f__Turicibacteraceae	-0.69529	0.140753	0.539418
Acne	k__Archaea.p__Euryarchaeota.c__Methanobacteria	-0.282857	0.142426	0.544091
AF	k__Bacteria.p__Bacteroidetes.c__Bacteroidia.o__Bacteroidales.f__.Odoribacteraceae.	0.750564	0.142525	0.544091
Asthma	k__Bacteria.p__Bacteroidetes.c__Bacteroidia.o__Bacteroidales.f__.Paraprevotellaceae.	-0.1906	0.142588	0.544091
Constipation	k__Bacteria.p__Firmicutes.c__Clostridia.o__Clostridiales.f__Syntrophomonadaceae	0.356999	0.143195	0.544839
Diverticular Disease	Weighted_UniFrac_PCoA_MDS1	-0.448871	0.143528	0.544839
Diverticular Disease	Weighted_UniFrac_PCoA_MDS2	0.412211	0.143606	0.544839
Hearing loss	k__Bacteria.p__Proteobacteria.c__Gammaproteobacteria.o__Pseudomonadales.f__Pseudomonadaceae	-0.205307	0.143453	0.544839
Allergy (Injested)	Weighted_UniFrac_PCoA_MDS6	-0.181016	0.144316	0.54597
Anxiety	shannon	-0.13476	0.144172	0.54597
Cholelithiasis	k__Bacteria.p__Firmicutes.c__Clostridia.o__Clostridiales.f__Clostridiaceae	-0.32749	0.144711	0.546686
Osteoarthritis	k__Bacteria.p__Proteobacteria.c__Gammaproteobacteria.o__Pseudomonadales.f__Pseudomonadaceae	0.130078	0.145283	0.548065
Osteoarthritis	k__Bacteria.p__Bacteroidetes.c__Bacteroidia.o__Bacteroidales.f__.Barnesiellaceae.	-0.13353	0.145585	0.548424
Glaucoma	k__Bacteria.p__Firmicutes.c__Clostridia.o__Clostridiales.f__Clostridiaceae	-0.888351	0.146031	0.548596
Venous Thrombosis	k__Bacteria.p__Proteobacteria.c__Deltaproteobacteria	-0.697774	0.146044	0.548596
Cataract	k__Bacteria.p__Proteobacteria.c__Gammaproteobacteria.o__Enterobacteriales.f__Enterobacteriaceae	0.193938	0.146313	0.548828
Allergy (Respiratory)	k__Bacteria.p__Verrucomicrobia.c__Verrucomicrobiae	0.127213	0.146714	0.54931
AMD	k__Bacteria.p__Cyanobacteria.c__Chloroplast	0.508961	0.147394	0.54931
Cold Sores	PD_whole_tree	-0.154178	0.146935	0.54931
COPD	k__Bacteria.p__Firmicutes.c__Bacilli.o__Lactobacillales.f__Leuconostocaceae	0.246192	0.147477	0.54931
Depression	Weighted_UniFrac_PCoA_MDS1	-0.250668	0.14708	0.54931
Allergy (Skin)	k__Bacteria.p__Cyanobacteria.c__4C0d.2	-0.262582	0.147814	0.549661
Coeliac Disease	Unweighted_UniFrac_PCoA_MDS4	-2.29888	0.148489	0.549661
Eczema	k__Bacteria.p__Bacteroidetes.c__Bacteroidia.o__Bacteroidales.f__Porphyromonadaceae	0.173818	0.14808	0.549661
Hypertension	Unweighted_UniFrac_PCoA_MDS2	-0.141892	0.148479	0.549661
Incontinence	Weighted_UniFrac_PCoA_MDS2	-0.226302	0.148607	0.549661
AF	k__Bacteria.p__Proteobacteria.c__Betaproteobacteria.o__Burkholderiales.f__Alcaligenaceae	-0.622577	0.149054	0.549778
Asthma	PD_whole_tree	-0.186881	0.148904	0.549778
AF	k__Bacteria.p__Proteobacteria.c__Alphaproteobacteria	-0.718695	0.150142	0.552183
Anxiety	Weighted_UniFrac_PCoA_MDS1	-0.134468	0.15047	0.552183
COPD	k__Bacteria.p__Firmicutes.c__Clostridia.o__Clostridiales.f__.Mogibacteriaceae.	-0.274225	0.150747	0.552183
Depression	shannon	-0.238158	0.149917	0.552183
IBD	k__Bacteria.p__Proteobacteria.c__Alphaproteobacteria	-1.42641	0.150583	0.552183
IBD	k__Bacteria.p__Actinobacteria.c__Actinobacteria.o__Actinomycetales.f__Actinomycetaceae	1.30067	0.151462	0.554039
AMD	PD_whole_tree	-0.571083	0.151772	0.554407
Epilepsy	k__Bacteria.p__Cyanobacteria.c__Chloroplast	1.20726	0.152515	0.556354
Asthma	k__Bacteria.p__Fusobacteria.c__Fusobacteriia.o__Fusobacteriales.f__Fusobacteriaceae	-0.191122	0.153079	0.557645
Allergy (Injested)	Unweighted_UniFrac_PCoA_MDS6	-0.170836	0.153392	0.55802
Acne	k__Bacteria.p__Firmicutes.c__Clostridia.o__Clostridiales.f__Peptococcaceae	0.246139	0.154642	0.56088
Fracture Risk	k__Bacteria.p__Tenericutes.c__Mollicutes	-0.182862	0.154921	0.56088
Hypothyroidism	k__Bacteria.p__Proteobacteria.c__Alphaproteobacteria.o__Rhodobacterales.f__Rhodobacteraceae	0.253512	0.155025	0.56088
T2DM	k__Bacteria.p__Actinobacteria.c__Coriobacteriia.o__Coriobacteriales.f__Coriobacteriaceae	-0.619108	0.155005	0.56088
AF	k__Bacteria.p__Tenericutes.c__Mollicutes	-0.675486	0.156063	0.563866
Cold Sores	k__Bacteria.p__Actinobacteria.c__Actinobacteria.o__Actinomycetales.f__Actinomycetaceae	-0.149716	0.15672	0.564703
Migraine	Weighted_UniFrac_PCoA_MDS1	-0.160692	0.156649	0.564703
AF	k__Bacteria.p__Bacteroidetes.c__Bacteroidia.o__Bacteroidales.f__.Barnesiellaceae.	-0.602053	0.157886	0.565616
Depression	k__Bacteria.p__Firmicutes.c__Clostridia.o__Clostridiales.f__Clostridiaceae	-0.230665	0.15804	0.565616
Gout	k__Bacteria.p__Fusobacteria.c__Fusobacteriia.o__Fusobacteriales.f__Fusobacteriaceae	0.773213	0.157282	0.565616
Psoriasis	k__Bacteria.p__Fusobacteria.c__Fusobacteriia.o__Fusobacteriales.f__Fusobacteriaceae	-0.460316	0.157514	0.565616
Recurrent UTI	Unweighted_UniFrac_PCoA_MDS5	-0.318401	0.157955	0.565616
Fracture Risk	Weighted_UniFrac_PCoA_MDS1	-0.18271	0.158732	0.566566
Hypercholesterolaemia	k__Bacteria.p__Firmicutes.c__Clostridia.o__Clostridiales.f__.Mogibacteriaceae.	-0.120486	0.158619	0.566566
AF	Weighted_UniFrac_PCoA_MDS5	-0.627244	0.162416	0.568645
Allergy (Skin)	k__Bacteria.p__Actinobacteria.c__Coriobacteriia.o__Coriobacteriales.f__Coriobacteriaceae	-0.238027	0.163818	0.568645
Allergy (Skin)	k__Bacteria.p__Firmicutes.c__Clostridia.o__Clostridiales.f__EtOH8	0.230491	0.161048	0.568645
AMD	k__Bacteria.p__Firmicutes.c__Clostridia.o__Clostridiales.f__Peptococcaceae	-0.56415	0.161697	0.568645
Anxiety	k__Bacteria.p__Proteobacteria.c__Gammaproteobacteria.o__Enterobacteriales.f__Enterobacteriaceae	0.128269	0.163753	0.568645
Breast Cancer	k__Bacteria.p__Firmicutes.c__Clostridia.o__Clostridiales.f__Syntrophomonadaceae	-0.849318	0.16299	0.568645
Cholelithiasis	k__Bacteria.p__Actinobacteria.c__Actinobacteria.o__Bifidobacteriales.f__Bifidobacteriaceae	0.340225	0.162743	0.568645
Cholelithiasis	k__Bacteria.p__Verrucomicrobia.c__Opitutae.o__.Cerasicoccales..f__.Cerasicoccaceae.	-0.400206	0.161784	0.568645
Cold Sores	k__Bacteria.p__Actinobacteria.c__Actinobacteria.o__Bifidobacteriales.f__Bifidobacteriaceae	-0.144678	0.163732	0.568645
Constipation	k__Bacteria.p__Firmicutes.c__Bacilli.o__Lactobacillales.f__Enterococcaceae	0.368309	0.163646	0.568645
COPD	k__Bacteria.p__Firmicutes.c__Clostridia.o__Clostridiales.f__Syntrophomonadaceae	-0.333324	0.160722	0.568645
COPD	k__Bacteria.p__Tenericutes.c__RF3	-0.292715	0.160998	0.568645
Depression	Unweighted_UniFrac_PCoA_MDS6	-0.233286	0.160884	0.568645
Epilepsy	k__Bacteria.p__Bacteroidetes.c__Bacteroidia.o__Bacteroidales.f__S24.7	1.22867	0.160303	0.568645
Glaucoma	k__Bacteria.p__Bacteroidetes.c__Bacteroidia.o__Bacteroidales.f__.Barnesiellaceae.	-0.833277	0.160341	0.568645
Glaucoma	k__Bacteria.p__Tenericutes.c__RF3	-0.97194	0.161467	0.568645
Gout	k__Archaea.p__Euryarchaeota.c__Methanobacteria	0.802474	0.162024	0.568645
Hypertension	k__Bacteria.p__Fusobacteria.c__Fusobacteriia.o__Fusobacteriales.f__Fusobacteriaceae	0.132709	0.16068	0.568645
Psoriasis	k__Bacteria.p__Bacteroidetes.c__Bacteroidia.o__Bacteroidales.f__Rikenellaceae	0.419505	0.16321	0.568645
RheumatoidArthritis	PD_whole_tree	-0.461482	0.163615	0.568645
T2DM	k__Bacteria.p__Proteobacteria.c__Betaproteobacteria.o__Burkholderiales.f__Alcaligenaceae	-0.602778	0.161275	0.568645
AF	k__Bacteria.p__Firmicutes.c__Clostridia.o__Clostridiales.f__Peptococcaceae	-0.660409	0.166343	0.569264
Allergy (Injested)	k__Bacteria.p__Bacteroidetes.c__Bacteroidia.o__Bacteroidales.f__Rikenellaceae	0.169322	0.167794	0.569264
Allergy (Respiratory)	k__Bacteria.p__Bacteroidetes.c__Bacteroidia.o__Bacteroidales.f__Porphyromonadaceae	-0.119187	0.166905	0.569264
Allergy (Respiratory)	k__Bacteria.p__Tenericutes.c__RF3	-0.122245	0.167811	0.569264
Anxiety	k__Bacteria.p__Firmicutes.c__Clostridia.o__Clostridiales.f__Veillonellaceae	-0.127729	0.165821	0.569264
Asthma	k__Bacteria.p__Firmicutes.c__Clostridia.o__Clostridiales.f__Ruminococcaceae	-0.170208	0.165192	0.569264
Breast Cancer	k__Bacteria.p__Firmicutes.c__Clostridia.o__Clostridiales.f__Clostridiaceae	-0.612616	0.165767	0.569264
Coeliac Disease	k__Bacteria.p__Bacteroidetes.c__Bacteroidia.o__Bacteroidales.f__.Odoribacteraceae.	2.53032	0.165642	0.569264
Cold Sores	Weighted_UniFrac_PCoA_MDS5	-0.145031	0.166765	0.569264
Constipation	k__Bacteria.p__Bacteroidetes.c__Bacteroidia.o__Bacteroidales.f__.Paraprevotellaceae.	-0.41401	0.166447	0.569264
Epilepsy	Weighted_UniFrac_PCoA_MDS5	-1.36628	0.167246	0.569264
Hypertension	k__Bacteria.p__Firmicutes.c__Bacilli.o__Lactobacillales.f__Enterococcaceae	0.133065	0.16754	0.569264
Hypertension	k__Bacteria.p__Cyanobacteria.c__4C0d.2	-0.138812	0.16786	0.569264
Hypertension	Unweighted_UniFrac_PCoA_MDS4	0.134895	0.167232	0.569264
Hyperthyroidism	k__Bacteria.p__Firmicutes.c__Clostridia.o__Clostridiales.f__Peptococcaceae	-0.93741	0.167194	0.569264
IBD	k__Bacteria.p__Bacteroidetes.c__Bacteroidia.o__Bacteroidales.f__Porphyromonadaceae	-1.15872	0.166019	0.569264
Recurrent UTI	k__Bacteria.p__Proteobacteria.c__Betaproteobacteria.o__Burkholderiales.f__Alcaligenaceae	-0.300386	0.167293	0.569264
Venous Thrombosis	k__Bacteria.p__Bacteroidetes.c__Bacteroidia.o__Bacteroidales.f__.Barnesiellaceae.	-0.665039	0.167046	0.569264
Hypercholesterolaemia	k__Bacteria.p__Bacteroidetes.c__Bacteroidia.o__Bacteroidales.f__Rikenellaceae	-0.11825	0.168466	0.57059
Osteoarthritis	Unweighted_UniFrac_PCoA_MDS3	0.127796	0.169613	0.573742
RheumatoidArthritis	k__Bacteria.p__Synergistetes.c__Synergistia.o__Synergistales.f__Synergistaceae	-0.513312	0.171073	0.577942
Venous Thrombosis	k__Bacteria.p__Firmicutes.c__Clostridia.o__Clostridiales.f__.Tissierellaceae.	-0.770804	0.171293	0.577951
Gout	k__Bacteria.p__Tenericutes.c__Mollicutes.o__Anaeroplasmatales.f__Anaeroplasmataceae	-1.38898	0.171824	0.579007
Allergy (Respiratory)	k__Bacteria.p__Firmicutes.c__Clostridia.o__Clostridiales.f__.Mogibacteriaceae.	-0.118404	0.172448	0.579094
Allergy (Respiratory)	Unweighted_UniFrac_PCoA_MDS2	-0.118742	0.174038	0.579094
Constipation	k__Bacteria.p__Bacteroidetes.c__Bacteroidia.o__Bacteroidales.f__.Barnesiellaceae.	0.415322	0.172529	0.579094
Depression	k__Bacteria.p__Firmicutes.c__Clostridia.o__Clostridiales.f__Peptococcaceae	-0.233318	0.172243	0.579094
Depression	k__Bacteria.p__Firmicutes.c__Clostridia.o__Clostridiales.f__Ruminococcaceae	-0.217126	0.174192	0.579094
Eczema	k__Bacteria.p__Firmicutes.c__Bacilli.o__Lactobacillales.f__Streptococcaceae	0.159108	0.174181	0.579094
Epilepsy	k__Bacteria.p__Proteobacteria.c__Gammaproteobacteria.o__Enterobacteriales.f__Enterobacteriaceae	1.34923	0.173085	0.579094
Epilepsy	k__Bacteria.p__Proteobacteria.c__Gammaproteobacteria.o__Pasteurellales.f__Pasteurellaceae	-1.45411	0.173096	0.579094
Gout	k__Bacteria.p__Firmicutes.c__Clostridia.o__Clostridiales.f__EtOH8	0.85623	0.174252	0.579094
IBD	Weighted_UniFrac_PCoA_MDS2	-1.35789	0.174043	0.579094
IBS	k__Bacteria.p__Cyanobacteria.c__4C0d.2	-0.563247	0.17421	0.579094
Hypercholesterolaemia	k__Bacteria.p__Proteobacteria.c__Deltaproteobacteria	-0.115532	0.175076	0.580541
IBS	Weighted_UniFrac_PCoA_MDS2	0.496309	0.175344	0.580541
Incontinence	k__Bacteria.p__Firmicutes.c__Bacilli.o__Gemellales.f__Gemellaceae	0.201885	0.175134	0.580541
Eczema	Weighted_UniFrac_PCoA_MDS4	-0.158284	0.176095	0.581884
T2DM	k__Bacteria.p__Verrucomicrobia.c__Opitutae.o__.Cerasicoccales..f__.Cerasicoccaceae.	-0.851489	0.176189	0.581884
AF	k__Bacteria.p__Lentisphaerae.c__.Lentisphaeria.	-0.725997	0.179057	0.581905
Asthma	k__Bacteria.p__Firmicutes.c__Bacilli.o__Lactobacillales.f__Streptococcaceae	0.169988	0.179476	0.581905
Breast Cancer	k__Bacteria.p__Fusobacteria.c__Fusobacteriia.o__Fusobacteriales.f__Fusobacteriaceae	-0.744799	0.178567	0.581905
Cataract	shannon	-0.178778	0.178751	0.581905
Cataract	PD_whole_tree	-0.182388	0.179619	0.581905
Cholelithiasis	k__Bacteria.p__Firmicutes.c__Clostridia.o__Clostridiales.f__Veillonellaceae	-0.311072	0.179706	0.581905
Cold Sores	Weighted_UniFrac_PCoA_MDS2	0.139153	0.179599	0.581905
Fracture Risk	k__Bacteria.p__Bacteroidetes.c__Bacteroidia.o__Bacteroidales.f__Porphyromonadaceae	0.175973	0.178148	0.581905
Gout	k__Bacteria.p__Tenericutes.c__RF3	-1.05061	0.179103	0.581905
IBD	k__Bacteria.p__Firmicutes.c__Bacilli.o__Lactobacillales.f__Streptococcaceae	1.26164	0.176553	0.581905
IHD	k__Bacteria.p__Lentisphaerae.c__.Lentisphaeria.	-0.439041	0.179236	0.581905
Incontinence	k__Bacteria.p__Firmicutes.c__Bacilli.o__Lactobacillales.f__Lactobacillaceae	0.20181	0.178076	0.581905
Osteoarthritis	Unweighted_UniFrac_PCoA_MDS5	0.125188	0.177302	0.581905
RheumatoidArthritis	Unweighted_UniFrac_PCoA_MDS2	-0.435834	0.177459	0.581905
T2DM	k__Bacteria.p__Proteobacteria.c__Deltaproteobacteria	-0.576411	0.178964	0.581905
Venous Thrombosis	k__Bacteria.p__Firmicutes.c__Clostridia.o__Clostridiales.f__Clostridiaceae	-0.639874	0.179677	0.581905
AMD	k__Bacteria.p__Proteobacteria.c__Epsilonproteobacteria	0.455789	0.180012	0.582185
Anxiety	Unweighted_UniFrac_PCoA_MDS4	0.12336	0.181214	0.584559
Hearing loss	k__Bacteria.p__Bacteroidetes.c__Bacteroidia.o__Bacteroidales.f__S24.7	-0.175532	0.181586	0.584559
IBD	k__Bacteria.p__Firmicutes.c__Clostridia.o__Clostridiales.f__Peptostreptococcaceae	1.10888	0.181288	0.584559
Venous Thrombosis	Unweighted_UniFrac_PCoA_MDS3	0.694968	0.181628	0.584559
Acne	k__Bacteria.p__Tenericutes.c__Mollicutes.o__Anaeroplasmatales.f__Anaeroplasmataceae	-0.247577	0.182106	0.584679
Psoriasis	k__Bacteria.p__Bacteroidetes.c__Bacteroidia.o__Bacteroidales.f__S24.7	-0.430312	0.182013	0.584679
Anxiety	PD_whole_tree	-0.124264	0.183454	0.587585
Cholelithiasis	k__Bacteria.p__Firmicutes.c__Bacilli.o__Turicibacterales.f__Turicibacteraceae	-0.317036	0.183314	0.587585
Coeliac Disease	k__Bacteria.p__Firmicutes.c__Clostridia.o__Clostridiales.f__Clostridiaceae	-1.89049	0.183944	0.588443
Allergy (Skin)	k__Bacteria.p__Firmicutes.c__Clostridia.o__Clostridiales.f__.Mogibacteriaceae.	-0.22303	0.184559	0.589204
Cholelithiasis	Unweighted_UniFrac_PCoA_MDS4	0.307736	0.184626	0.589204
Anxiety	k__Bacteria.p__Firmicutes.c__Clostridia.o__Clostridiales.f__Lachnospiraceae	0.123027	0.18536	0.590834
Cholelithiasis	Weighted_UniFrac_PCoA_MDS6	-0.321977	0.185998	0.592158
Asthma	k__Bacteria.p__Firmicutes.c__Clostridia.o__Clostridiales.f__.Tissierellaceae.	0.162427	0.186835	0.593352
Depression	k__Bacteria.p__Verrucomicrobia.c__Opitutae.o__.Cerasicoccales..f__.Cerasicoccaceae.	-0.243424	0.186929	0.593352
Migraine	k__Bacteria.p__Proteobacteria.c__Deltaproteobacteria	-0.144285	0.187045	0.593352
Hypothyroidism	k__Bacteria.p__Tenericutes.c__Mollicutes.o__Anaeroplasmatales.f__Anaeroplasmataceae	-0.312186	0.187629	0.594494
Glaucoma	k__Bacteria.p__Firmicutes.c__Clostridia.o__Clostridiales.f__Christensenellaceae	-0.837344	0.188992	0.597785
IBD	k__Bacteria.p__Firmicutes.c__Clostridia.o__Clostridiales.f__.Tissierellaceae.	1.09001	0.189118	0.597785
Breast Cancer	k__Bacteria.p__Firmicutes.c__Clostridia.o__Clostridiales.f__Dehalobacteriaceae	-0.608827	0.190472	0.599919
Hypothyroidism	k__Bacteria.p__Bacteroidetes.c__Bacteroidia.o__Bacteroidales.f__.Odoribacteraceae.	0.27932	0.190191	0.599919
RheumatoidArthritis	k__Bacteria.p__Proteobacteria.c__Gammaproteobacteria.o__Pseudomonadales.f__Pseudomonadaceae	-0.531964	0.190307	0.599919
Allergy (Skin)	k__Bacteria.p__Proteobacteria.c__Gammaproteobacteria.o__Enterobacteriales.f__Enterobacteriaceae	0.224105	0.191622	0.6015
AMD	k__Archaea.p__Euryarchaeota.c__Methanobacteria	-0.609644	0.191587	0.6015
IBS	k__Bacteria.p__Firmicutes.c__Bacilli.o__Lactobacillales.f__Streptococcaceae	0.497355	0.191655	0.6015
Allergy (Respiratory)	k__Bacteria.p__Bacteroidetes.c__Bacteroidia.o__Bacteroidales.f__S24.7	-0.115797	0.192244	0.602369
Cold Sores	Weighted_UniFrac_PCoA_MDS4	-0.136893	0.192613	0.602369
Osteoarthritis	k__Bacteria.p__Firmicutes.c__Clostridia.o__Clostridiales.f__Veillonellaceae	0.121433	0.192516	0.602369
Allergy (Respiratory)	k__Bacteria.p__Proteobacteria.c__Gammaproteobacteria.o__Pseudomonadales.f__Pseudomonadaceae	0.110354	0.193463	0.603935
Asthma	k__Bacteria.p__Proteobacteria.c__Deltaproteobacteria	-0.161942	0.193569	0.603935
Fracture Risk	k__Bacteria.p__Synergistetes.c__Synergistia.o__Synergistales.f__Synergistaceae	0.157385	0.194687	0.605286
Fracture Risk	Unweighted_UniFrac_PCoA_MDS6	-0.165249	0.194341	0.605286
T2DM	k__Bacteria.p__Cyanobacteria.c__Chloroplast	-0.673979	0.194668	0.605286
Hypertension	k__Bacteria.p__Verrucomicrobia.c__Verrucomicrobiae	-0.126599	0.195487	0.607063
Allergy (Injested)	k__Bacteria.p__Firmicutes.c__Bacilli.o__Lactobacillales.f__Leuconostocaceae	0.144404	0.196146	0.607643
AMD	k__Bacteria.p__Firmicutes.c__Clostridia.o__Clostridiales.f__Veillonellaceae	0.513348	0.196361	0.607643
Anxiety	k__Bacteria.p__Actinobacteria.c__Actinobacteria.o__Actinomycetales.f__Actinomycetaceae	0.119032	0.196195	0.607643
Asthma	k__Bacteria.p__Proteobacteria.c__Epsilonproteobacteria	0.156473	0.196827	0.607667
Breast Cancer	k__Bacteria.p__Firmicutes.c__Clostridia.o__Clostridiales.f__Christensenellaceae	-0.595281	0.196681	0.607667
Epilepsy	k__Bacteria.p__Proteobacteria.c__Gammaproteobacteria.o__Pseudomonadales.f__Pseudomonadaceae	-2.15875	0.197992	0.608593
Glaucoma	k__Bacteria.p__Firmicutes.c__Clostridia.o__Clostridiales.f__Eubacteriaceae	0.776279	0.198045	0.608593
Migraine	k__Bacteria.p__Verrucomicrobia.c__Opitutae.o__.Cerasicoccales..f__.Cerasicoccaceae.	-0.150583	0.197404	0.608593
Osteoarthritis	k__Bacteria.p__Firmicutes.c__Clostridia.o__Clostridiales.f__EtOH8	-0.123945	0.197949	0.608593
AMD	k__Bacteria.p__Firmicutes.c__Clostridia.o__Clostridiales.f__Peptostreptococcaceae	0.465485	0.198984	0.609361
Cholelithiasis	Weighted_UniFrac_PCoA_MDS1	-0.314308	0.198784	0.609361
Hypercholesterolaemia	k__Bacteria.p__Proteobacteria.c__Epsilonproteobacteria	-0.113204	0.198948	0.609361
Incontinence	k__Bacteria.p__Firmicutes.c__Bacilli.o__Lactobacillales.f__Leuconostocaceae	0.186379	0.199469	0.610141
Allergy (Skin)	shannon	-0.218546	0.200213	0.611329
IBS	k__Bacteria.p__Bacteroidetes.c__Bacteroidia.o__Bacteroidales.f__.Barnesiellaceae.	-0.46132	0.200319	0.611329
Allergy (Respiratory)	k__Bacteria.p__Firmicutes.c__Bacilli.o__Lactobacillales.f__Streptococcaceae	0.111235	0.2046	0.61281
Allergy (Respiratory)	k__Bacteria.p__Proteobacteria.c__Deltaproteobacteria	-0.110581	0.201121	0.61281
AMD	k__Bacteria.p__Firmicutes.c__Bacilli.o__Lactobacillales.f__Enterococcaceae	0.453412	0.202879	0.61281
Asthma	k__Bacteria.p__Proteobacteria.c__Gammaproteobacteria.o__Enterobacteriales.f__Enterobacteriaceae	0.160643	0.204552	0.61281
Breast Cancer	shannon	-0.568271	0.202894	0.61281
Cataract	k__Bacteria.p__Proteobacteria.c__Betaproteobacteria.o__Burkholderiales.f__Alcaligenaceae	-0.167439	0.204736	0.61281
Cataract	k__Bacteria.p__Verrucomicrobia.c__Opitutae.o__.Cerasicoccales..f__.Cerasicoccaceae.	-0.180967	0.204963	0.61281
Constipation	k__Bacteria.p__Firmicutes.c__Clostridia.o__Clostridiales.f__EtOH8	0.334763	0.204077	0.61281
Eczema	k__Bacteria.p__Actinobacteria.c__Actinobacteria.o__Actinomycetales.f__Micrococcaceae	0.143159	0.203339	0.61281
Fracture Risk	Weighted_UniFrac_PCoA_MDS4	-0.162188	0.202397	0.61281
Gout	k__Bacteria.p__Firmicutes.c__Bacilli.o__Lactobacillales.f__Lactobacillaceae	0.780159	0.202565	0.61281
Hearing loss	Weighted_UniFrac_PCoA_MDS5	-0.159543	0.202412	0.61281
Hypertension	k__Bacteria.p__Proteobacteria.c__Alphaproteobacteria	-0.127423	0.201796	0.61281
Hypothyroidism	k__Bacteria.p__Firmicutes.c__Bacilli.o__Lactobacillales.f__Enterococcaceae	0.24256	0.204114	0.61281
IBS	k__Bacteria.p__Firmicutes.c__Erysipelotrichi.o__Erysipelotrichales.f__Erysipelotrichaceae	-0.483571	0.204339	0.61281
IBS	k__Archaea.p__Euryarchaeota.c__Methanobacteria	-0.596217	0.202425	0.61281
IBS	k__Bacteria.p__Proteobacteria.c__Alphaproteobacteria	-0.4987	0.204192	0.61281
Psoriasis	k__Bacteria.p__Bacteroidetes.c__Bacteroidia.o__Bacteroidales.f__Porphyromonadaceae	-0.348655	0.202466	0.61281
Recurrent UTI	k__Bacteria.p__Tenericutes.c__Mollicutes.o__Anaeroplasmatales.f__Anaeroplasmataceae	-0.313534	0.205296	0.613114
AF	k__Bacteria.p__Bacteroidetes.c__Bacteroidia.o__Bacteroidales.f__Prevotellaceae	-0.627377	0.207023	0.613542
Allergy (Injested)	k__Bacteria.p__Firmicutes.c__Clostridia.o__Clostridiales.f__Peptostreptococcaceae	0.14746	0.206548	0.613542
AMD	k__Bacteria.p__Actinobacteria.c__Coriobacteriia.o__Coriobacteriales.f__Coriobacteriaceae	-0.485981	0.208216	0.613542
Cholelithiasis	k__Bacteria.p__Tenericutes.c__RF3	-0.321456	0.207889	0.613542
Coeliac Disease	k__Bacteria.p__Lentisphaerae.c__.Lentisphaeria.	-2.34304	0.207265	0.613542
Eczema	k__Bacteria.p__Firmicutes.c__Bacilli.o__Lactobacillales.f__Lactobacillaceae	0.14515	0.20728	0.613542
Gout	k__Bacteria.p__Proteobacteria.c__Gammaproteobacteria.o__Enterobacteriales.f__Enterobacteriaceae	0.861716	0.207398	0.613542
Hyperthyroidism	k__Bacteria.p__Bacteroidetes.c__Bacteroidia.o__Bacteroidales.f__Prevotellaceae	0.789416	0.206126	0.613542
Hyperthyroidism	k__Bacteria.p__Firmicutes.c__Clostridia.o__Clostridiales.f__Clostridiaceae	0.871513	0.207672	0.613542
Hypothyroidism	k__Bacteria.p__Firmicutes.c__Bacilli.o__Lactobacillales.f__Streptococcaceae	0.25404	0.207996	0.613542
Psoriasis	shannon	0.380646	0.20782	0.613542
RheumatoidArthritis	k__Bacteria.p__Firmicutes.c__Clostridia.o__Clostridiales.f__Ruminococcaceae	-0.379905	0.207775	0.613542
Venous Thrombosis	k__Bacteria.p__Verrucomicrobia.c__Opitutae.o__.Cerasicoccales..f__.Cerasicoccaceae.	-0.82873	0.208848	0.614723
Coeliac Disease	k__Bacteria.p__Firmicutes.c__Clostridia.o__Clostridiales.f__Eubacteriaceae	-2.14694	0.20944	0.61578
Breast Cancer	Weighted_UniFrac_PCoA_MDS3	-0.568785	0.209916	0.616498
Breast Cancer	PD_whole_tree	-0.58989	0.210882	0.61814
Eczema	shannon	-0.145647	0.211175	0.61814
Hypertension	k__Bacteria.p__Firmicutes.c__Clostridia.o__Clostridiales.f__Clostridiaceae	-0.120771	0.210981	0.61814
Allergy (Skin)	Unweighted_UniFrac_PCoA_MDS1	0.216728	0.212145	0.619614
Coeliac Disease	k__Bacteria.p__Proteobacteria.c__Gammaproteobacteria.o__Pseudomonadales.f__Pseudomonadaceae	-3.57057	0.211959	0.619614
AF	k__Bacteria.p__Cyanobacteria.c__4C0d.2	-0.636635	0.212484	0.619921
Allergy (Respiratory)	k__Bacteria.p__Firmicutes.c__Clostridia.o__Clostridiales.f__Ruminococcaceae	-0.107563	0.212754	0.620026
AF	k__Bacteria.p__Firmicutes.c__Clostridia.o__Clostridiales.f__Veillonellaceae	0.588055	0.213346	0.620756
Cold Sores	k__Bacteria.p__Proteobacteria.c__Gammaproteobacteria.o__Pseudomonadales.f__Pseudomonadaceae	-0.138929	0.216052	0.620756
Cold Sores	k__Bacteria.p__Synergistetes.c__Synergistia.o__Synergistales.f__Synergistaceae	-0.135671	0.214767	0.620756
Depression	Unweighted_UniFrac_PCoA_MDS3	0.20877	0.215604	0.620756
Eczema	k__Archaea.p__Euryarchaeota.c__Methanobacteria	-0.152679	0.216282	0.620756
Fracture Risk	k__Bacteria.p__Firmicutes.c__Bacilli.o__Turicibacterales.f__Turicibacteraceae	0.156923	0.214398	0.620756
Glaucoma	k__Bacteria.p__Lentisphaerae.c__.Lentisphaeria.	-0.888915	0.216153	0.620756
Hyperthyroidism	k__Bacteria.p__Firmicutes.c__Erysipelotrichi.o__Erysipelotrichales.f__Erysipelotrichaceae	0.81618	0.215264	0.620756
IBS	k__Bacteria.p__Bacteroidetes.c__Bacteroidia.o__Bacteroidales.f__Porphyromonadaceae	0.511807	0.215994	0.620756
IHD	Weighted_UniFrac_PCoA_MDS5	-0.364062	0.215829	0.620756
Migraine	k__Bacteria.p__Actinobacteria.c__Coriobacteriia.o__Coriobacteriales.f__Coriobacteriaceae	-0.137255	0.215411	0.620756
Migraine	k__Bacteria.p__Cyanobacteria.c__Chloroplast	0.134199	0.213568	0.620756
Osteoarthritis	k__Bacteria.p__Firmicutes.c__Erysipelotrichi.o__Erysipelotrichales.f__Erysipelotrichaceae	-0.115032	0.213961	0.620756
RheumatoidArthritis	k__Bacteria.p__Actinobacteria.c__Actinobacteria.o__Actinomycetales.f__Micrococcaceae	0.362558	0.216108	0.620756
Allergy (Injested)	Weighted_UniFrac_PCoA_MDS3	0.149845	0.216884	0.621287
Eczema	Unweighted_UniFrac_PCoA_MDS4	0.143819	0.217479	0.621287
Gout	k__Bacteria.p__Firmicutes.c__Bacilli.o__Lactobacillales.f__Enterococcaceae	-0.953271	0.217018	0.621287
IBS	k__Bacteria.p__Proteobacteria.c__Gammaproteobacteria.o__Enterobacteriales.f__Enterobacteriaceae	0.466628	0.217321	0.621287
T2DM	k__Bacteria.p__Verrucomicrobia.c__Verrucomicrobiae	-0.551041	0.217638	0.621287
IHD	k__Bacteria.p__Verrucomicrobia.c__Opitutae.o__.Cerasicoccales..f__.Cerasicoccaceae.	-0.422805	0.218641	0.62348
Depression	k__Bacteria.p__Actinobacteria.c__Actinobacteria.o__Actinomycetales.f__Actinomycetaceae	-0.207919	0.219134	0.624213
Hearing loss	k__Bacteria.p__Lentisphaerae.c__.Lentisphaeria.	-0.160692	0.219737	0.625261
Cataract	k__Bacteria.p__Firmicutes.c__Clostridia.o__Clostridiales.f__Dehalobacteriaceae	-0.164821	0.220674	0.627253
Hearing loss	k__Bacteria.p__Actinobacteria.c__Actinobacteria.o__Actinomycetales.f__Micrococcaceae	0.146701	0.221302	0.628365
Venous Thrombosis	Weighted_UniFrac_PCoA_MDS5	-0.620656	0.222167	0.630146
Cholelithiasis	k__Bacteria.p__Proteobacteria.c__Alphaproteobacteria	-0.304074	0.222437	0.630238
AF	Weighted_UniFrac_PCoA_MDS3	-0.550001	0.222776	0.630525
RheumatoidArthritis	k__Bacteria.p__Firmicutes.c__Bacilli.o__Lactobacillales.f__Streptococcaceae	0.390377	0.224578	0.634948
Breast Cancer	k__Bacteria.p__Firmicutes.c__Clostridia.o__Clostridiales.f__EtOH8	-0.648545	0.224919	0.635236
Diverticular Disease	k__Bacteria.p__Firmicutes.c__Clostridia.o__Clostridiales.f__Lachnospiraceae	-0.347618	0.225346	0.635763
Anxiety	k__Bacteria.p__Firmicutes.c__Clostridia.o__Clostridiales.f__Clostridiaceae	-0.110531	0.227211	0.637354
Diverticular Disease	k__Bacteria.p__Proteobacteria.c__Betaproteobacteria.o__Burkholderiales.f__Alcaligenaceae	-0.341074	0.227397	0.637354
Eczema	k__Bacteria.p__Firmicutes.c__Bacilli.o__Lactobacillales.f__Leuconostocaceae	0.132677	0.227592	0.637354
Hyperthyroidism	k__Bacteria.p__Proteobacteria.c__Betaproteobacteria.o__Burkholderiales.f__Oxalobacteraceae	-0.814556	0.226434	0.637354
IBD	k__Bacteria.p__Actinobacteria.c__Actinobacteria.o__Bifidobacteriales.f__Bifidobacteriaceae	-1.07634	0.227093	0.637354
Osteoarthritis	k__Bacteria.p__Proteobacteria.c__Gammaproteobacteria.o__Enterobacteriales.f__Enterobacteriaceae	0.112033	0.226634	0.637354
Venous Thrombosis	k__Bacteria.p__Verrucomicrobia.c__Verrucomicrobiae	-0.609037	0.226696	0.637354
Eczema	k__Bacteria.p__Bacteroidetes.c__Bacteroidia.o__Bacteroidales.f__.Paraprevotellaceae.	-0.142719	0.228097	0.638094
Breast Cancer	k__Bacteria.p__Firmicutes.c__Bacilli.o__Turicibacterales.f__Turicibacteraceae	-0.567569	0.228627	0.63823
RheumatoidArthritis	k__Bacteria.p__Proteobacteria.c__Betaproteobacteria.o__Burkholderiales.f__Alcaligenaceae	-0.376934	0.228462	0.63823
AF	k__Bacteria.p__Firmicutes.c__Clostridia.o__Clostridiales.f__Lachnospiraceae	0.569173	0.229131	0.638964
AF	Unweighted_UniFrac_PCoA_MDS3	0.558569	0.230266	0.640112
Glaucoma	k__Bacteria.p__Proteobacteria.c__Epsilonproteobacteria	-0.937717	0.230178	0.640112
Migraine	k__Bacteria.p__Proteobacteria.c__Alphaproteobacteria	-0.135263	0.229808	0.640112
Allergy (Skin)	k__Bacteria.p__Firmicutes.c__Bacilli.o__Lactobacillales.f__Lactobacillaceae	-0.213698	0.231456	0.642299
Fracture Risk	Unweighted_UniFrac_PCoA_MDS1	0.153034	0.231538	0.642299
Anxiety	k__Bacteria.p__Firmicutes.c__Bacilli.o__Gemellales.f__Gemellaceae	0.108592	0.232577	0.644507
Constipation	k__Bacteria.p__Cyanobacteria.c__4C0d.2	0.328109	0.233575	0.646598
T2DM	k__Bacteria.p__Bacteroidetes.c__Bacteroidia.o__Bacteroidales.f__Rikenellaceae	-0.522364	0.234716	0.649078
Anxiety	k__Bacteria.p__Proteobacteria.c__Alphaproteobacteria	-0.110917	0.235274	0.649944
Hypothyroidism	k__Bacteria.p__Actinobacteria.c__Actinobacteria.o__Bifidobacteriales.f__Bifidobacteriaceae	0.247174	0.235681	0.650391
AF	k__Bacteria.p__Firmicutes.c__Clostridia	0.602586	0.23598	0.650539
Incontinence	k__Bacteria.p__Lentisphaerae.c__.Lentisphaeria.	-0.191707	0.236529	0.651375
Incontinence	k__Bacteria.p__Firmicutes.c__Clostridia.o__Clostridiales.f__Dehalobacteriaceae	-0.183078	0.23741	0.653123
Asthma	k__Bacteria.p__Firmicutes.c__Clostridia.o__Clostridiales.f__Syntrophomonadaceae	-0.166473	0.237917	0.65384
Cold Sores	k__Bacteria.p__Proteobacteria.c__Betaproteobacteria.o__Burkholderiales.f__Oxalobacteraceae	-0.124784	0.238893	0.655842
Incontinence	k__Bacteria.p__Bacteroidetes.c__Bacteroidia.o__Bacteroidales.f__Rikenellaceae	-0.178823	0.23958	0.656369
Venous Thrombosis	k__Bacteria.p__Bacteroidetes.c__Bacteroidia.o__Bacteroidales.f__S24.7	-0.707118	0.239496	0.656369
Hearing loss	k__Bacteria.p__Firmicutes.c__Bacilli.o__Turicibacterales.f__Turicibacteraceae	0.145673	0.241277	0.660338
Psoriasis	k__Bacteria.p__Actinobacteria.c__Actinobacteria.o__Bifidobacteriales.f__Bifidobacteriaceae	0.347361	0.24199	0.661605
Breast Cancer	k__Bacteria.p__Firmicutes.c__Clostridia.o__Clostridiales.f__Ruminococcaceae	-0.496668	0.244018	0.665455
Cholelithiasis	k__Bacteria.p__Proteobacteria.c__Gammaproteobacteria.o__Enterobacteriales.f__Enterobacteriaceae	0.274015	0.244151	0.665455
Venous Thrombosis	k__Bacteria.p__Tenericutes.c__RF3	-0.654274	0.243825	0.665455
Epilepsy	k__Bacteria.p__Actinobacteria.c__Actinobacteria.o__Bifidobacteriales.f__Bifidobacteriaceae	1.23905	0.244706	0.666283
Epilepsy	k__Bacteria.p__Firmicutes.c__Clostridia.o__Clostridiales.f__.Mogibacteriaceae.	1.24473	0.245181	0.666893
Cold Sores	k__Bacteria.p__Firmicutes.c__Bacilli.o__Lactobacillales.f__Enterococcaceae	0.118969	0.245529	0.667154
Breast Cancer	k__Bacteria.p__Proteobacteria.c__Deltaproteobacteria	-0.508576	0.247782	0.667838
Cholelithiasis	k__Bacteria.p__Bacteroidetes.c__Bacteroidia.o__Bacteroidales.f__Rikenellaceae	-0.268791	0.247136	0.667838
Epilepsy	k__Bacteria.p__Proteobacteria.c__Alphaproteobacteria	-1.2211	0.247795	0.667838
Fracture Risk	Weighted_UniFrac_PCoA_MDS3	0.14854	0.247355	0.667838
Glaucoma	k__Bacteria.p__Actinobacteria.c__Actinobacteria.o__Bifidobacteriales.f__Bifidobacteriaceae	0.777298	0.246574	0.667838
Gout	k__Bacteria.p__Firmicutes.c__Clostridia.o__Clostridiales.f__Veillonellaceae	-0.776031	0.246412	0.667838
Hearing loss	k__Bacteria.p__Fusobacteria.c__Fusobacteriia.o__Fusobacteriales.f__Fusobacteriaceae	0.137753	0.247476	0.667838
Hypothyroidism	k__Bacteria.p__Tenericutes.c__RF3	0.235883	0.247742	0.667838
Allergy (Skin)	k__Bacteria.p__Firmicutes.c__Bacilli.o__Gemellales.f__Gemellaceae	0.19134	0.248051	0.66785
Glaucoma	k__Bacteria.p__Proteobacteria.c__Gammaproteobacteria.o__Enterobacteriales.f__Enterobacteriaceae	0.731349	0.249016	0.669768
Diverticular Disease	k__Bacteria.p__Firmicutes.c__Erysipelotrichi.o__Erysipelotrichales.f__Erysipelotrichaceae	-0.333954	0.249673	0.670643
Epilepsy	k__Bacteria.p__Firmicutes.c__Bacilli.o__Lactobacillales.f__Enterococcaceae	1.00539	0.249847	0.670643
Cholelithiasis	k__Bacteria.p__Firmicutes.c__Clostridia.o__Clostridiales.f__Syntrophomonadaceae	-0.339191	0.250932	0.672383
Venous Thrombosis	k__Bacteria.p__Firmicutes.c__Clostridia.o__Clostridiales.f__Veillonellaceae	-0.56998	0.251003	0.672383
Acne	k__Bacteria.p__Bacteroidetes.c__Bacteroidia.o__Bacteroidales.f__.Paraprevotellaceae.	-0.201945	0.253922	0.673643
AF	k__Bacteria.p__Proteobacteria.c__Gammaproteobacteria.o__Pasteurellales.f__Pasteurellaceae	-0.543567	0.251803	0.673643
Allergy (Respiratory)	k__Bacteria.p__Bacteroidetes.c__Bacteroidia.o__Bacteroidales.f__.Odoribacteraceae.	-0.0988754	0.25442	0.673643
AMD	k__Bacteria.p__Tenericutes.c__RF3	-0.470106	0.253871	0.673643
Coeliac Disease	k__Bacteria.p__Proteobacteria.c__Betaproteobacteria.o__Burkholderiales.f__Comamonadaceae	-2.54196	0.254521	0.673643
Cold Sores	k__Bacteria.p__Tenericutes.c__Mollicutes	-0.121198	0.253393	0.673643
Constipation	k__Bacteria.p__Firmicutes.c__Clostridia.o__Clostridiales.f__Clostridiaceae	-0.318165	0.2537	0.673643
Constipation	k__Bacteria.p__Firmicutes.c__Clostridia.o__Clostridiales.f__Ruminococcaceae	-0.307754	0.254139	0.673643
Constipation	k__Bacteria.p__Tenericutes.c__RF3	0.319954	0.254258	0.673643
Fracture Risk	Unweighted_UniFrac_PCoA_MDS5	-0.145656	0.252739	0.673643
Hypothyroidism	k__Bacteria.p__Tenericutes.c__Mollicutes	0.236432	0.254357	0.673643
Incontinence	Weighted_UniFrac_PCoA_MDS1	-0.179035	0.254341	0.673643
Cold Sores	k__Bacteria.p__Firmicutes.c__Bacilli.o__Lactobacillales.f__Lactobacillaceae	-0.122195	0.255249	0.674895
Allergy (Injested)	k__Bacteria.p__Proteobacteria.c__Epsilonproteobacteria	-0.143658	0.256116	0.676513
Allergy (Injested)	k__Bacteria.p__Firmicutes.c__Clostridia.o__Clostridiales.f__Veillonellaceae	-0.135687	0.256774	0.676904
Breast Cancer	k__Bacteria.p__Firmicutes.c__Bacilli.o__Lactobacillales.f__Enterococcaceae	0.477063	0.25661	0.676904
IHD	k__Bacteria.p__Proteobacteria.c__Alphaproteobacteria.o__Rhodobacterales.f__Rhodobacteraceae	0.288965	0.257337	0.677042
T2DM	k__Bacteria.p__Bacteroidetes.c__Bacteroidia.o__Bacteroidales.f__Bacteroidaceae	0.531474	0.257296	0.677042
COPD	k__Bacteria.p__Actinobacteria.c__Actinobacteria.o__Bifidobacteriales.f__Bifidobacteriaceae	-0.219487	0.257604	0.677071
AF	PD_whole_tree	-0.530981	0.258478	0.67737
AF	Unweighted_UniFrac_PCoA_MDS5	0.519401	0.259164	0.67737
Anxiety	k__Bacteria.p__Firmicutes.c__Clostridia.o__Clostridiales.f__Dehalobacteriaceae	-0.10481	0.258486	0.67737
Anxiety	Unweighted_UniFrac_PCoA_MDS5	0.10412	0.259051	0.67737
Cold Sores	k__Bacteria.p__Firmicutes.c__Clostridia.o__Clostridiales.f__Ruminococcaceae	-0.116024	0.259428	0.67737
COPD	k__Bacteria.p__Bacteroidetes.c__Bacteroidia.o__Bacteroidales.f__.Paraprevotellaceae.	-0.228747	0.259761	0.67737
Eczema	k__Bacteria.p__Firmicutes.c__Bacilli.o__Turicibacterales.f__Turicibacteraceae	-0.132241	0.259706	0.67737
Incontinence	k__Bacteria.p__Proteobacteria.c__Gammaproteobacteria.o__Enterobacteriales.f__Enterobacteriaceae	0.173283	0.257982	0.67737
Recurrent UTI	k__Bacteria.p__Actinobacteria.c__Actinobacteria.o__Actinomycetales.f__Actinomycetaceae	0.250954	0.26003	0.677405
Cold Sores	k__Bacteria.p__Proteobacteria.c__Alphaproteobacteria.o__Rhodobacterales.f__Rhodobacteraceae	-0.126152	0.260572	0.678153
AMD	k__Bacteria.p__Firmicutes.c__Clostridia.o__Clostridiales.f__Eubacteriaceae	-0.458663	0.261659	0.678784
Hypercholesterolaemia	Weighted_UniFrac_PCoA_MDS6	0.0954387	0.261839	0.678784
Migraine	k__Bacteria.p__Fusobacteria.c__Fusobacteriia.o__Fusobacteriales.f__Fusobacteriaceae	0.120548	0.261477	0.678784
Osteoarthritis	k__Bacteria.p__Firmicutes.c__Bacilli.o__Gemellales.f__Gemellaceae	-0.105568	0.261087	0.678784
Hearing loss	k__Bacteria.p__Cyanobacteria.c__Chloroplast	0.135851	0.262723	0.679739
Migraine	k__Bacteria.p__Firmicutes.c__Clostridia.o__Clostridiales.f__Christensenellaceae	-0.124968	0.262976	0.679739
Recurrent UTI	k__Bacteria.p__Firmicutes.c__Bacilli.o__Lactobacillales.f__Streptococcaceae	0.252109	0.262913	0.679739
RheumatoidArthritis	k__Bacteria.p__Firmicutes.c__Clostridia.o__Clostridiales.f__Syntrophomonadaceae	0.324093	0.263747	0.681068
Acne	k__Bacteria.p__Actinobacteria.c__Coriobacteriia.o__Coriobacteriales.f__Coriobacteriaceae	-0.193144	0.265115	0.681317
Cold Sores	k__Bacteria.p__Firmicutes.c__Bacilli.o__Lactobacillales.f__Leuconostocaceae	-0.124438	0.265282	0.681317
COPD	k__Bacteria.p__Firmicutes.c__Bacilli.o__Turicibacterales.f__Turicibacteraceae	0.216299	0.265642	0.681317
Epilepsy	k__Bacteria.p__Actinobacteria.c__Actinobacteria.o__Actinomycetales.f__Micrococcaceae	0.955673	0.265616	0.681317
Hearing loss	Weighted_UniFrac_PCoA_MDS1	-0.142191	0.265096	0.681317
Hypothyroidism	k__Bacteria.p__Verrucomicrobia.c__Opitutae.o__.Cerasicoccales..f__.Cerasicoccaceae.	0.219611	0.265434	0.681317
Psoriasis	Weighted_UniFrac_PCoA_MDS4	0.332347	0.265576	0.681317
Hypertension	k__Bacteria.p__Bacteroidetes.c__Bacteroidia.o__Bacteroidales.f__.Barnesiellaceae.	-0.108173	0.266428	0.682674
AF	k__Bacteria.p__Proteobacteria.c__Deltaproteobacteria	-0.48078	0.269037	0.683761
Allergy (Respiratory)	Weighted_UniFrac_PCoA_MDS3	-0.0965702	0.26922	0.683761
AMD	k__Bacteria.p__Actinobacteria.c__Actinobacteria.o__Actinomycetales.f__Micrococcaceae	0.393109	0.267823	0.683761
Anxiety	k__Bacteria.p__Cyanobacteria.c__Chloroplast	-0.104404	0.26795	0.683761
Cholelithiasis	Unweighted_UniFrac_PCoA_MDS5	-0.263051	0.267179	0.683761
Epilepsy	k__Bacteria.p__Firmicutes.c__Clostridia.o__Clostridiales.f__EtOH8	0.966784	0.269431	0.683761
Osteoarthritis	k__Bacteria.p__Firmicutes.c__Clostridia	-0.101505	0.268466	0.683761
Psoriasis	k__Bacteria.p__Firmicutes.c__Erysipelotrichi.o__Erysipelotrichales.f__Erysipelotrichaceae	0.319272	0.268675	0.683761
Psoriasis	k__Bacteria.p__Proteobacteria.c__Betaproteobacteria.o__Burkholderiales.f__Oxalobacteraceae	-0.331033	0.267746	0.683761
Psoriasis	Unweighted_UniFrac_PCoA_MDS2	0.321401	0.269239	0.683761
AMD	k__Bacteria.p__Tenericutes.c__Mollicutes	-0.436821	0.270128	0.684222
IBS	k__Bacteria.p__Firmicutes.c__Bacilli.o__Lactobacillales.f__Enterococcaceae	0.392642	0.270015	0.684222
Allergy (Respiratory)	k__Bacteria.p__Tenericutes.c__Mollicutes.o__Anaeroplasmatales.f__Anaeroplasmataceae	-0.0986412	0.271173	0.686213
Psoriasis	k__Bacteria.p__Firmicutes.c__Bacilli.o__Gemellales.f__Gemellaceae	0.298654	0.271873	0.687327
Asthma	k__Bacteria.p__Firmicutes.c__Clostridia.o__Clostridiales.f__Lachnospiraceae	-0.1386	0.272178	0.687443
Acne	k__Bacteria.p__Proteobacteria.c__Alphaproteobacteria	-0.192119	0.273446	0.688745
Allergy (Respiratory)	k__Bacteria.p__Firmicutes.c__Clostridia.o__Clostridiales.f__Syntrophomonadaceae	-0.0990796	0.273265	0.688745
T2DM	k__Bacteria.p__Tenericutes.c__Mollicutes.o__Anaeroplasmatales.f__Anaeroplasmataceae	-0.699746	0.273472	0.688745
Epilepsy	k__Bacteria.p__Proteobacteria.c__Alphaproteobacteria.o__Rhodobacterales.f__Rhodobacteraceae	0.819574	0.274758	0.691328
Glaucoma	k__Bacteria.p__Bacteroidetes.c__Bacteroidia.o__Bacteroidales.f__S24.7	0.638919	0.275625	0.692851
AMD	Weighted_UniFrac_PCoA_MDS2	0.411014	0.276475	0.693585
Hypothyroidism	k__Bacteria.p__Firmicutes.c__Clostridia.o__Clostridiales.f__Veillonellaceae	-0.219034	0.276702	0.693585
Incontinence	k__Bacteria.p__Bacteroidetes.c__Bacteroidia.o__Bacteroidales.f__Prevotellaceae	-0.170001	0.276351	0.693585
Hypothyroidism	k__Bacteria.p__Firmicutes.c__Clostridia.o__Clostridiales.f__Syntrophomonadaceae	0.209836	0.277057	0.693819
IBS	k__Bacteria.p__Bacteroidetes.c__Bacteroidia.o__Bacteroidales.f__Rikenellaceae	-0.401471	0.277584	0.694275
Psoriasis	k__Bacteria.p__Firmicutes.c__Clostridia.o__Clostridiales.f__EtOH8	-0.349276	0.277762	0.694275
Acne	Weighted_UniFrac_PCoA_MDS6	-0.197926	0.278888	0.69542
Hearing loss	Weighted_UniFrac_PCoA_MDS4	-0.135578	0.279007	0.69542
Venous Thrombosis	k__Bacteria.p__Proteobacteria.c__Epsilonproteobacteria	0.490232	0.278691	0.69542
Cold Sores	k__Bacteria.p__Fusobacteria.c__Fusobacteriia.o__Fusobacteriales.f__Fusobacteriaceae	-0.117113	0.280206	0.697097
Hyperthyroidism	k__Bacteria.p__Lentisphaerae.c__.Lentisphaeria.	-0.770639	0.280082	0.697097
Allergy (Respiratory)	Unweighted_UniFrac_PCoA_MDS6	-0.0941444	0.280559	0.697322
IBS	Unweighted_UniFrac_PCoA_MDS6	-0.406667	0.281133	0.697342
RheumatoidArthritis	k__Bacteria.p__Proteobacteria.c__Epsilonproteobacteria	0.316823	0.281356	0.697342
Venous Thrombosis	Weighted_UniFrac_PCoA_MDS1	-0.57936	0.281166	0.697342
Breast Cancer	k__Bacteria.p__Bacteroidetes.c__Bacteroidia.o__Bacteroidales.f__Bacteroidaceae	0.531531	0.282219	0.698109
Constipation	k__Bacteria.p__Bacteroidetes.c__Bacteroidia.o__Bacteroidales.f__Bacteroidaceae	0.324385	0.282455	0.698109
Hypertension	Unweighted_UniFrac_PCoA_MDS5	-0.10538	0.282086	0.698109
Osteoarthritis	k__Bacteria.p__Firmicutes.c__Clostridia.o__Clostridiales.f__Eubacteriaceae	0.0988144	0.283522	0.700094
Asthma	k__Bacteria.p__Firmicutes.c__Clostridia.o__Clostridiales.f__Eubacteriaceae	0.134246	0.284434	0.701693
Hearing loss	k__Bacteria.p__Bacteroidetes.c__Bacteroidia.o__Bacteroidales.f__Prevotellaceae	-0.135943	0.284712	0.701725
AMD	Weighted_UniFrac_PCoA_MDS3	-0.412156	0.284984	0.701742
Breast Cancer	k__Bacteria.p__Verrucomicrobia.c__Verrucomicrobiae	-0.48852	0.285589	0.702582
Cold Sores	k__Bacteria.p__Actinobacteria.c__Actinobacteria.o__Actinomycetales.f__Micrococcaceae	-0.115133	0.286142	0.703289
AF	k__Archaea.p__Euryarchaeota.c__Methanobacteria	-0.616363	0.286495	0.703504
Osteoarthritis	k__Bacteria.p__Proteobacteria.c__Gammaproteobacteria.o__Pasteurellales.f__Pasteurellaceae	0.0983739	0.286905	0.703859
Eczema	k__Bacteria.p__Proteobacteria.c__Betaproteobacteria.o__Burkholderiales.f__Comamonadaceae	-0.12942	0.287258	0.704075
Hyperthyroidism	k__Bacteria.p__Firmicutes.c__Clostridia	-0.649489	0.287617	0.704302
Gout	Weighted_UniFrac_PCoA_MDS6	0.649061	0.288107	0.704853
Allergy (Injested)	k__Bacteria.p__Synergistetes.c__Synergistia.o__Synergistales.f__Synergistaceae	-0.133304	0.289473	0.706192
Asthma	k__Bacteria.p__Firmicutes.c__Clostridia.o__Clostridiales.f__Peptococcaceae	-0.136877	0.28972	0.706192
Epilepsy	k__Bacteria.p__Bacteroidetes.c__Bacteroidia.o__Bacteroidales.f__.Barnesiellaceae.	1.17282	0.289283	0.706192
Migraine	k__Bacteria.p__Firmicutes.c__Clostridia.o__Clostridiales.f__Veillonellaceae	0.11867	0.289152	0.706192
T2DM	k__Bacteria.p__Actinobacteria.c__Actinobacteria.o__Actinomycetales.f__Micrococcaceae	0.417311	0.290169	0.706637
Breast Cancer	k__Bacteria.p__Firmicutes.c__Clostridia.o__Clostridiales.f__.Tissierellaceae.	-0.523712	0.293806	0.708983
Constipation	k__Bacteria.p__Firmicutes.c__Clostridia.o__Clostridiales.f__Peptococcaceae	-0.30551	0.293283	0.708983
Gout	k__Bacteria.p__Proteobacteria.c__Alphaproteobacteria.o__Rhodobacterales.f__Rhodobacteraceae	0.586316	0.29314	0.708983
Hypercholesterolaemia	k__Bacteria.p__Firmicutes.c__Clostridia.o__Clostridiales.f__EtOH8	-0.0921852	0.293092	0.708983
Hypertension	k__Bacteria.p__Firmicutes.c__Clostridia.o__Clostridiales.f__Eubacteriaceae	0.102256	0.293166	0.708983
Hyperthyroidism	k__Bacteria.p__Proteobacteria.c__Epsilonproteobacteria	0.588684	0.29295	0.708983
IHD	k__Bacteria.p__Proteobacteria.c__Epsilonproteobacteria	0.285123	0.291959	0.708983
Migraine	k__Bacteria.p__Firmicutes.c__Clostridia.o__Clostridiales.f__Peptococcaceae	-0.118682	0.291569	0.708983
Recurrent UTI	k__Bacteria.p__Proteobacteria.c__Alphaproteobacteria.o__Rhodobacterales.f__Rhodobacteraceae	-0.271869	0.293658	0.708983
Venous Thrombosis	k__Bacteria.p__Actinobacteria.c__Coriobacteriia.o__Coriobacteriales.f__Coriobacteriaceae	0.534925	0.29243	0.708983
Psoriasis	k__Bacteria.p__Proteobacteria.c__Gammaproteobacteria.o__Pseudomonadales.f__Pseudomonadaceae	-0.350898	0.294094	0.709033
AMD	k__Bacteria.p__Firmicutes.c__Clostridia	-0.3889	0.29503	0.710645
Allergy (Skin)	k__Bacteria.p__Firmicutes.c__Clostridia	-0.174761	0.297265	0.714814
AMD	k__Bacteria.p__Bacteroidetes.c__Bacteroidia.o__Bacteroidales.f__Bacteroidaceae	0.432536	0.2973	0.714814
Cataract	k__Bacteria.p__Proteobacteria.c__Gammaproteobacteria.o__Pseudomonadales.f__Pseudomonadaceae	0.130199	0.298706	0.716893
Hearing loss	k__Bacteria.p__Bacteroidetes.c__Bacteroidia.o__Bacteroidales.f__.Paraprevotellaceae.	0.128777	0.29857	0.716893
Allergy (Skin)	Weighted_UniFrac_PCoA_MDS3	0.180828	0.29958	0.717046
Hypertension	k__Bacteria.p__Lentisphaerae.c__.Lentisphaeria.	-0.105481	0.299569	0.717046
Psoriasis	Unweighted_UniFrac_PCoA_MDS4	-0.302382	0.299398	0.717046
Allergy (Skin)	k__Bacteria.p__Tenericutes.c__Mollicutes	-0.180396	0.302167	0.720635
Allergy (Skin)	Unweighted_UniFrac_PCoA_MDS2	-0.177879	0.301977	0.720635
Cataract	Unweighted_UniFrac_PCoA_MDS3	0.138855	0.3017	0.720635
IHD	k__Bacteria.p__Bacteroidetes.c__Bacteroidia.o__Bacteroidales.f__.Paraprevotellaceae.	-0.31572	0.301856	0.720635
Breast Cancer	k__Bacteria.p__Bacteroidetes.c__Bacteroidia.o__Bacteroidales.f__.Odoribacteraceae.	-0.45054	0.303681	0.723595
AF	k__Bacteria.p__Firmicutes.c__Erysipelotrichi.o__Erysipelotrichales.f__Erysipelotrichaceae	0.471793	0.305358	0.724338
Constipation	Weighted_UniFrac_PCoA_MDS2	-0.301411	0.304454	0.724338
COPD	k__Bacteria.p__Firmicutes.c__Clostridia.o__Clostridiales.f__Ruminococcaceae	-0.193058	0.304847	0.724338
Hypothyroidism	k__Bacteria.p__Proteobacteria.c__Deltaproteobacteria	-0.203776	0.304989	0.724338
Migraine	k__Bacteria.p__Firmicutes.c__Erysipelotrichi.o__Erysipelotrichales.f__Erysipelotrichaceae	-0.113808	0.305226	0.724338
Fracture Risk	k__Bacteria.p__Verrucomicrobia.c__Verrucomicrobiae	-0.12973	0.305699	0.724499
Eczema	k__Bacteria.p__Firmicutes.c__Clostridia.o__Clostridiales.f__Lachnospiraceae	0.120379	0.306349	0.725391
Allergy (Injested)	k__Bacteria.p__Firmicutes.c__Bacilli.o__Lactobacillales.f__Streptococcaceae	0.122757	0.306817	0.725852
Allergy (Skin)	PD_whole_tree	-0.178985	0.307685	0.727255
Allergy (Skin)	k__Bacteria.p__Bacteroidetes.c__Bacteroidia.o__Bacteroidales.f__.Odoribacteraceae.	-0.170913	0.309364	0.727335
AMD	k__Bacteria.p__Verrucomicrobia.c__Verrucomicrobiae	-0.394029	0.308635	0.727335
Coeliac Disease	k__Bacteria.p__Firmicutes.c__Clostridia.o__Clostridiales.f__Syntrophomonadaceae	-2.23714	0.309251	0.727335
COPD	k__Bacteria.p__Firmicutes.c__Bacilli.o__Lactobacillales.f__Lactobacillaceae	0.192476	0.308273	0.727335
Hearing loss	k__Bacteria.p__Proteobacteria.c__Betaproteobacteria.o__Burkholderiales.f__Alcaligenaceae	-0.125839	0.308858	0.727335
Hypercholesterolaemia	k__Bacteria.p__Proteobacteria.c__Alphaproteobacteria	-0.088361	0.308286	0.727335
Allergy (Respiratory)	k__Bacteria.p__Firmicutes.c__Bacilli.o__Turicibacterales.f__Turicibacteraceae	-0.0886225	0.310358	0.7282
Coeliac Disease	k__Bacteria.p__Proteobacteria.c__Betaproteobacteria.o__Burkholderiales.f__Alcaligenaceae	1.67057	0.310173	0.7282
Recurrent UTI	Unweighted_UniFrac_PCoA_MDS4	0.22661	0.310556	0.7282
Epilepsy	k__Bacteria.p__Tenericutes.c__Mollicutes.o__Anaeroplasmatales.f__Anaeroplasmataceae	-1.29326	0.311262	0.729212
Allergy (Respiratory)	k__Bacteria.p__Lentisphaerae.c__.Lentisphaeria.	-0.0896157	0.311864	0.7293
Hyperthyroidism	k__Bacteria.p__Firmicutes.c__Clostridia.o__Clostridiales.f__Ruminococcaceae	-0.612472	0.312125	0.7293
Venous Thrombosis	k__Bacteria.p__Firmicutes.c__Clostridia.o__Clostridiales.f__Dehalobacteriaceae	-0.523761	0.311772	0.7293
Allergy (Respiratory)	k__Bacteria.p__Actinobacteria.c__Actinobacteria.o__Bifidobacteriales.f__Bifidobacteriaceae	-0.0875538	0.313591	0.731154
Coeliac Disease	k__Bacteria.p__Firmicutes.c__Clostridia.o__Clostridiales.f__Lachnospiraceae	-1.46067	0.314561	0.731154
Coeliac Disease	k__Bacteria.p__Firmicutes.c__Clostridia.o__Clostridiales.f__.Mogibacteriaceae.	-1.42619	0.314843	0.731154
Diverticular Disease	Weighted_UniFrac_PCoA_MDS4	-0.290128	0.314465	0.731154
Hypothyroidism	k__Bacteria.p__Actinobacteria.c__Coriobacteriia.o__Coriobacteriales.f__Coriobacteriaceae	0.204547	0.314848	0.731154
IHD	Unweighted_UniFrac_PCoA_MDS2	-0.296351	0.314513	0.731154
Migraine	Unweighted_UniFrac_PCoA_MDS6	0.112536	0.313975	0.731154
Acne	k__Bacteria.p__Proteobacteria.c__Betaproteobacteria.o__Burkholderiales.f__Alcaligenaceae	-0.172256	0.315474	0.731326
Epilepsy	Weighted_UniFrac_PCoA_MDS3	1.0422	0.31547	0.731326
Diverticular Disease	k__Bacteria.p__Actinobacteria.c__Coriobacteriia.o__Coriobacteriales.f__Coriobacteriaceae	-0.289407	0.316049	0.731381
Migraine	k__Bacteria.p__Firmicutes.c__Bacilli.o__Lactobacillales.f__Enterococcaceae	0.109137	0.315778	0.731381
Recurrent UTI	k__Bacteria.p__Proteobacteria.c__Epsilonproteobacteria	-0.241501	0.316507	0.731801
Venous Thrombosis	k__Bacteria.p__Actinobacteria.c__Actinobacteria.o__Actinomycetales.f__Micrococcaceae	0.451239	0.317005	0.732314
Epilepsy	k__Bacteria.p__Firmicutes.c__Clostridia.o__Clostridiales.f__Dehalobacteriaceae	1.01572	0.317718	0.733322
Acne	k__Bacteria.p__Synergistetes.c__Synergistia.o__Synergistales.f__Synergistaceae	-0.1825	0.318431	0.73433
Gout	Unweighted_UniFrac_PCoA_MDS3	0.70042	0.318728	0.734375
Asthma	Weighted_UniFrac_PCoA_MDS2	0.124904	0.319357	0.734554
Eczema	k__Bacteria.p__Proteobacteria.c__Gammaproteobacteria.o__Pasteurellales.f__Pasteurellaceae	0.115547	0.319359	0.734554
Anxiety	k__Bacteria.p__Proteobacteria.c__Gammaproteobacteria.o__Pasteurellales.f__Pasteurellaceae	-0.0921375	0.320532	0.735004
Cataract	k__Bacteria.p__Firmicutes.c__Bacilli.o__Lactobacillales.f__Enterococcaceae	0.129286	0.320712	0.735004
Cataract	k__Bacteria.p__Firmicutes.c__Clostridia.o__Clostridiales.f__Syntrophomonadaceae	0.126333	0.320941	0.735004
Cholelithiasis	k__Bacteria.p__Proteobacteria.c__Gammaproteobacteria.o__Pseudomonadales.f__Pseudomonadaceae	0.20443	0.319904	0.735004
IHD	k__Bacteria.p__Tenericutes.c__Mollicutes.o__Anaeroplasmatales.f__Anaeroplasmataceae	-0.337962	0.320794	0.735004
AMD	k__Bacteria.p__Proteobacteria.c__Alphaproteobacteria.o__Rhodobacterales.f__Rhodobacteraceae	-0.468883	0.321816	0.736124
IBS	k__Bacteria.p__Actinobacteria.c__Actinobacteria.o__Actinomycetales.f__Actinomycetaceae	0.373969	0.321985	0.736124
Cold Sores	k__Bacteria.p__Bacteroidetes.c__Bacteroidia.o__Bacteroidales.f__S24.7	-0.106323	0.323095	0.736625
Eczema	Weighted_UniFrac_PCoA_MDS5	-0.115204	0.323593	0.736625
Hearing loss	Weighted_UniFrac_PCoA_MDS3	0.124892	0.323388	0.736625
Incontinence	PD_whole_tree	-0.154223	0.32335	0.736625
T2DM	k__Bacteria.p__Firmicutes.c__Clostridia.o__Clostridiales.f__.Tissierellaceae.	-0.46775	0.323311	0.736625
Venous Thrombosis	k__Bacteria.p__Lentisphaerae.c__.Lentisphaeria.	-0.577627	0.324348	0.737711
Cholelithiasis	k__Bacteria.p__Actinobacteria.c__Actinobacteria.o__Actinomycetales.f__Actinomycetaceae	0.230375	0.324979	0.738513
Depression	k__Bacteria.p__Bacteroidetes.c__Bacteroidia.o__Bacteroidales.f__.Paraprevotellaceae.	-0.167808	0.326272	0.740183
Psoriasis	k__Bacteria.p__Bacteroidetes.c__Bacteroidia.o__Bacteroidales.f__.Paraprevotellaceae.	-0.293392	0.3262	0.740183
AF	k__Bacteria.p__Actinobacteria.c__Actinobacteria.o__Actinomycetales.f__Micrococcaceae	-0.504115	0.32821	0.740427
Allergy (Injested)	k__Bacteria.p__Cyanobacteria.c__Chloroplast	0.114354	0.328314	0.740427
AMD	k__Bacteria.p__Proteobacteria.c__Gammaproteobacteria.o__Pasteurellales.f__Pasteurellaceae	0.374087	0.328622	0.740427
Anxiety	k__Bacteria.p__Actinobacteria.c__Actinobacteria.o__Bifidobacteriales.f__Bifidobacteriaceae	-0.0900569	0.326899	0.740427
Depression	k__Archaea.p__Euryarchaeota.c__Methanobacteria	-0.174735	0.329022	0.740427
Epilepsy	k__Bacteria.p__Proteobacteria.c__Betaproteobacteria.o__Burkholderiales.f__Comamonadaceae	-1.22656	0.329172	0.740427
Hypercholesterolaemia	Unweighted_UniFrac_PCoA_MDS1	0.0850718	0.327563	0.740427
Hypertension	k__Bacteria.p__Firmicutes.c__Clostridia.o__Clostridiales.f__.Mogibacteriaceae.	-0.0954377	0.32782	0.740427
IBD	k__Bacteria.p__Firmicutes.c__Clostridia.o__Clostridiales.f__Clostridiaceae	-0.878862	0.32809	0.740427
Venous Thrombosis	k__Bacteria.p__Fusobacteria.c__Fusobacteriia.o__Fusobacteriales.f__Fusobacteriaceae	-0.541937	0.329006	0.740427
Glaucoma	Weighted_UniFrac_PCoA_MDS1	-0.659971	0.329559	0.740671
Gout	k__Bacteria.p__Actinobacteria.c__Coriobacteriia.o__Coriobacteriales.f__Coriobacteriaceae	0.67098	0.32993	0.740876
Diverticular Disease	k__Bacteria.p__Bacteroidetes.c__Bacteroidia.o__Bacteroidales.f__S24.7	-0.309029	0.330292	0.741062
Psoriasis	k__Bacteria.p__Firmicutes.c__Bacilli.o__Lactobacillales.f__Leuconostocaceae	0.243888	0.331378	0.742869
Cholelithiasis	k__Bacteria.p__Fusobacteria.c__Fusobacteriia.o__Fusobacteriales.f__Fusobacteriaceae	0.204833	0.332092	0.743575
Cholelithiasis	k__Bacteria.p__Proteobacteria.c__Betaproteobacteria.o__Burkholderiales.f__Oxalobacteraceae	-0.240764	0.332518	0.743575
Incontinence	k__Bacteria.p__Actinobacteria.c__Actinobacteria.o__Bifidobacteriales.f__Bifidobacteriaceae	0.151133	0.332534	0.743575
Cold Sores	Unweighted_UniFrac_PCoA_MDS5	-0.101659	0.332887	0.743638
Gout	Unweighted_UniFrac_PCoA_MDS2	0.674314	0.333123	0.743638
Allergy (Skin)	Unweighted_UniFrac_PCoA_MDS6	-0.165845	0.333708	0.744318
Allergy (Skin)	k__Bacteria.p__Firmicutes.c__Clostridia.o__Clostridiales.f__Syntrophomonadaceae	-0.185511	0.33461	0.74445
Fracture Risk	k__Bacteria.p__Bacteroidetes.c__Bacteroidia.o__Bacteroidales.f__.Odoribacteraceae.	0.125389	0.334442	0.74445
Hypercholesterolaemia	k__Bacteria.p__Synergistetes.c__Synergistia.o__Synergistales.f__Synergistaceae	-0.0843507	0.334503	0.74445
Breast Cancer	k__Bacteria.p__Firmicutes.c__Clostridia.o__Clostridiales.f__.Mogibacteriaceae.	-0.428516	0.335309	0.744653
Diverticular Disease	k__Bacteria.p__Firmicutes.c__Clostridia.o__Clostridiales.f__Peptococcaceae	0.281509	0.335543	0.744653
IHD	k__Bacteria.p__Firmicutes.c__Clostridia.o__Clostridiales.f__Peptococcaceae	-0.291405	0.335319	0.744653
AF	k__Bacteria.p__Firmicutes.c__Clostridia.o__Clostridiales.f__Dehalobacteriaceae	-0.444652	0.336465	0.746074
IBD	Unweighted_UniFrac_PCoA_MDS6	-0.886409	0.336957	0.746541
Osteoarthritis	k__Bacteria.p__Firmicutes.c__Clostridia.o__Clostridiales.f__Syntrophomonadaceae	-0.0937467	0.33778	0.747117
Psoriasis	k__Bacteria.p__Firmicutes.c__Clostridia.o__Clostridiales.f__Peptostreptococcaceae	0.262812	0.337702	0.747117
Hypercholesterolaemia	Weighted_UniFrac_PCoA_MDS5	-0.0821878	0.338545	0.748184
AF	k__Bacteria.p__Firmicutes.c__Clostridia.o__Clostridiales.f__.Mogibacteriaceae.	-0.416645	0.340306	0.748941
Anxiety	k__Bacteria.p__Proteobacteria.c__Betaproteobacteria.o__Burkholderiales.f__Oxalobacteraceae	-0.0887067	0.340305	0.748941
Coeliac Disease	k__Bacteria.p__Cyanobacteria.c__4C0d.2	-1.64231	0.339329	0.748941
Gout	k__Bacteria.p__Firmicutes.c__Clostridia.o__Clostridiales.f__Peptococcaceae	-0.688695	0.340582	0.748941
IHD	k__Bacteria.p__Firmicutes.c__Bacilli.o__Lactobacillales.f__Leuconostocaceae	0.243884	0.339758	0.748941
Recurrent UTI	k__Bacteria.p__Bacteroidetes.c__Bacteroidia.o__Bacteroidales.f__.Barnesiellaceae.	-0.207362	0.339661	0.748941
Epilepsy	Unweighted_UniFrac_PCoA_MDS6	0.974465	0.341028	0.749302
Allergy (Respiratory)	k__Bacteria.p__Firmicutes.c__Clostridia.o__Clostridiales.f__Veillonellaceae	0.0831318	0.342778	0.75018
Depression	k__Bacteria.p__Lentisphaerae.c__.Lentisphaeria.	-0.166899	0.342163	0.75018
Hearing loss	k__Bacteria.p__Bacteroidetes.c__Bacteroidia.o__Bacteroidales.f__.Odoribacteraceae.	-0.116998	0.342842	0.75018
RheumatoidArthritis	Unweighted_UniFrac_PCoA_MDS3	0.310055	0.342466	0.75018
T2DM	k__Bacteria.p__Firmicutes.c__Clostridia.o__Clostridiales.f__Eubacteriaceae	0.42393	0.342124	0.75018
Allergy (Respiratory)	Unweighted_UniFrac_PCoA_MDS3	0.0827158	0.343165	0.750268
AMD	Weighted_UniFrac_PCoA_MDS4	-0.365051	0.343558	0.750507
Acne	k__Bacteria.p__Proteobacteria.c__Gammaproteobacteria.o__Pasteurellales.f__Pasteurellaceae	-0.166556	0.344067	0.751001
Hyperthyroidism	k__Bacteria.p__Firmicutes.c__Clostridia.o__Clostridiales.f__Syntrophomonadaceae	-0.742962	0.346767	0.75565
IBS	k__Bacteria.p__Firmicutes.c__Clostridia.o__Clostridiales.f__Dehalobacteriaceae	-0.359428	0.346552	0.75565
AMD	k__Bacteria.p__Cyanobacteria.c__4C0d.2	-0.387484	0.347939	0.756962
Epilepsy	k__Bacteria.p__Firmicutes.c__Erysipelotrichi.o__Erysipelotrichales.f__Erysipelotrichaceae	0.945359	0.347944	0.756962
Fracture Risk	k__Bacteria.p__Firmicutes.c__Bacilli.o__Lactobacillales.f__Streptococcaceae	0.120437	0.348416	0.756962
Incontinence	k__Bacteria.p__Firmicutes.c__Clostridia.o__Clostridiales.f__Eubacteriaceae	-0.146835	0.348511	0.756962
Acne	k__Bacteria.p__Firmicutes.c__Bacilli.o__Gemellales.f__Gemellaceae	-0.169757	0.350094	0.757428
Cholelithiasis	Weighted_UniFrac_PCoA_MDS2	0.216748	0.349818	0.757428
Cold Sores	k__Bacteria.p__Actinobacteria.c__Coriobacteriia.o__Coriobacteriales.f__Coriobacteriaceae	-0.0974848	0.350939	0.757428
Cold Sores	k__Bacteria.p__Firmicutes.c__Clostridia.o__Clostridiales.f__Veillonellaceae	0.0986899	0.349323	0.757428
Glaucoma	k__Bacteria.p__Firmicutes.c__Clostridia.o__Clostridiales.f__Dehalobacteriaceae	-0.599499	0.35101	0.757428
IBS	k__Bacteria.p__Firmicutes.c__Bacilli.o__Lactobacillales.f__Leuconostocaceae	0.31131	0.350162	0.757428
IHD	k__Bacteria.p__Actinobacteria.c__Actinobacteria.o__Actinomycetales.f__Actinomycetaceae	0.272245	0.350456	0.757428
RheumatoidArthritis	k__Bacteria.p__Firmicutes.c__Bacilli.o__Lactobacillales.f__Enterococcaceae	0.283573	0.349906	0.757428
Allergy (Skin)	k__Bacteria.p__Firmicutes.c__Bacilli.o__Lactobacillales.f__Leuconostocaceae	-0.174796	0.352059	0.757695
Constipation	k__Bacteria.p__Proteobacteria.c__Alphaproteobacteria	-0.271584	0.352004	0.757695
Epilepsy	k__Bacteria.p__Lentisphaerae.c__.Lentisphaeria.	0.863785	0.352268	0.757695
Gout	k__Bacteria.p__Cyanobacteria.c__4C0d.2	0.624899	0.352277	0.757695
Allergy (Respiratory)	k__Bacteria.p__Firmicutes.c__Bacilli.o__Lactobacillales.f__Lactobacillaceae	-0.0823806	0.352869	0.757739
Hyperthyroidism	k__Bacteria.p__Bacteroidetes.c__Bacteroidia.o__Bacteroidales.f__.Odoribacteraceae.	0.656064	0.352638	0.757739
Hyperthyroidism	k__Bacteria.p__Synergistetes.c__Synergistia.o__Synergistales.f__Synergistaceae	-0.693115	0.353458	0.75839
Allergy (Respiratory)	k__Bacteria.p__Firmicutes.c__Bacilli.o__Gemellales.f__Gemellaceae	0.0803207	0.354022	0.758987
Fracture Risk	k__Bacteria.p__Actinobacteria.c__Actinobacteria.o__Bifidobacteriales.f__Bifidobacteriaceae	-0.116729	0.35445	0.759291
Acne	k__Bacteria.p__Firmicutes.c__Erysipelotrichi.o__Erysipelotrichales.f__Erysipelotrichaceae	-0.160257	0.35675	0.760711
AF	k__Bacteria.p__Firmicutes.c__Clostridia.o__Clostridiales.f__Syntrophomonadaceae	-0.568829	0.355881	0.760711
AMD	shannon	-0.352429	0.357769	0.760711
Diverticular Disease	k__Bacteria.p__Firmicutes.c__Clostridia.o__Clostridiales.f__Dehalobacteriaceae	0.272052	0.357294	0.760711
Eczema	k__Bacteria.p__Proteobacteria.c__Epsilonproteobacteria	0.104142	0.356563	0.760711
Gout	k__Bacteria.p__Actinobacteria.c__Actinobacteria.o__Bifidobacteriales.f__Bifidobacteriaceae	0.661804	0.356966	0.760711
Hypothyroidism	k__Bacteria.p__Bacteroidetes.c__Bacteroidia.o__Bacteroidales.f__Prevotellaceae	-0.191601	0.357318	0.760711
IHD	k__Bacteria.p__Firmicutes.c__Erysipelotrichi.o__Erysipelotrichales.f__Erysipelotrichaceae	-0.26943	0.357982	0.760711
Migraine	k__Bacteria.p__Verrucomicrobia.c__Verrucomicrobiae	-0.101979	0.357923	0.760711
RheumatoidArthritis	k__Bacteria.p__Firmicutes.c__Clostridia	-0.287253	0.355959	0.760711
AF	Weighted_UniFrac_PCoA_MDS2	-0.444728	0.358695	0.761616
Cold Sores	k__Bacteria.p__Proteobacteria.c__Gammaproteobacteria.o__Pasteurellales.f__Pasteurellaceae	-0.0966625	0.359612	0.762954
Acne	Unweighted_UniFrac_PCoA_MDS2	-0.158466	0.361613	0.76454
Cholelithiasis	k__Bacteria.p__Firmicutes.c__Bacilli.o__Lactobacillales.f__Leuconostocaceae	-0.227204	0.361242	0.76454
Coeliac Disease	Unweighted_UniFrac_PCoA_MDS3	1.41509	0.361283	0.76454
Constipation	Unweighted_UniFrac_PCoA_MDS2	0.263321	0.361698	0.76454
Fracture Risk	k__Bacteria.p__Firmicutes.c__Clostridia.o__Clostridiales.f__Veillonellaceae	-0.116121	0.361801	0.76454
Eczema	Weighted_UniFrac_PCoA_MDS1	-0.107325	0.363916	0.768397
Coeliac Disease	k__Bacteria.p__Bacteroidetes.c__Bacteroidia.o__Bacteroidales.f__Prevotellaceae	-1.48874	0.364876	0.769811
AMD	k__Bacteria.p__Proteobacteria.c__Gammaproteobacteria.o__Enterobacteriales.f__Enterobacteriaceae	0.34916	0.368103	0.76986
Anxiety	k__Bacteria.p__Bacteroidetes.c__Bacteroidia.o__Bacteroidales.f__Bacteroidaceae	-0.0818592	0.368964	0.76986
Anxiety	k__Bacteria.p__Firmicutes.c__Bacilli.o__Lactobacillales.f__Enterococcaceae	0.0818804	0.368405	0.76986
Breast Cancer	Unweighted_UniFrac_PCoA_MDS4	0.41201	0.366866	0.76986
Cataract	k__Bacteria.p__Bacteroidetes.c__Bacteroidia.o__Bacteroidales.f__S24.7	-0.124924	0.365889	0.76986
Cataract	k__Bacteria.p__Firmicutes.c__Clostridia.o__Clostridiales.f__Lachnospiraceae	-0.120028	0.367727	0.76986
Cataract	k__Bacteria.p__Firmicutes.c__Clostridia.o__Clostridiales.f__Veillonellaceae	0.121338	0.368841	0.76986
Cholelithiasis	k__Bacteria.p__Firmicutes.c__Bacilli.o__Lactobacillales.f__Lactobacillaceae	0.200876	0.36567	0.76986
COPD	k__Bacteria.p__Firmicutes.c__Clostridia.o__Clostridiales.f__Eubacteriaceae	0.175376	0.366079	0.76986
Diverticular Disease	k__Bacteria.p__Tenericutes.c__Mollicutes	-0.267265	0.368297	0.76986
Eczema	Unweighted_UniFrac_PCoA_MDS2	-0.105526	0.366463	0.76986
Fracture Risk	k__Bacteria.p__Bacteroidetes.c__Bacteroidia.o__Bacteroidales.f__.Paraprevotellaceae.	-0.115566	0.366971	0.76986
Hypothyroidism	k__Archaea.p__Euryarchaeota.c__Methanobacteria	0.173749	0.366192	0.76986
Incontinence	k__Bacteria.p__Tenericutes.c__Mollicutes	-0.140803	0.368552	0.76986
T2DM	k__Bacteria.p__Bacteroidetes.c__Bacteroidia.o__Bacteroidales.f__S24.7	-0.484488	0.369293	0.769941
T2DM	k__Bacteria.p__Proteobacteria.c__Betaproteobacteria.o__Burkholderiales.f__Oxalobacteraceae	-0.4422	0.370723	0.772316
AF	k__Bacteria.p__Proteobacteria.c__Betaproteobacteria.o__Burkholderiales.f__Comamonadaceae	0.369745	0.372779	0.772351
AMD	k__Bacteria.p__Proteobacteria.c__Gammaproteobacteria.o__Pseudomonadales.f__Pseudomonadaceae	-0.412855	0.3721	0.772351
Cataract	k__Bacteria.p__Firmicutes.c__Bacilli.o__Turicibacterales.f__Turicibacteraceae	0.119023	0.371521	0.772351
Constipation	k__Bacteria.p__Tenericutes.c__Mollicutes	-0.258571	0.372602	0.772351
Depression	k__Bacteria.p__Firmicutes.c__Clostridia	-0.145877	0.371769	0.772351
Eczema	k__Bacteria.p__Bacteroidetes.c__Bacteroidia.o__Bacteroidales.f__.Barnesiellaceae.	-0.10271	0.372426	0.772351
Recurrent UTI	k__Bacteria.p__Firmicutes.c__Clostridia.o__Clostridiales.f__Lachnospiraceae	-0.197733	0.371102	0.772351
Acne	Weighted_UniFrac_PCoA_MDS4	-0.155045	0.373526	0.772692
Hypertension	k__Bacteria.p__Proteobacteria.c__Deltaproteobacteria	-0.0865571	0.373421	0.772692
Acne	k__Bacteria.p__Firmicutes.c__Clostridia.o__Clostridiales.f__Dehalobacteriaceae	0.154196	0.376645	0.773136
Acne	k__Bacteria.p__Firmicutes.c__Clostridia.o__Clostridiales.f__EtOH8	0.146449	0.375796	0.773136
Allergy (Injested)	k__Bacteria.p__Firmicutes.c__Clostridia.o__Clostridiales.f__EtOH8	-0.11047	0.376516	0.773136
Allergy (Skin)	k__Bacteria.p__Firmicutes.c__Bacilli.o__Turicibacterales.f__Turicibacteraceae	0.151223	0.375857	0.773136
Constipation	k__Bacteria.p__Firmicutes.c__Bacilli.o__Lactobacillales.f__Leuconostocaceae	0.225767	0.375631	0.773136
Depression	k__Bacteria.p__Synergistetes.c__Synergistia.o__Synergistales.f__Synergistaceae	-0.157091	0.375478	0.773136
Glaucoma	Weighted_UniFrac_PCoA_MDS5	0.57135	0.37438	0.773136
Gout	k__Bacteria.p__Firmicutes.c__Clostridia.o__Clostridiales.f__Ruminococcaceae	-0.558209	0.376656	0.773136
Hearing loss	k__Bacteria.p__Tenericutes.c__Mollicutes.o__Anaeroplasmatales.f__Anaeroplasmataceae	-0.117189	0.37657	0.773136
Recurrent UTI	k__Bacteria.p__Proteobacteria.c__Betaproteobacteria.o__Burkholderiales.f__Comamonadaceae	0.186829	0.374583	0.773136
IBS	k__Bacteria.p__Proteobacteria.c__Alphaproteobacteria.o__Rhodobacterales.f__Rhodobacteraceae	-0.412776	0.377624	0.774523
Cold Sores	k__Bacteria.p__Firmicutes.c__Clostridia.o__Clostridiales.f__Clostridiaceae	-0.0916489	0.378354	0.774823
Fracture Risk	k__Bacteria.p__Firmicutes.c__Clostridia.o__Clostridiales.f__Peptococcaceae	-0.112821	0.378222	0.774823
AF	Weighted_UniFrac_PCoA_MDS1	-0.428609	0.379048	0.775046
Glaucoma	k__Bacteria.p__Firmicutes.c__Bacilli.o__Lactobacillales.f__Leuconostocaceae	-0.718801	0.378782	0.775046
Psoriasis	k__Bacteria.p__Lentisphaerae.c__.Lentisphaeria.	-0.273058	0.379875	0.776139
Allergy (Skin)	k__Bacteria.p__Bacteroidetes.c__Bacteroidia.o__Bacteroidales.f__.Paraprevotellaceae.	-0.153873	0.381224	0.7771
Fracture Risk	k__Bacteria.p__Proteobacteria.c__Epsilonproteobacteria	0.107309	0.38091	0.7771
Osteoarthritis	k__Bacteria.p__Firmicutes.c__Clostridia.o__Clostridiales.f__Peptostreptococcaceae	0.080225	0.380967	0.7771
Allergy (Injested)	k__Bacteria.p__Verrucomicrobia.c__Verrucomicrobiae	0.105633	0.381727	0.77732
Diverticular Disease	k__Bacteria.p__Cyanobacteria.c__Chloroplast	0.242207	0.381918	0.77732
AF	k__Bacteria.p__Fusobacteria.c__Fusobacteriia.o__Fusobacteriales.f__Fusobacteriaceae	0.355231	0.382614	0.77745
Asthma	Unweighted_UniFrac_PCoA_MDS4	-0.111309	0.382674	0.77745
Breast Cancer	Unweighted_UniFrac_PCoA_MDS5	0.402112	0.383202	0.77745
Epilepsy	k__Bacteria.p__Firmicutes.c__Clostridia.o__Clostridiales.f__Syntrophomonadaceae	0.714722	0.383439	0.77745
Psoriasis	k__Bacteria.p__Tenericutes.c__Mollicutes.o__Anaeroplasmatales.f__Anaeroplasmataceae	-0.285338	0.383448	0.77745
Glaucoma	k__Bacteria.p__Firmicutes.c__Bacilli.o__Gemellales.f__Gemellaceae	0.522399	0.383763	0.777493
Allergy (Respiratory)	k__Bacteria.p__Bacteroidetes.c__Bacteroidia.o__Bacteroidales.f__Rikenellaceae	-0.0759088	0.384642	0.77868
Migraine	k__Bacteria.p__Tenericutes.c__Mollicutes.o__Anaeroplasmatales.f__Anaeroplasmataceae	-0.100169	0.385692	0.78021
Eczema	k__Bacteria.p__Proteobacteria.c__Gammaproteobacteria.o__Enterobacteriales.f__Enterobacteriaceae	-0.101394	0.386774	0.780612
Hyperthyroidism	Unweighted_UniFrac_PCoA_MDS2	-0.564673	0.386602	0.780612
Psoriasis	k__Bacteria.p__Proteobacteria.c__Epsilonproteobacteria	-0.273324	0.38623	0.780612
Epilepsy	k__Bacteria.p__Bacteroidetes.c__Bacteroidia.o__Bacteroidales.f__Porphyromonadaceae	0.946578	0.387213	0.780905
AF	k__Bacteria.p__Bacteroidetes.c__Bacteroidia.o__Bacteroidales.f__S24.7	-0.443694	0.390205	0.781588
AMD	k__Bacteria.p__Actinobacteria.c__Actinobacteria.o__Actinomycetales.f__Actinomycetaceae	0.333497	0.387894	0.781588
AMD	Unweighted_UniFrac_PCoA_MDS5	0.335394	0.38978	0.781588
Diverticular Disease	k__Bacteria.p__Proteobacteria.c__Alphaproteobacteria	-0.2598	0.389175	0.781588
Diverticular Disease	Unweighted_UniFrac_PCoA_MDS4	-0.253294	0.388704	0.781588
Hypercholesterolaemia	k__Bacteria.p__Bacteroidetes.c__Bacteroidia.o__Bacteroidales.f__Bacteroidaceae	0.074355	0.388592	0.781588
Hypertension	Weighted_UniFrac_PCoA_MDS2	0.083369	0.39009	0.781588
Hypothyroidism	k__Bacteria.p__Proteobacteria.c__Gammaproteobacteria.o__Pseudomonadales.f__Pseudomonadaceae	0.159299	0.389526	0.781588
Osteoarthritis	k__Bacteria.p__Fusobacteria.c__Fusobacteriia.o__Fusobacteriales.f__Fusobacteriaceae	-0.0807351	0.389316	0.781588
Acne	k__Bacteria.p__Tenericutes.c__Mollicutes	-0.149383	0.394442	0.78514
AMD	k__Bacteria.p__Firmicutes.c__Bacilli.o__Turicibacterales.f__Turicibacteraceae	0.32793	0.394629	0.78514
Cataract	k__Bacteria.p__Firmicutes.c__Clostridia.o__Clostridiales.f__Clostridiaceae	0.115304	0.394033	0.78514
COPD	k__Bacteria.p__Proteobacteria.c__Gammaproteobacteria.o__Pasteurellales.f__Pasteurellaceae	-0.169449	0.394939	0.78514
Fracture Risk	shannon	-0.108091	0.392871	0.78514
Fracture Risk	k__Bacteria.p__Firmicutes.c__Clostridia.o__Clostridiales.f__Peptostreptococcaceae	0.106551	0.394801	0.78514
Hypertension	k__Bacteria.p__Firmicutes.c__Clostridia.o__Clostridiales.f__Peptostreptococcaceae	0.0818899	0.394301	0.78514
IBS	k__Bacteria.p__Bacteroidetes.c__Bacteroidia.o__Bacteroidales.f__S24.7	0.304338	0.394049	0.78514
IHD	Unweighted_UniFrac_PCoA_MDS1	0.254155	0.392519	0.78514
Incontinence	k__Bacteria.p__Proteobacteria.c__Gammaproteobacteria.o__Pseudomonadales.f__Pseudomonadaceae	-0.137504	0.393443	0.78514
Allergy (Respiratory)	k__Bacteria.p__Firmicutes.c__Clostridia.o__Clostridiales.f__Eubacteriaceae	-0.0742707	0.396556	0.785791
Anxiety	k__Bacteria.p__Firmicutes.c__Clostridia	0.0788897	0.396231	0.785791
Hyperthyroidism	Unweighted_UniFrac_PCoA_MDS1	0.555048	0.39581	0.785791
Recurrent UTI	k__Bacteria.p__Proteobacteria.c__Gammaproteobacteria.o__Pasteurellales.f__Pasteurellaceae	-0.192658	0.396748	0.785791
Recurrent UTI	k__Bacteria.p__Cyanobacteria.c__Chloroplast	0.18138	0.396451	0.785791
Cataract	k__Bacteria.p__Bacteroidetes.c__Bacteroidia.o__Bacteroidales.f__Prevotellaceae	-0.114499	0.398185	0.78805
Allergy (Respiratory)	k__Bacteria.p__Firmicutes.c__Clostridia.o__Clostridiales.f__Peptostreptococcaceae	0.0721497	0.404382	0.792039
AMD	Weighted_UniFrac_PCoA_MDS1	-0.338064	0.40295	0.792039
Asthma	Unweighted_UniFrac_PCoA_MDS5	0.106742	0.400885	0.792039
Cataract	k__Bacteria.p__Firmicutes.c__Clostridia.o__Clostridiales.f__.Tissierellaceae.	-0.115266	0.401141	0.792039
Coeliac Disease	k__Bacteria.p__Firmicutes.c__Clostridia.o__Clostridiales.f__.Tissierellaceae.	-1.45674	0.401259	0.792039
Cold Sores	k__Bacteria.p__Cyanobacteria.c__Chloroplast	0.0858252	0.404249	0.792039
Constipation	k__Bacteria.p__Firmicutes.c__Clostridia.o__Clostridiales.f__Dehalobacteriaceae	0.240877	0.403417	0.792039
COPD	k__Bacteria.p__Proteobacteria.c__Alphaproteobacteria.o__Rhodobacterales.f__Rhodobacteraceae	-0.184966	0.402254	0.792039
Eczema	k__Bacteria.p__Bacteroidetes.c__Bacteroidia.o__Bacteroidales.f__S24.7	-0.100013	0.40331	0.792039
Hearing loss	k__Bacteria.p__Firmicutes.c__Bacilli.o__Lactobacillales.f__Streptococcaceae	0.104531	0.403967	0.792039
Hypertension	k__Bacteria.p__Proteobacteria.c__Betaproteobacteria.o__Burkholderiales.f__Alcaligenaceae	-0.0808661	0.403956	0.792039
IBS	k__Bacteria.p__Cyanobacteria.c__Chloroplast	0.299131	0.40173	0.792039
IHD	k__Bacteria.p__Proteobacteria.c__Gammaproteobacteria.o__Pasteurellales.f__Pasteurellaceae	0.242847	0.403251	0.792039
Psoriasis	Unweighted_UniFrac_PCoA_MDS6	0.242448	0.404106	0.792039
Psoriasis	Weighted_UniFrac_PCoA_MDS2	-0.244881	0.405337	0.793324
Hypercholesterolaemia	k__Bacteria.p__Proteobacteria.c__Gammaproteobacteria.o__Pseudomonadales.f__Pseudomonadaceae	0.0701537	0.405785	0.793615
Gout	k__Bacteria.p__Cyanobacteria.c__Chloroplast	-0.633737	0.406196	0.793833
Acne	k__Bacteria.p__Bacteroidetes.c__Bacteroidia.o__Bacteroidales.f__.Odoribacteraceae.	-0.138252	0.418059	0.794516
Acne	k__Bacteria.p__Firmicutes.c__Clostridia.o__Clostridiales.f__Lachnospiraceae	-0.139969	0.417094	0.794516
Acne	k__Bacteria.p__Proteobacteria.c__Betaproteobacteria.o__Burkholderiales.f__Oxalobacteraceae	-0.142215	0.413467	0.794516
AF	k__Bacteria.p__Tenericutes.c__Mollicutes.o__Anaeroplasmatales.f__Anaeroplasmataceae	-0.460161	0.413928	0.794516
AF	Unweighted_UniFrac_PCoA_MDS2	-0.371227	0.418359	0.794516
AF	Unweighted_UniFrac_PCoA_MDS4	0.370772	0.415522	0.794516
Allergy (Injested)	k__Bacteria.p__Actinobacteria.c__Actinobacteria.o__Actinomycetales.f__Actinomycetaceae	-0.097176	0.421071	0.794516
Allergy (Injested)	k__Bacteria.p__Firmicutes.c__Clostridia.o__Clostridiales.f__Clostridiaceae	-0.0968323	0.414474	0.794516
AMD	k__Bacteria.p__Firmicutes.c__Bacilli.o__Lactobacillales.f__Leuconostocaceae	-0.364221	0.422439	0.794516
AMD	k__Bacteria.p__Firmicutes.c__Clostridia.o__Clostridiales.f__.Mogibacteriaceae.	-0.310586	0.413608	0.794516
Anxiety	k__Bacteria.p__Firmicutes.c__Erysipelotrichi.o__Erysipelotrichales.f__Erysipelotrichaceae	-0.074108	0.420946	0.794516
Asthma	k__Bacteria.p__Firmicutes.c__Clostridia.o__Clostridiales.f__Clostridiaceae	-0.101109	0.418849	0.794516
Asthma	k__Bacteria.p__Firmicutes.c__Clostridia.o__Clostridiales.f__EtOH8	-0.107677	0.417875	0.794516
Breast Cancer	k__Bacteria.p__Firmicutes.c__Clostridia.o__Clostridiales.f__Lachnospiraceae	0.381651	0.416384	0.794516
Breast Cancer	k__Bacteria.p__Tenericutes.c__Mollicutes.o__Anaeroplasmatales.f__Anaeroplasmataceae	0.349042	0.419956	0.794516
Cataract	k__Bacteria.p__Bacteroidetes.c__Bacteroidia.o__Bacteroidales.f__Porphyromonadaceae	-0.10726	0.414859	0.794516
Cataract	k__Bacteria.p__Tenericutes.c__Mollicutes	-0.112275	0.407997	0.794516
Cataract	Unweighted_UniFrac_PCoA_MDS2	-0.107977	0.420605	0.794516
Cholelithiasis	k__Bacteria.p__Bacteroidetes.c__Bacteroidia.o__Bacteroidales.f__S24.7	-0.210343	0.416131	0.794516
Cholelithiasis	k__Bacteria.p__Firmicutes.c__Clostridia.o__Clostridiales.f__.Tissierellaceae.	0.187105	0.408088	0.794516
Coeliac Disease	k__Bacteria.p__Firmicutes.c__Clostridia.o__Clostridiales.f__Veillonellaceae	-1.23973	0.407102	0.794516
Cold Sores	k__Bacteria.p__Bacteroidetes.c__Bacteroidia.o__Bacteroidales.f__Bacteroidaceae	0.0853305	0.421586	0.794516
Cold Sores	k__Bacteria.p__Proteobacteria.c__Betaproteobacteria.o__Burkholderiales.f__Alcaligenaceae	0.0860927	0.415038	0.794516
Cold Sores	k__Archaea.p__Euryarchaeota.c__Methanobacteria	-0.0867338	0.421609	0.794516
Cold Sores	k__Bacteria.p__Cyanobacteria.c__4C0d.2	0.0861698	0.408678	0.794516
COPD	k__Bacteria.p__Firmicutes.c__Clostridia	-0.154224	0.421954	0.794516
Eczema	k__Bacteria.p__Actinobacteria.c__Actinobacteria.o__Bifidobacteriales.f__Bifidobacteriaceae	-0.0951138	0.411969	0.794516
Eczema	k__Bacteria.p__Firmicutes.c__Clostridia.o__Clostridiales.f__Dehalobacteriaceae	-0.0944945	0.420693	0.794516
Eczema	k__Bacteria.p__Verrucomicrobia.c__Verrucomicrobiae	-0.0939204	0.42047	0.794516
Epilepsy	k__Bacteria.p__Proteobacteria.c__Betaproteobacteria.o__Burkholderiales.f__Oxalobacteraceae	0.807805	0.41295	0.794516
Glaucoma	k__Bacteria.p__Firmicutes.c__Bacilli.o__Turicibacterales.f__Turicibacteraceae	-0.539029	0.408599	0.794516
Glaucoma	k__Bacteria.p__Firmicutes.c__Clostridia	-0.496314	0.41409	0.794516
Gout	k__Bacteria.p__Verrucomicrobia.c__Verrucomicrobiae	0.572922	0.413215	0.794516
Hypercholesterolaemia	k__Bacteria.p__Firmicutes.c__Clostridia.o__Clostridiales.f__Christensenellaceae	-0.0713877	0.408561	0.794516
Hypertension	k__Bacteria.p__Bacteroidetes.c__Bacteroidia.o__Bacteroidales.f__S24.7	-0.0827818	0.411605	0.794516
Hypertension	k__Bacteria.p__Proteobacteria.c__Alphaproteobacteria.o__Rhodobacterales.f__Rhodobacteraceae	0.0768999	0.418816	0.794516
Hypertension	k__Bacteria.p__Proteobacteria.c__Gammaproteobacteria.o__Pasteurellales.f__Pasteurellaceae	0.0792271	0.417515	0.794516
Hyperthyroidism	k__Bacteria.p__Actinobacteria.c__Actinobacteria.o__Actinomycetales.f__Actinomycetaceae	0.530077	0.412027	0.794516
Hyperthyroidism	k__Bacteria.p__Firmicutes.c__Bacilli.o__Lactobacillales.f__Enterococcaceae	0.492065	0.417662	0.794516
Hyperthyroidism	k__Bacteria.p__Cyanobacteria.c__4C0d.2	-0.570623	0.409461	0.794516
Hypothyroidism	k__Bacteria.p__Firmicutes.c__Clostridia.o__Clostridiales.f__Dehalobacteriaceae	0.166305	0.419594	0.794516
IBD	Weighted_UniFrac_PCoA_MDS6	0.693581	0.423322	0.794516
IBS	Weighted_UniFrac_PCoA_MDS6	0.292944	0.421844	0.794516
IHD	k__Bacteria.p__Fusobacteria.c__Fusobacteriia.o__Fusobacteriales.f__Fusobacteriaceae	0.215781	0.423266	0.794516
Incontinence	k__Bacteria.p__Firmicutes.c__Clostridia.o__Clostridiales.f__Lachnospiraceae	0.124843	0.418361	0.794516
Incontinence	Unweighted_UniFrac_PCoA_MDS4	0.124413	0.418168	0.794516
Incontinence	Weighted_UniFrac_PCoA_MDS5	0.124236	0.419237	0.794516
Incontinence	Weighted_UniFrac_PCoA_MDS6	-0.124955	0.423253	0.794516
Migraine	k__Bacteria.p__Firmicutes.c__Clostridia.o__Clostridiales.f__Syntrophomonadaceae	-0.0950228	0.414356	0.794516
Osteoarthritis	k__Bacteria.p__Firmicutes.c__Clostridia.o__Clostridiales.f__Lachnospiraceae	-0.0757653	0.412903	0.794516
Psoriasis	Unweighted_UniFrac_PCoA_MDS5	0.232984	0.419253	0.794516
Recurrent UTI	k__Bacteria.p__Firmicutes.c__Bacilli.o__Turicibacterales.f__Turicibacteraceae	-0.184245	0.414775	0.794516
RheumatoidArthritis	k__Bacteria.p__Firmicutes.c__Clostridia.o__Clostridiales.f__Clostridiaceae	0.262339	0.423043	0.794516
RheumatoidArthritis	k__Bacteria.p__Proteobacteria.c__Betaproteobacteria.o__Burkholderiales.f__Comamonadaceae	0.248291	0.414763	0.794516
T2DM	k__Bacteria.p__Bacteroidetes.c__Bacteroidia.o__Bacteroidales.f__Prevotellaceae	-0.381303	0.421009	0.794516
T2DM	k__Bacteria.p__Firmicutes.c__Clostridia.o__Clostridiales.f__EtOH8	0.378874	0.411004	0.794516
Cholelithiasis	k__Bacteria.p__Bacteroidetes.c__Bacteroidia.o__Bacteroidales.f__Bacteroidaceae	0.191603	0.424139	0.794923
RheumatoidArthritis	k__Bacteria.p__Bacteroidetes.c__Bacteroidia.o__Bacteroidales.f__S24.7	-0.277521	0.42397	0.794923
COPD	Unweighted_UniFrac_PCoA_MDS5	0.1574	0.424509	0.795054
RheumatoidArthritis	k__Bacteria.p__Firmicutes.c__Clostridia.o__Clostridiales.f__.Mogibacteriaceae.	-0.250586	0.42703	0.799212
Anxiety	k__Bacteria.p__Firmicutes.c__Clostridia.o__Clostridiales.f__Ruminococcaceae	0.0738144	0.427679	0.799862
Asthma	k__Bacteria.p__Proteobacteria.c__Alphaproteobacteria.o__Rhodobacterales.f__Rhodobacteraceae	-0.107599	0.428829	0.800321
Gout	Weighted_UniFrac_PCoA_MDS2	-0.564546	0.42856	0.800321
IBD	k__Bacteria.p__Proteobacteria.c__Deltaproteobacteria	-0.705333	0.428235	0.800321
Cold Sores	shannon	-0.0829201	0.429694	0.800956
Diverticular Disease	k__Archaea.p__Euryarchaeota.c__Methanobacteria	0.215572	0.429774	0.800956
Epilepsy	k__Bacteria.p__Tenericutes.c__Mollicutes	0.806595	0.43022	0.801224
Coeliac Disease	Weighted_UniFrac_PCoA_MDS5	-1.18872	0.431015	0.801579
IBS	k__Bacteria.p__Proteobacteria.c__Betaproteobacteria.o__Burkholderiales.f__Oxalobacteraceae	-0.304208	0.43093	0.801579
Cold Sores	k__Bacteria.p__Firmicutes.c__Clostridia.o__Clostridiales.f__EtOH8	-0.0845361	0.431901	0.801746
Diverticular Disease	k__Bacteria.p__Bacteroidetes.c__Bacteroidia.o__Bacteroidales.f__Rikenellaceae	0.235235	0.432012	0.801746
Gout	k__Bacteria.p__Tenericutes.c__Mollicutes	-0.558408	0.43158	0.801746
Depression	k__Bacteria.p__Proteobacteria.c__Alphaproteobacteria.o__Rhodobacterales.f__Rhodobacteraceae	0.122885	0.432484	0.802061
Breast Cancer	k__Bacteria.p__Verrucomicrobia.c__Opitutae.o__.Cerasicoccales..f__.Cerasicoccaceae.	-0.406366	0.432905	0.802281
Diverticular Disease	Unweighted_UniFrac_PCoA_MDS2	-0.228782	0.433908	0.802646
Hypertension	k__Bacteria.p__Bacteroidetes.c__Bacteroidia.o__Bacteroidales.f__.Paraprevotellaceae.	-0.0774504	0.433446	0.802646
Osteoarthritis	Unweighted_UniFrac_PCoA_MDS4	0.0725304	0.43401	0.802646
Diverticular Disease	k__Bacteria.p__Tenericutes.c__RF3	-0.239108	0.434593	0.803164
Breast Cancer	k__Bacteria.p__Firmicutes.c__Clostridia	-0.34461	0.435472	0.803668
Venous Thrombosis	k__Bacteria.p__Proteobacteria.c__Betaproteobacteria.o__Burkholderiales.f__Alcaligenaceae	-0.384932	0.435405	0.803668
Glaucoma	k__Bacteria.p__Proteobacteria.c__Deltaproteobacteria	-0.478147	0.4373	0.80536
IBD	k__Bacteria.p__Firmicutes.c__Clostridia.o__Clostridiales.f__EtOH8	-0.82005	0.437248	0.80536
Osteoarthritis	k__Bacteria.p__Firmicutes.c__Bacilli.o__Turicibacterales.f__Turicibacteraceae	0.0718176	0.437035	0.80536
Cataract	k__Bacteria.p__Actinobacteria.c__Actinobacteria.o__Bifidobacteriales.f__Bifidobacteriaceae	0.104818	0.438534	0.807072
Cold Sores	k__Bacteria.p__Bacteroidetes.c__Bacteroidia.o__Bacteroidales.f__Rikenellaceae	-0.0809464	0.439398	0.808103
Allergy (Respiratory)	k__Bacteria.p__Bacteroidetes.c__Bacteroidia.o__Bacteroidales.f__Bacteroidaceae	0.0677617	0.440626	0.808607
Breast Cancer	Weighted_UniFrac_PCoA_MDS5	0.357716	0.440762	0.808607
Eczema	k__Bacteria.p__Verrucomicrobia.c__Opitutae.o__.Cerasicoccales..f__.Cerasicoccaceae.	-0.0930637	0.441018	0.808607
Hypercholesterolaemia	k__Bacteria.p__Firmicutes.c__Bacilli.o__Lactobacillales.f__Lactobacillaceae	-0.0667595	0.441197	0.808607
Hyperthyroidism	k__Bacteria.p__Firmicutes.c__Clostridia.o__Clostridiales.f__Dehalobacteriaceae	-0.505305	0.440284	0.808607
Breast Cancer	k__Bacteria.p__Firmicutes.c__Bacilli.o__Lactobacillales.f__Streptococcaceae	-0.35637	0.44358	0.808772
Cataract	k__Bacteria.p__Proteobacteria.c__Alphaproteobacteria.o__Rhodobacterales.f__Rhodobacteraceae	0.0975445	0.44291	0.808772
COPD	k__Bacteria.p__Synergistetes.c__Synergistia.o__Synergistales.f__Synergistaceae	-0.161948	0.442189	0.808772
Hypercholesterolaemia	Weighted_UniFrac_PCoA_MDS3	-0.0657789	0.444032	0.808772
Hypertension	Weighted_UniFrac_PCoA_MDS5	-0.0751392	0.443399	0.808772
Hyperthyroidism	shannon	-0.487673	0.443831	0.808772
IBD	k__Bacteria.p__Cyanobacteria.c__4C0d.2	-0.7665	0.443989	0.808772
IHD	k__Bacteria.p__Bacteroidetes.c__Bacteroidia.o__Bacteroidales.f__S24.7	-0.243108	0.441966	0.808772
T2DM	k__Bacteria.p__Firmicutes.c__Bacilli.o__Lactobacillales.f__Enterococcaceae	-0.348748	0.442982	0.808772
Hypertension	k__Bacteria.p__Firmicutes.c__Clostridia.o__Clostridiales.f__EtOH8	-0.0774544	0.444989	0.809055
Psoriasis	k__Bacteria.p__Proteobacteria.c__Betaproteobacteria.o__Burkholderiales.f__Comamonadaceae	-0.238952	0.445102	0.809055
Venous Thrombosis	k__Bacteria.p__Firmicutes.c__Clostridia.o__Clostridiales.f__Eubacteriaceae	-0.408777	0.444533	0.809055
Acne	k__Bacteria.p__Firmicutes.c__Clostridia.o__Clostridiales.f__Peptostreptococcaceae	-0.136764	0.446189	0.809397
Epilepsy	k__Bacteria.p__Firmicutes.c__Clostridia.o__Clostridiales.f__Veillonellaceae	-0.754003	0.445979	0.809397
Recurrent UTI	k__Bacteria.p__Firmicutes.c__Clostridia.o__Clostridiales.f__Clostridiaceae	0.173756	0.446206	0.809397
Anxiety	k__Bacteria.p__Proteobacteria.c__Epsilonproteobacteria	-0.07162	0.446717	0.80977
Cold Sores	k__Bacteria.p__Proteobacteria.c__Alphaproteobacteria	-0.0805363	0.447487	0.810611
AMD	k__Bacteria.p__Firmicutes.c__Bacilli.o__Gemellales.f__Gemellaceae	0.282948	0.447947	0.810891
Anxiety	k__Bacteria.p__Firmicutes.c__Clostridia.o__Clostridiales.f__EtOH8	-0.0713529	0.448612	0.810987
Psoriasis	k__Bacteria.p__Verrucomicrobia.c__Opitutae.o__.Cerasicoccales..f__.Cerasicoccaceae.	0.212051	0.448501	0.810987
Cataract	k__Bacteria.p__Firmicutes.c__Clostridia.o__Clostridiales.f__Peptostreptococcaceae	0.09956	0.44905	0.811226
Cold Sores	Unweighted_UniFrac_PCoA_MDS6	0.079424	0.450368	0.8125
T2DM	k__Archaea.p__Euryarchaeota.c__Methanobacteria	-0.385591	0.450168	0.8125
Coeliac Disease	k__Bacteria.p__Verrucomicrobia.c__Opitutae.o__.Cerasicoccales..f__.Cerasicoccaceae.	-1.40477	0.451329	0.813275
Hearing loss	k__Bacteria.p__Bacteroidetes.c__Bacteroidia.o__Bacteroidales.f__.Barnesiellaceae.	-0.0931289	0.451673	0.813275
IBD	k__Bacteria.p__Firmicutes.c__Bacilli.o__Lactobacillales.f__Enterococcaceae	0.644884	0.451717	0.813275
Hypertension	k__Bacteria.p__Actinobacteria.c__Actinobacteria.o__Bifidobacteriales.f__Bifidobacteriaceae	0.0739232	0.452461	0.814061
Allergy (Skin)	k__Bacteria.p__Tenericutes.c__Mollicutes.o__Anaeroplasmatales.f__Anaeroplasmataceae	-0.138422	0.454951	0.815528
Eczema	k__Bacteria.p__Firmicutes.c__Clostridia.o__Clostridiales.f__.Mogibacteriaceae.	0.0882785	0.453642	0.815528
Hearing loss	k__Bacteria.p__Proteobacteria.c__Alphaproteobacteria	0.0940155	0.455121	0.815528
Hyperthyroidism	k__Bacteria.p__Tenericutes.c__Mollicutes.o__Anaeroplasmatales.f__Anaeroplasmataceae	-0.542903	0.454162	0.815528
Psoriasis	k__Bacteria.p__Firmicutes.c__Clostridia.o__Clostridiales.f__Lachnospiraceae	0.218126	0.455045	0.815528
Venous Thrombosis	k__Bacteria.p__Bacteroidetes.c__Bacteroidia.o__Bacteroidales.f__Bacteroidaceae	0.394237	0.454548	0.815528
Hearing loss	Unweighted_UniFrac_PCoA_MDS4	0.0933094	0.455662	0.815946
AF	shannon	-0.333927	0.457271	0.816627
Cataract	k__Bacteria.p__Actinobacteria.c__Actinobacteria.o__Actinomycetales.f__Actinomycetaceae	0.0992295	0.458036	0.816627
Cholelithiasis	k__Bacteria.p__Proteobacteria.c__Alphaproteobacteria.o__Rhodobacterales.f__Rhodobacteraceae	-0.197126	0.456691	0.816627
Eczema	k__Bacteria.p__Firmicutes.c__Clostridia.o__Clostridiales.f__EtOH8	-0.0890081	0.458198	0.816627
Glaucoma	k__Bacteria.p__Proteobacteria.c__Betaproteobacteria.o__Burkholderiales.f__Oxalobacteraceae	0.469961	0.457584	0.816627
Hearing loss	k__Bacteria.p__Firmicutes.c__Bacilli.o__Lactobacillales.f__Lactobacillaceae	0.0918002	0.457709	0.816627
Psoriasis	k__Bacteria.p__Proteobacteria.c__Gammaproteobacteria.o__Pasteurellales.f__Pasteurellaceae	0.212065	0.45688	0.816627
Acne	k__Bacteria.p__Firmicutes.c__Bacilli.o__Lactobacillales.f__Leuconostocaceae	0.122685	0.459229	0.817892
Allergy (Respiratory)	Weighted_UniFrac_PCoA_MDS4	-0.0644763	0.463842	0.817892
Anxiety	k__Bacteria.p__Proteobacteria.c__Betaproteobacteria.o__Burkholderiales.f__Alcaligenaceae	-0.0673076	0.463155	0.817892
Asthma	k__Archaea.p__Euryarchaeota.c__Methanobacteria	-0.0969989	0.46283	0.817892
Cataract	k__Archaea.p__Euryarchaeota.c__Methanobacteria	0.0953418	0.461583	0.817892
Depression	k__Bacteria.p__Bacteroidetes.c__Bacteroidia.o__Bacteroidales.f__.Barnesiellaceae.	-0.12148	0.460844	0.817892
Depression	Unweighted_UniFrac_PCoA_MDS4	0.122339	0.463252	0.817892
Glaucoma	k__Bacteria.p__Firmicutes.c__Clostridia.o__Clostridiales.f__Lachnospiraceae	0.478351	0.463591	0.817892
Glaucoma	k__Bacteria.p__Proteobacteria.c__Gammaproteobacteria.o__Pasteurellales.f__Pasteurellaceae	-0.484009	0.460693	0.817892
Hearing loss	k__Bacteria.p__Synergistetes.c__Synergistia.o__Synergistales.f__Synergistaceae	-0.0955026	0.462105	0.817892
Hypercholesterolaemia	k__Bacteria.p__Firmicutes.c__Bacilli.o__Gemellales.f__Gemellaceae	-0.0636249	0.461007	0.817892
Hypercholesterolaemia	k__Bacteria.p__Firmicutes.c__Bacilli.o__Lactobacillales.f__Streptococcaceae	0.0634595	0.460961	0.817892
IBD	k__Bacteria.p__Bacteroidetes.c__Bacteroidia.o__Bacteroidales.f__Bacteroidaceae	-0.642583	0.461652	0.817892
IBD	k__Bacteria.p__Firmicutes.c__Bacilli.o__Turicibacterales.f__Turicibacteraceae	-0.69982	0.46354	0.817892
Migraine	k__Bacteria.p__Firmicutes.c__Clostridia.o__Clostridiales.f__.Mogibacteriaceae.	-0.0809347	0.46359	0.817892
T2DM	k__Bacteria.p__Firmicutes.c__Clostridia.o__Clostridiales.f__Syntrophomonadaceae	-0.446064	0.46375	0.817892
Asthma	k__Bacteria.p__Firmicutes.c__Bacilli.o__Lactobacillales.f__Leuconostocaceae	0.0877051	0.46586	0.820359
Breast Cancer	Weighted_UniFrac_PCoA_MDS2	-0.344547	0.465807	0.820359
AF	k__Bacteria.p__Proteobacteria.c__Gammaproteobacteria.o__Pseudomonadales.f__Pseudomonadaceae	0.279156	0.467962	0.822157
Allergy (Respiratory)	k__Bacteria.p__Proteobacteria.c__Alphaproteobacteria.o__Rhodobacterales.f__Rhodobacteraceae	-0.0647115	0.468637	0.822157
Breast Cancer	k__Bacteria.p__Proteobacteria.c__Alphaproteobacteria.o__Rhodobacterales.f__Rhodobacteraceae	-0.392512	0.467199	0.822157
Cold Sores	k__Bacteria.p__Firmicutes.c__Clostridia.o__Clostridiales.f__.Tissierellaceae.	-0.0768202	0.469728	0.822157
COPD	k__Bacteria.p__Firmicutes.c__Clostridia.o__Clostridiales.f__.Tissierellaceae.	-0.145573	0.470264	0.822157
Diverticular Disease	k__Bacteria.p__Bacteroidetes.c__Bacteroidia.o__Bacteroidales.f__.Paraprevotellaceae.	-0.216776	0.469419	0.822157
Epilepsy	k__Bacteria.p__Firmicutes.c__Clostridia.o__Clostridiales.f__Peptostreptococcaceae	0.675526	0.46909	0.822157
Glaucoma	k__Bacteria.p__Firmicutes.c__Clostridia.o__Clostridiales.f__Peptostreptococcaceae	-0.492942	0.470291	0.822157
Hearing loss	k__Bacteria.p__Firmicutes.c__Clostridia.o__Clostridiales.f__Ruminococcaceae	-0.0889985	0.468504	0.822157
Hyperthyroidism	k__Bacteria.p__Proteobacteria.c__Betaproteobacteria.o__Burkholderiales.f__Comamonadaceae	-0.527249	0.470601	0.822157
Hypothyroidism	Unweighted_UniFrac_PCoA_MDS2	0.147987	0.469447	0.822157
Osteoarthritis	k__Archaea.p__Euryarchaeota.c__Methanobacteria	-0.068688	0.468189	0.822157
Glaucoma	k__Bacteria.p__Synergistetes.c__Synergistia.o__Synergistales.f__Synergistaceae	0.422611	0.471144	0.822564
Allergy (Respiratory)	Unweighted_UniFrac_PCoA_MDS5	0.0627139	0.472246	0.823945
Anxiety	k__Bacteria.p__Tenericutes.c__Mollicutes.o__Anaeroplasmatales.f__Anaeroplasmataceae	-0.0681404	0.473197	0.825061
Allergy (Skin)	k__Bacteria.p__Proteobacteria.c__Gammaproteobacteria.o__Pseudomonadales.f__Pseudomonadaceae	-0.130758	0.47456	0.825268
Diverticular Disease	shannon	-0.207886	0.47429	0.825268
Osteoarthritis	k__Bacteria.p__Firmicutes.c__Bacilli.o__Lactobacillales.f__Leuconostocaceae	0.0648022	0.473893	0.825268
RheumatoidArthritis	k__Bacteria.p__Bacteroidetes.c__Bacteroidia.o__Bacteroidales.f__.Paraprevotellaceae.	0.227642	0.474551	0.825268
Hypothyroidism	k__Bacteria.p__Bacteroidetes.c__Bacteroidia.o__Bacteroidales.f__Bacteroidaceae	-0.140126	0.475612	0.826555
Allergy (Respiratory)	k__Bacteria.p__Proteobacteria.c__Alphaproteobacteria	-0.0625654	0.47647	0.827504
IHD	k__Bacteria.p__Firmicutes.c__Clostridia.o__Clostridiales.f__Clostridiaceae	0.210143	0.477379	0.828458
T2DM	k__Bacteria.p__Bacteroidetes.c__Bacteroidia.o__Bacteroidales.f__.Odoribacteraceae.	-0.309516	0.477644	0.828458
Fracture Risk	k__Bacteria.p__Bacteroidetes.c__Bacteroidia.o__Bacteroidales.f__.Barnesiellaceae.	-0.0885423	0.479667	0.831423
Cholelithiasis	k__Bacteria.p__Firmicutes.c__Bacilli.o__Lactobacillales.f__Streptococcaceae	0.163543	0.480417	0.831895
COPD	k__Bacteria.p__Firmicutes.c__Bacilli.o__Lactobacillales.f__Streptococcaceae	0.137629	0.481194	0.831895
Diverticular Disease	k__Bacteria.p__Firmicutes.c__Clostridia.o__Clostridiales.f__Ruminococcaceae	-0.197094	0.480762	0.831895
Gout	k__Bacteria.p__Firmicutes.c__Clostridia.o__Clostridiales.f__Clostridiaceae	-0.461169	0.481179	0.831895
Allergy (Respiratory)	k__Bacteria.p__Proteobacteria.c__Gammaproteobacteria.o__Enterobacteriales.f__Enterobacteriaceae	0.0612138	0.482433	0.832635
Gout	k__Bacteria.p__Bacteroidetes.c__Bacteroidia.o__Bacteroidales.f__Bacteroidaceae	-0.450949	0.482564	0.832635
Hypercholesterolaemia	k__Bacteria.p__Firmicutes.c__Clostridia.o__Clostridiales.f__.Tissierellaceae.	-0.0606659	0.482129	0.832635
Hypercholesterolaemia	k__Bacteria.p__Cyanobacteria.c__Chloroplast	-0.0606157	0.483616	0.833908
Allergy (Skin)	k__Bacteria.p__Proteobacteria.c__Gammaproteobacteria.o__Pasteurellales.f__Pasteurellaceae	-0.121639	0.484172	0.83422
Coeliac Disease	k__Bacteria.p__Bacteroidetes.c__Bacteroidia.o__Bacteroidales.f__.Paraprevotellaceae.	-1.13136	0.484426	0.83422
Cold Sores	Unweighted_UniFrac_PCoA_MDS3	-0.0729765	0.485535	0.835587
Allergy (Injested)	k__Bacteria.p__Bacteroidetes.c__Bacteroidia.o__Bacteroidales.f__.Odoribacteraceae.	-0.0828206	0.486007	0.835857
Hypothyroidism	k__Bacteria.p__Firmicutes.c__Bacilli.o__Turicibacterales.f__Turicibacteraceae	-0.141937	0.486797	0.836673
Allergy (Respiratory)	k__Bacteria.p__Proteobacteria.c__Betaproteobacteria.o__Burkholderiales.f__Alcaligenaceae	-0.0603791	0.487309	0.837009
Allergy (Injested)	Unweighted_UniFrac_PCoA_MDS5	0.0831886	0.488416	0.837326
AMD	Weighted_UniFrac_PCoA_MDS5	-0.269665	0.488819	0.837326
Breast Cancer	k__Bacteria.p__Actinobacteria.c__Coriobacteriia.o__Coriobacteriales.f__Coriobacteriaceae	-0.315758	0.490172	0.837326
Breast Cancer	k__Bacteria.p__Firmicutes.c__Clostridia.o__Clostridiales.f__Eubacteriaceae	0.3101	0.490334	0.837326
Fracture Risk	k__Bacteria.p__Firmicutes.c__Clostridia.o__Clostridiales.f__EtOH8	0.0853283	0.490097	0.837326
Glaucoma	k__Bacteria.p__Proteobacteria.c__Betaproteobacteria.o__Burkholderiales.f__Alcaligenaceae	0.457777	0.488822	0.837326
Hearing loss	k__Bacteria.p__Firmicutes.c__Clostridia.o__Clostridiales.f__Clostridiaceae	0.0871048	0.488521	0.837326
Hypercholesterolaemia	k__Bacteria.p__Firmicutes.c__Clostridia.o__Clostridiales.f__Peptococcaceae	-0.0597682	0.48981	0.837326
Venous Thrombosis	k__Bacteria.p__Firmicutes.c__Bacilli.o__Lactobacillales.f__Streptococcaceae	0.34396	0.489875	0.837326
Depression	k__Bacteria.p__Proteobacteria.c__Betaproteobacteria.o__Burkholderiales.f__Alcaligenaceae	-0.11377	0.491089	0.838075
Gout	k__Bacteria.p__Firmicutes.c__Clostridia.o__Clostridiales.f__Peptostreptococcaceae	-0.496549	0.492388	0.839751
Allergy (Skin)	Weighted_UniFrac_PCoA_MDS6	-0.119274	0.496621	0.841022
Anxiety	k__Bacteria.p__Proteobacteria.c__Gammaproteobacteria.o__Pseudomonadales.f__Pseudomonadaceae	-0.0643937	0.496015	0.841022
Cataract	k__Bacteria.p__Synergistetes.c__Synergistia.o__Synergistales.f__Synergistaceae	-0.0940673	0.496075	0.841022
Depression	k__Bacteria.p__Firmicutes.c__Erysipelotrichi.o__Erysipelotrichales.f__Erysipelotrichaceae	0.113892	0.4957	0.841022
Depression	k__Bacteria.p__Verrucomicrobia.c__Verrucomicrobiae	-0.113642	0.495825	0.841022
Glaucoma	k__Bacteria.p__Fusobacteria.c__Fusobacteriia.o__Fusobacteriales.f__Fusobacteriaceae	-0.489954	0.494444	0.841022
Gout	k__Bacteria.p__Firmicutes.c__Bacilli.o__Lactobacillales.f__Leuconostocaceae	-0.518238	0.496248	0.841022
Hyperthyroidism	k__Bacteria.p__Bacteroidetes.c__Bacteroidia.o__Bacteroidales.f__Porphyromonadaceae	0.469535	0.496439	0.841022
Hypothyroidism	shannon	0.1429	0.494617	0.841022
IHD	k__Bacteria.p__Firmicutes.c__Clostridia.o__Clostridiales.f__Syntrophomonadaceae	0.192852	0.493844	0.841022
IHD	k__Bacteria.p__Verrucomicrobia.c__Verrucomicrobiae	-0.199452	0.496298	0.841022
Depression	k__Bacteria.p__Firmicutes.c__Bacilli.o__Lactobacillales.f__Enterococcaceae	0.110203	0.497758	0.841495
Hypercholesterolaemia	k__Bacteria.p__Bacteroidetes.c__Bacteroidia.o__Bacteroidales.f__Porphyromonadaceae	-0.0578699	0.497478	0.841495
Venous Thrombosis	k__Bacteria.p__Firmicutes.c__Erysipelotrichi.o__Erysipelotrichales.f__Erysipelotrichaceae	0.344277	0.497853	0.841495
Acne	k__Bacteria.p__Firmicutes.c__Bacilli.o__Turicibacterales.f__Turicibacteraceae	-0.115459	0.509394	0.841537
Acne	k__Bacteria.p__Firmicutes.c__Clostridia.o__Clostridiales.f__Clostridiaceae	-0.113794	0.512437	0.841537
Acne	Unweighted_UniFrac_PCoA_MDS1	0.116392	0.506247	0.841537
AF	k__Bacteria.p__Firmicutes.c__Clostridia.o__Clostridiales.f__Eubacteriaceae	-0.311671	0.516174	0.841537
Asthma	k__Bacteria.p__Bacteroidetes.c__Bacteroidia.o__Bacteroidales.f__Porphyromonadaceae	-0.0837332	0.50349	0.841537
Cataract	k__Bacteria.p__Cyanobacteria.c__Chloroplast	0.0853872	0.514946	0.841537
Cholelithiasis	k__Bacteria.p__Bacteroidetes.c__Bacteroidia.o__Bacteroidales.f__Porphyromonadaceae	-0.153653	0.505381	0.841537
Cholelithiasis	k__Bacteria.p__Firmicutes.c__Clostridia.o__Clostridiales.f__Dehalobacteriaceae	-0.160253	0.504098	0.841537
Cholelithiasis	k__Bacteria.p__Verrucomicrobia.c__Verrucomicrobiae	-0.154326	0.51235	0.841537
Coeliac Disease	k__Bacteria.p__Proteobacteria.c__Deltaproteobacteria	-0.955933	0.508037	0.841537
Cold Sores	k__Bacteria.p__Firmicutes.c__Clostridia.o__Clostridiales.f__Peptococcaceae	-0.0694208	0.512216	0.841537
Cold Sores	k__Bacteria.p__Firmicutes.c__Clostridia.o__Clostridiales.f__Peptostreptococcaceae	0.0676629	0.513524	0.841537
Constipation	k__Bacteria.p__Firmicutes.c__Bacilli.o__Gemellales.f__Gemellaceae	0.185134	0.504878	0.841537
Constipation	Weighted_UniFrac_PCoA_MDS4	-0.190301	0.504501	0.841537
COPD	k__Archaea.p__Euryarchaeota.c__Methanobacteria	0.124807	0.50988	0.841537
COPD	k__Bacteria.p__Proteobacteria.c__Deltaproteobacteria	-0.128579	0.506902	0.841537
Depression	k__Bacteria.p__Actinobacteria.c__Coriobacteriia.o__Coriobacteriales.f__Coriobacteriaceae	-0.112681	0.49841	0.841537
Diverticular Disease	k__Bacteria.p__Firmicutes.c__Bacilli.o__Lactobacillales.f__Enterococcaceae	0.186088	0.503299	0.841537
Diverticular Disease	k__Bacteria.p__Firmicutes.c__Bacilli.o__Lactobacillales.f__Leuconostocaceae	-0.205492	0.51331	0.841537
Diverticular Disease	k__Bacteria.p__Proteobacteria.c__Epsilonproteobacteria	-0.204466	0.512861	0.841537
Eczema	k__Bacteria.p__Firmicutes.c__Erysipelotrichi.o__Erysipelotrichales.f__Erysipelotrichaceae	0.0788328	0.499221	0.841537
Fracture Risk	k__Bacteria.p__Firmicutes.c__Clostridia.o__Clostridiales.f__Syntrophomonadaceae	-0.0870044	0.504991	0.841537
Fracture Risk	k__Bacteria.p__Proteobacteria.c__Betaproteobacteria.o__Burkholderiales.f__Comamonadaceae	0.0808837	0.512628	0.841537
Fracture Risk	k__Bacteria.p__Proteobacteria.c__Gammaproteobacteria.o__Enterobacteriales.f__Enterobacteriaceae	0.0822616	0.516878	0.841537
Fracture Risk	k__Bacteria.p__Tenericutes.c__Mollicutes.o__Anaeroplasmatales.f__Anaeroplasmataceae	-0.0851817	0.509269	0.841537
Fracture Risk	k__Bacteria.p__Cyanobacteria.c__4C0d.2	-0.0846222	0.509815	0.841537
Fracture Risk	k__Bacteria.p__Cyanobacteria.c__Chloroplast	-0.0838837	0.517234	0.841537
Glaucoma	k__Bacteria.p__Bacteroidetes.c__Bacteroidia.o__Bacteroidales.f__Porphyromonadaceae	-0.412964	0.498821	0.841537
Glaucoma	k__Bacteria.p__Firmicutes.c__Bacilli.o__Lactobacillales.f__Enterococcaceae	0.390493	0.516271	0.841537
Glaucoma	k__Bacteria.p__Firmicutes.c__Bacilli.o__Lactobacillales.f__Streptococcaceae	0.420618	0.512163	0.841537
Glaucoma	k__Bacteria.p__Firmicutes.c__Clostridia.o__Clostridiales.f__Peptococcaceae	-0.441646	0.499747	0.841537
Gout	shannon	-0.452198	0.509352	0.841537
Gout	k__Bacteria.p__Actinobacteria.c__Actinobacteria.o__Actinomycetales.f__Actinomycetaceae	0.458333	0.49999	0.841537
Gout	k__Bacteria.p__Bacteroidetes.c__Bacteroidia.o__Bacteroidales.f__Rikenellaceae	0.477949	0.504617	0.841537
Gout	k__Bacteria.p__Firmicutes.c__Bacilli.o__Gemellales.f__Gemellaceae	-0.4648	0.514671	0.841537
Gout	k__Bacteria.p__Firmicutes.c__Erysipelotrichi.o__Erysipelotrichales.f__Erysipelotrichaceae	0.459022	0.504717	0.841537
Hearing loss	k__Bacteria.p__Bacteroidetes.c__Bacteroidia.o__Bacteroidales.f__Porphyromonadaceae	-0.0801014	0.516447	0.841537
Hearing loss	k__Bacteria.p__Firmicutes.c__Clostridia.o__Clostridiales.f__Christensenellaceae	-0.0844005	0.502878	0.841537
Hearing loss	k__Bacteria.p__Firmicutes.c__Clostridia.o__Clostridiales.f__Lachnospiraceae	0.0835244	0.507258	0.841537
Hearing loss	k__Bacteria.p__Firmicutes.c__Clostridia	-0.0815683	0.509129	0.841537
Hypercholesterolaemia	k__Bacteria.p__Actinobacteria.c__Actinobacteria.o__Actinomycetales.f__Actinomycetaceae	-0.0566617	0.510165	0.841537
Hypercholesterolaemia	k__Bacteria.p__Proteobacteria.c__Gammaproteobacteria.o__Enterobacteriales.f__Enterobacteriaceae	0.0572089	0.50479	0.841537
Hypothyroidism	k__Bacteria.p__Firmicutes.c__Clostridia.o__Clostridiales.f__Clostridiaceae	0.131707	0.516466	0.841537
IBD	Weighted_UniFrac_PCoA_MDS5	0.625843	0.504903	0.841537
IBS	k__Bacteria.p__Firmicutes.c__Clostridia.o__Clostridiales.f__EtOH8	0.236804	0.510106	0.841537
IBS	k__Bacteria.p__Verrucomicrobia.c__Verrucomicrobiae	-0.248346	0.512004	0.841537
IHD	k__Bacteria.p__Bacteroidetes.c__Bacteroidia.o__Bacteroidales.f__Bacteroidaceae	-0.185291	0.51265	0.841537
IHD	k__Bacteria.p__Firmicutes.c__Bacilli.o__Gemellales.f__Gemellaceae	-0.199674	0.508781	0.841537
IHD	k__Bacteria.p__Proteobacteria.c__Deltaproteobacteria	-0.188307	0.513771	0.841537
IHD	Weighted_UniFrac_PCoA_MDS1	0.190088	0.508415	0.841537
IHD	Weighted_UniFrac_PCoA_MDS6	0.183256	0.514653	0.841537
Incontinence	k__Bacteria.p__Bacteroidetes.c__Bacteroidia.o__Bacteroidales.f__S24.7	-0.105669	0.504172	0.841537
Migraine	k__Bacteria.p__Proteobacteria.c__Betaproteobacteria.o__Burkholderiales.f__Alcaligenaceae	-0.0719576	0.514867	0.841537
Migraine	k__Bacteria.p__Proteobacteria.c__Gammaproteobacteria.o__Pasteurellales.f__Pasteurellaceae	0.073495	0.506684	0.841537
Osteoarthritis	k__Bacteria.p__Firmicutes.c__Clostridia.o__Clostridiales.f__Ruminococcaceae	-0.0611364	0.504917	0.841537
Osteoarthritis	k__Bacteria.p__Cyanobacteria.c__Chloroplast	0.0613951	0.503837	0.841537
Psoriasis	k__Bacteria.p__Firmicutes.c__Clostridia.o__Clostridiales.f__Veillonellaceae	-0.189321	0.508441	0.841537
RheumatoidArthritis	k__Bacteria.p__Actinobacteria.c__Coriobacteriia.o__Coriobacteriales.f__Coriobacteriaceae	0.214817	0.507647	0.841537
RheumatoidArthritis	k__Bacteria.p__Firmicutes.c__Clostridia.o__Clostridiales.f__Veillonellaceae	0.211635	0.516078	0.841537
RheumatoidArthritis	k__Bacteria.p__Firmicutes.c__Clostridia.o__Clostridiales.f__.Tissierellaceae.	0.209419	0.501156	0.841537
Venous Thrombosis	k__Bacteria.p__Firmicutes.c__Clostridia.o__Clostridiales.f__Christensenellaceae	-0.331596	0.517115	0.841537
Gout	Weighted_UniFrac_PCoA_MDS3	0.448924	0.517816	0.841967
Hypothyroidism	Weighted_UniFrac_PCoA_MDS6	-0.132572	0.519631	0.843883
Recurrent UTI	k__Bacteria.p__Bacteroidetes.c__Bacteroidia.o__Bacteroidales.f__.Paraprevotellaceae.	-0.146403	0.519357	0.843883
Fracture Risk	k__Bacteria.p__Firmicutes.c__Clostridia.o__Clostridiales.f__.Mogibacteriaceae.	0.0824392	0.520534	0.844685
IBS	k__Bacteria.p__Firmicutes.c__Clostridia.o__Clostridiales.f__Peptostreptococcaceae	-0.257842	0.520962	0.844685
Venous Thrombosis	Unweighted_UniFrac_PCoA_MDS4	0.32141	0.52108	0.844685
Venous Thrombosis	Unweighted_UniFrac_PCoA_MDS5	-0.327809	0.521489	0.844832
Anxiety	k__Bacteria.p__Proteobacteria.c__Deltaproteobacteria	-0.058619	0.522557	0.845529
Eczema	k__Bacteria.p__Firmicutes.c__Bacilli.o__Lactobacillales.f__Enterococcaceae	0.0734901	0.522531	0.845529
Diverticular Disease	k__Bacteria.p__Firmicutes.c__Bacilli.o__Gemellales.f__Gemellaceae	0.179082	0.5232	0.846052
AF	Unweighted_UniFrac_PCoA_MDS1	0.293177	0.52378	0.846475
IBS	k__Bacteria.p__Firmicutes.c__Bacilli.o__Lactobacillales.f__Lactobacillaceae	0.237706	0.524455	0.847049
Hypertension	k__Bacteria.p__Verrucomicrobia.c__Opitutae.o__.Cerasicoccales..f__.Cerasicoccaceae.	-0.0648797	0.525563	0.847484
Hypothyroidism	k__Bacteria.p__Verrucomicrobia.c__Verrucomicrobiae	-0.128762	0.525649	0.847484
Incontinence	k__Bacteria.p__Firmicutes.c__Clostridia.o__Clostridiales.f__Peptostreptococcaceae	0.0955425	0.525683	0.847484
IBS	k__Bacteria.p__Actinobacteria.c__Coriobacteriia.o__Coriobacteriales.f__Coriobacteriaceae	-0.241506	0.526319	0.847993
Gout	k__Bacteria.p__Bacteroidetes.c__Bacteroidia.o__Bacteroidales.f__Prevotellaceae	0.429302	0.526944	0.848486
Gout	Unweighted_UniFrac_PCoA_MDS5	-0.438232	0.527602	0.84903
Allergy (Skin)	k__Bacteria.p__Firmicutes.c__Bacilli.o__Lactobacillales.f__Enterococcaceae	-0.109304	0.535614	0.849374
Allergy (Skin)	Unweighted_UniFrac_PCoA_MDS5	-0.107918	0.531954	0.849374
AMD	k__Bacteria.p__Bacteroidetes.c__Bacteroidia.o__Bacteroidales.f__Porphyromonadaceae	0.25201	0.532966	0.849374
Asthma	k__Bacteria.p__Firmicutes.c__Bacilli.o__Lactobacillales.f__Enterococcaceae	-0.0798374	0.535823	0.849374
Cholelithiasis	k__Bacteria.p__Firmicutes.c__Bacilli.o__Gemellales.f__Gemellaceae	-0.146988	0.535553	0.849374
Cholelithiasis	k__Bacteria.p__Cyanobacteria.c__4C0d.2	-0.155078	0.535048	0.849374
Coeliac Disease	k__Bacteria.p__Proteobacteria.c__Epsilonproteobacteria	-1.12452	0.530989	0.849374
Coeliac Disease	Unweighted_UniFrac_PCoA_MDS6	0.964902	0.533969	0.849374
Constipation	k__Bacteria.p__Firmicutes.c__Clostridia.o__Clostridiales.f__.Mogibacteriaceae.	0.183475	0.529754	0.849374
Constipation	Weighted_UniFrac_PCoA_MDS5	0.179903	0.53047	0.849374
COPD	k__Bacteria.p__Firmicutes.c__Bacilli.o__Gemellales.f__Gemellaceae	-0.123569	0.535431	0.849374
COPD	k__Bacteria.p__Firmicutes.c__Clostridia.o__Clostridiales.f__Clostridiaceae	-0.119663	0.534434	0.849374
Depression	k__Bacteria.p__Bacteroidetes.c__Bacteroidia.o__Bacteroidales.f__Rikenellaceae	-0.104915	0.528826	0.849374
Depression	k__Bacteria.p__Firmicutes.c__Clostridia.o__Clostridiales.f__.Mogibacteriaceae.	-0.103808	0.52981	0.849374
Epilepsy	k__Bacteria.p__Firmicutes.c__Clostridia.o__Clostridiales.f__Eubacteriaceae	0.599398	0.534774	0.849374
Glaucoma	k__Bacteria.p__Proteobacteria.c__Alphaproteobacteria	-0.407128	0.534113	0.849374
Hearing loss	k__Bacteria.p__Firmicutes.c__Clostridia.o__Clostridiales.f__.Tissierellaceae.	0.0775584	0.529356	0.849374
Hypercholesterolaemia	k__Bacteria.p__Tenericutes.c__Mollicutes	-0.0539376	0.534696	0.849374
Hypercholesterolaemia	Unweighted_UniFrac_PCoA_MDS5	0.0535568	0.532509	0.849374
Hypothyroidism	k__Bacteria.p__Firmicutes.c__Clostridia.o__Clostridiales.f__Christensenellaceae	0.127683	0.535419	0.849374
IHD	k__Bacteria.p__Proteobacteria.c__Betaproteobacteria.o__Burkholderiales.f__Oxalobacteraceae	-0.189783	0.530821	0.849374
Incontinence	k__Bacteria.p__Firmicutes.c__Clostridia.o__Clostridiales.f__Syntrophomonadaceae	-0.103935	0.533179	0.849374
Psoriasis	k__Bacteria.p__Firmicutes.c__Bacilli.o__Lactobacillales.f__Lactobacillaceae	0.172747	0.535136	0.849374
Psoriasis	k__Bacteria.p__Cyanobacteria.c__4C0d.2	0.179167	0.531359	0.849374
Venous Thrombosis	k__Bacteria.p__Proteobacteria.c__Betaproteobacteria.o__Burkholderiales.f__Comamonadaceae	-0.357605	0.52919	0.849374
COPD	k__Bacteria.p__Firmicutes.c__Bacilli.o__Lactobacillales.f__Enterococcaceae	-0.124056	0.537085	0.850866
Venous Thrombosis	k__Bacteria.p__Synergistetes.c__Synergistia.o__Synergistales.f__Synergistaceae	-0.35068	0.537502	0.851018
IBD	k__Bacteria.p__Firmicutes.c__Bacilli.o__Lactobacillales.f__Leuconostocaceae	0.492023	0.538947	0.852796
Recurrent UTI	k__Bacteria.p__Firmicutes.c__Clostridia.o__Clostridiales.f__Eubacteriaceae	0.135197	0.539274	0.852805
Glaucoma	k__Bacteria.p__Firmicutes.c__Clostridia.o__Clostridiales.f__EtOH8	-0.424623	0.539968	0.853145
Hyperthyroidism	k__Bacteria.p__Tenericutes.c__RF3	-0.412495	0.540132	0.853145
AF	k__Bacteria.p__Actinobacteria.c__Actinobacteria.o__Bifidobacteriales.f__Bifidobacteriaceae	0.285449	0.542116	0.85323
Allergy (Skin)	k__Bacteria.p__Verrucomicrobia.c__Opitutae.o__.Cerasicoccales..f__.Cerasicoccaceae.	-0.111261	0.540748	0.85323
AMD	k__Bacteria.p__Firmicutes.c__Clostridia.o__Clostridiales.f__Ruminococcaceae	-0.229096	0.54188	0.85323
Breast Cancer	k__Bacteria.p__Firmicutes.c__Clostridia.o__Clostridiales.f__Peptococcaceae	-0.287207	0.542041	0.85323
Hypercholesterolaemia	k__Bacteria.p__Firmicutes.c__Bacilli.o__Lactobacillales.f__Leuconostocaceae	0.0517021	0.541715	0.85323
Hypercholesterolaemia	k__Bacteria.p__Proteobacteria.c__Betaproteobacteria.o__Burkholderiales.f__Comamonadaceae	0.0520569	0.541136	0.85323
Migraine	k__Bacteria.p__Firmicutes.c__Bacilli.o__Gemellales.f__Gemellaceae	0.0669781	0.542816	0.853824
Psoriasis	Unweighted_UniFrac_PCoA_MDS1	-0.178244	0.545577	0.857659
AF	k__Bacteria.p__Firmicutes.c__Bacilli.o__Lactobacillales.f__Streptococcaceae	0.274311	0.54702	0.8584
Allergy (Injested)	k__Bacteria.p__Firmicutes.c__Clostridia.o__Clostridiales.f__Eubacteriaceae	-0.0729999	0.546852	0.8584
Cholelithiasis	k__Bacteria.p__Proteobacteria.c__Epsilonproteobacteria	0.13826	0.546766	0.8584
Fracture Risk	Weighted_UniFrac_PCoA_MDS5	-0.0763377	0.547711	0.858977
Venous Thrombosis	k__Archaea.p__Euryarchaeota.c__Methanobacteria	0.285091	0.549953	0.861983
Allergy (Injested)	Unweighted_UniFrac_PCoA_MDS4	-0.0718195	0.551269	0.862924
Eczema	k__Bacteria.p__Cyanobacteria.c__4C0d.2	-0.0705905	0.55153	0.862924
Hyperthyroidism	k__Bacteria.p__Tenericutes.c__Mollicutes	-0.393894	0.551447	0.862924
Allergy (Skin)	Weighted_UniFrac_PCoA_MDS2	-0.103265	0.552378	0.863742
Allergy (Injested)	k__Bacteria.p__Proteobacteria.c__Gammaproteobacteria.o__Pseudomonadales.f__Pseudomonadaceae	0.0679437	0.554816	0.865433
Depression	k__Bacteria.p__Tenericutes.c__RF3	-0.101585	0.554529	0.865433
Eczema	k__Bacteria.p__Actinobacteria.c__Coriobacteriia.o__Coriobacteriales.f__Coriobacteriaceae	-0.0687683	0.554765	0.865433
Epilepsy	shannon	0.618499	0.554159	0.865433
T2DM	k__Bacteria.p__Proteobacteria.c__Alphaproteobacteria	-0.287243	0.555091	0.865433
Fracture Risk	k__Bacteria.p__Firmicutes.c__Clostridia.o__Clostridiales.f__Dehalobacteriaceae	0.0749062	0.556686	0.8669
Migraine	k__Bacteria.p__Firmicutes.c__Bacilli.o__Lactobacillales.f__Leuconostocaceae	0.0635201	0.556602	0.8669
Allergy (Injested)	k__Bacteria.p__Actinobacteria.c__Coriobacteriia.o__Coriobacteriales.f__Coriobacteriaceae	-0.0700138	0.558251	0.86702
Allergy (Skin)	k__Archaea.p__Euryarchaeota.c__Methanobacteria	0.09753	0.558104	0.86702
Cholelithiasis	k__Bacteria.p__Bacteroidetes.c__Bacteroidia.o__Bacteroidales.f__Prevotellaceae	-0.141093	0.558397	0.86702
Glaucoma	Unweighted_UniFrac_PCoA_MDS6	0.379641	0.557681	0.86702
Hearing loss	k__Bacteria.p__Firmicutes.c__Bacilli.o__Lactobacillales.f__Enterococcaceae	0.0720783	0.557907	0.86702
Hypercholesterolaemia	k__Bacteria.p__Proteobacteria.c__Betaproteobacteria.o__Burkholderiales.f__Alcaligenaceae	0.0501229	0.559808	0.868702
Hypothyroidism	k__Bacteria.p__Firmicutes.c__Clostridia.o__Clostridiales.f__Peptostreptococcaceae	-0.120287	0.560384	0.869087
Allergy (Injested)	k__Bacteria.p__Firmicutes.c__Clostridia.o__Clostridiales.f__Dehalobacteriaceae	-0.0701901	0.56109	0.869466
Breast Cancer	k__Bacteria.p__Actinobacteria.c__Actinobacteria.o__Actinomycetales.f__Micrococcaceae	0.251899	0.561299	0.869466
IBD	k__Bacteria.p__Tenericutes.c__Mollicutes.o__Anaeroplasmatales.f__Anaeroplasmataceae	-0.605965	0.561612	0.869466
Incontinence	k__Bacteria.p__Verrucomicrobia.c__Opitutae.o__.Cerasicoccales..f__.Cerasicoccaceae.	-0.0934754	0.562069	0.869666
Anxiety	k__Archaea.p__Euryarchaeota.c__Methanobacteria	-0.0542513	0.562448	0.869677
Coeliac Disease	k__Bacteria.p__Firmicutes.c__Clostridia.o__Clostridiales.f__Peptostreptococcaceae	-0.959527	0.562732	0.869677
RheumatoidArthritis	Unweighted_UniFrac_PCoA_MDS5	-0.187566	0.563302	0.870051
Allergy (Injested)	k__Archaea.p__Euryarchaeota.c__Methanobacteria	0.0674347	0.565751	0.872817
Asthma	k__Bacteria.p__Firmicutes.c__Clostridia.o__Clostridiales.f__Christensenellaceae	-0.0735404	0.565646	0.872817
IBS	k__Bacteria.p__Firmicutes.c__Clostridia.o__Clostridiales.f__Eubacteriaceae	0.213956	0.566508	0.87342
RheumatoidArthritis	k__Archaea.p__Euryarchaeota.c__Methanobacteria	-0.197993	0.566801	0.87342
COPD	k__Bacteria.p__Proteobacteria.c__Betaproteobacteria.o__Burkholderiales.f__Alcaligenaceae	-0.11087	0.567725	0.874337
Fracture Risk	k__Bacteria.p__Actinobacteria.c__Actinobacteria.o__Actinomycetales.f__Micrococcaceae	0.0713517	0.568544	0.875089
Asthma	k__Bacteria.p__Actinobacteria.c__Actinobacteria.o__Actinomycetales.f__Micrococcaceae	0.070438	0.569273	0.875266
Asthma	k__Bacteria.p__Firmicutes.c__Clostridia.o__Clostridiales.f__Veillonellaceae	0.0722553	0.569979	0.875266
Cholelithiasis	k__Bacteria.p__Firmicutes.c__Clostridia.o__Clostridiales.f__Christensenellaceae	-0.13557	0.569599	0.875266
IHD	k__Bacteria.p__Bacteroidetes.c__Bacteroidia.o__Bacteroidales.f__Rikenellaceae	0.170981	0.569869	0.875266
COPD	Weighted_UniFrac_PCoA_MDS2	-0.112652	0.570776	0.875476
IBD	k__Bacteria.p__Firmicutes.c__Clostridia.o__Clostridiales.f__Syntrophomonadaceae	0.460746	0.570651	0.875476
Gout	k__Bacteria.p__Proteobacteria.c__Betaproteobacteria.o__Burkholderiales.f__Comamonadaceae	0.37232	0.571201	0.875621
Allergy (Respiratory)	Weighted_UniFrac_PCoA_MDS5	0.0492506	0.572586	0.876731
Incontinence	k__Bacteria.p__Tenericutes.c__RF3	-0.088813	0.572327	0.876731
Cataract	Weighted_UniFrac_PCoA_MDS3	0.0758522	0.574565	0.878615
Incontinence	k__Bacteria.p__Bacteroidetes.c__Bacteroidia.o__Bacteroidales.f__.Paraprevotellaceae.	-0.0871838	0.5743	0.878615
Migraine	k__Bacteria.p__Proteobacteria.c__Betaproteobacteria.o__Burkholderiales.f__Comamonadaceae	-0.063556	0.57481	0.878615
Hypothyroidism	k__Bacteria.p__Firmicutes.c__Clostridia	0.115362	0.57557	0.879269
Migraine	k__Bacteria.p__Proteobacteria.c__Alphaproteobacteria.o__Rhodobacterales.f__Rhodobacteraceae	-0.0642852	0.576036	0.879474
Anxiety	k__Bacteria.p__Verrucomicrobia.c__Opitutae.o__.Cerasicoccales..f__.Cerasicoccaceae.	-0.052458	0.577072	0.880395
IHD	k__Bacteria.p__Proteobacteria.c__Betaproteobacteria.o__Burkholderiales.f__Alcaligenaceae	-0.161403	0.577303	0.880395
Hearing loss	k__Bacteria.p__Proteobacteria.c__Gammaproteobacteria.o__Pasteurellales.f__Pasteurellaceae	-0.0700775	0.577916	0.880823
Constipation	k__Bacteria.p__Bacteroidetes.c__Bacteroidia.o__Bacteroidales.f__Rikenellaceae	0.161459	0.579611	0.881381
Diverticular Disease	k__Bacteria.p__Verrucomicrobia.c__Verrucomicrobiae	0.162844	0.579583	0.881381
Hypothyroidism	k__Bacteria.p__Proteobacteria.c__Betaproteobacteria.o__Burkholderiales.f__Oxalobacteraceae	-0.115844	0.578898	0.881381
Incontinence	k__Bacteria.p__Cyanobacteria.c__Chloroplast	0.0838977	0.579177	0.881381
Allergy (Skin)	k__Bacteria.p__Synergistetes.c__Synergistia.o__Synergistales.f__Synergistaceae	0.0929957	0.581032	0.881572
AMD	Unweighted_UniFrac_PCoA_MDS3	-0.212502	0.58469	0.881572
Cataract	k__Bacteria.p__Firmicutes.c__Clostridia.o__Clostridiales.f__Peptococcaceae	-0.0740276	0.584765	0.881572
Cataract	k__Bacteria.p__Firmicutes.c__Clostridia.o__Clostridiales.f__.Mogibacteriaceae.	0.074223	0.583017	0.881572
Cataract	k__Bacteria.p__Proteobacteria.c__Betaproteobacteria.o__Burkholderiales.f__Comamonadaceae	-0.0758603	0.580845	0.881572
Coeliac Disease	k__Bacteria.p__Tenericutes.c__Mollicutes.o__Anaeroplasmatales.f__Anaeroplasmataceae	-0.972498	0.581328	0.881572
Constipation	k__Bacteria.p__Proteobacteria.c__Alphaproteobacteria.o__Rhodobacterales.f__Rhodobacteraceae	0.144539	0.583869	0.881572
Eczema	k__Bacteria.p__Firmicutes.c__Clostridia.o__Clostridiales.f__Veillonellaceae	0.064233	0.583549	0.881572
Epilepsy	k__Bacteria.p__Proteobacteria.c__Betaproteobacteria.o__Burkholderiales.f__Alcaligenaceae	-0.532708	0.585055	0.881572
Fracture Risk	k__Bacteria.p__Lentisphaerae.c__.Lentisphaeria.	-0.0699861	0.58438	0.881572
Hyperthyroidism	k__Bacteria.p__Firmicutes.c__Clostridia.o__Clostridiales.f__EtOH8	-0.379419	0.584309	0.881572
IBS	k__Bacteria.p__Firmicutes.c__Clostridia.o__Clostridiales.f__.Tissierellaceae.	-0.217219	0.582896	0.881572
Incontinence	k__Bacteria.p__Firmicutes.c__Clostridia.o__Clostridiales.f__.Tissierellaceae.	-0.0854963	0.581778	0.881572
Migraine	k__Archaea.p__Euryarchaeota.c__Methanobacteria	-0.0626995	0.580726	0.881572
Migraine	k__Bacteria.p__Proteobacteria.c__Epsilonproteobacteria	0.0598547	0.582841	0.881572
T2DM	k__Bacteria.p__Firmicutes.c__Clostridia.o__Clostridiales.f__Veillonellaceae	-0.240264	0.584264	0.881572
AF	k__Bacteria.p__Bacteroidetes.c__Bacteroidia.o__Bacteroidales.f__Bacteroidaceae	-0.238245	0.588479	0.882737
Asthma	Weighted_UniFrac_PCoA_MDS5	0.0689067	0.588605	0.882737
Cold Sores	k__Bacteria.p__Tenericutes.c__Mollicutes.o__Anaeroplasmatales.f__Anaeroplasmataceae	-0.0584041	0.588013	0.882737
Fracture Risk	PD_whole_tree	-0.0693137	0.587065	0.882737
Glaucoma	k__Bacteria.p__Firmicutes.c__Clostridia.o__Clostridiales.f__Syntrophomonadaceae	0.312321	0.588941	0.882737
Hearing loss	k__Bacteria.p__Bacteroidetes.c__Bacteroidia.o__Bacteroidales.f__Rikenellaceae	-0.0676398	0.588876	0.882737
Hypercholesterolaemia	k__Bacteria.p__Bacteroidetes.c__Bacteroidia.o__Bacteroidales.f__.Barnesiellaceae.	-0.0462029	0.589157	0.882737
Hypercholesterolaemia	Unweighted_UniFrac_PCoA_MDS4	-0.0466237	0.588012	0.882737
Osteoarthritis	k__Bacteria.p__Actinobacteria.c__Actinobacteria.o__Actinomycetales.f__Actinomycetaceae	0.0504297	0.586421	0.882737
RheumatoidArthritis	k__Bacteria.p__Firmicutes.c__Erysipelotrichi.o__Erysipelotrichales.f__Erysipelotrichaceae	-0.17438	0.588657	0.882737
Hypothyroidism	k__Bacteria.p__Synergistetes.c__Synergistia.o__Synergistales.f__Synergistaceae	-0.115369	0.590081	0.883622
Osteoarthritis	k__Bacteria.p__Bacteroidetes.c__Bacteroidia.o__Bacteroidales.f__Bacteroidaceae	0.0500208	0.590654	0.883982
Acne	k__Bacteria.p__Proteobacteria.c__Gammaproteobacteria.o__Pseudomonadales.f__Pseudomonadaceae	-0.100262	0.591343	0.884347
Acne	Unweighted_UniFrac_PCoA_MDS5	-0.092341	0.595666	0.884347
Allergy (Respiratory)	k__Bacteria.p__Synergistetes.c__Synergistia.o__Synergistales.f__Synergistaceae	0.0463434	0.592326	0.884347
Allergy (Respiratory)	Weighted_UniFrac_PCoA_MDS2	-0.046579	0.593838	0.884347
Allergy (Skin)	k__Bacteria.p__Proteobacteria.c__Betaproteobacteria.o__Burkholderiales.f__Comamonadaceae	0.0891691	0.596234	0.884347
Anxiety	k__Bacteria.p__Synergistetes.c__Synergistia.o__Synergistales.f__Synergistaceae	0.0489218	0.592546	0.884347
Breast Cancer	k__Bacteria.p__Firmicutes.c__Bacilli.o__Gemellales.f__Gemellaceae	-0.253635	0.595499	0.884347
Cholelithiasis	k__Bacteria.p__Bacteroidetes.c__Bacteroidia.o__Bacteroidales.f__.Odoribacteraceae.	-0.123679	0.594451	0.884347
COPD	k__Bacteria.p__Verrucomicrobia.c__Verrucomicrobiae	-0.105212	0.592614	0.884347
Depression	k__Bacteria.p__Proteobacteria.c__Alphaproteobacteria	-0.0904882	0.595101	0.884347
Diverticular Disease	k__Bacteria.p__Proteobacteria.c__Gammaproteobacteria.o__Pasteurellales.f__Pasteurellaceae	0.153624	0.595381	0.884347
Eczema	Unweighted_UniFrac_PCoA_MDS3	0.0624859	0.592753	0.884347
Hyperthyroidism	k__Bacteria.p__Proteobacteria.c__Alphaproteobacteria	-0.353282	0.593971	0.884347
Hyperthyroidism	k__Bacteria.p__Proteobacteria.c__Deltaproteobacteria	-0.338765	0.594199	0.884347
Osteoarthritis	k__Bacteria.p__Tenericutes.c__RF3	-0.0501146	0.595284	0.884347
RheumatoidArthritis	k__Bacteria.p__Firmicutes.c__Bacilli.o__Lactobacillales.f__Leuconostocaceae	-0.184185	0.596172	0.884347
Hearing loss	k__Bacteria.p__Actinobacteria.c__Actinobacteria.o__Bifidobacteriales.f__Bifidobacteriaceae	0.0667473	0.596738	0.8846
Acne	k__Bacteria.p__Bacteroidetes.c__Bacteroidia.o__Bacteroidales.f__Prevotellaceae	-0.092167	0.598424	0.885974
Cholelithiasis	k__Bacteria.p__Cyanobacteria.c__Chloroplast	-0.128726	0.598668	0.885974
Eczema	k__Bacteria.p__Cyanobacteria.c__Chloroplast	0.0606217	0.598191	0.885974
Acne	k__Bacteria.p__Verrucomicrobia.c__Verrucomicrobiae	0.0910288	0.602682	0.886966
AF	k__Bacteria.p__Firmicutes.c__Clostridia.o__Clostridiales.f__.Tissierellaceae.	0.232863	0.600514	0.886966
Allergy (Injested)	k__Bacteria.p__Firmicutes.c__Bacilli.o__Lactobacillales.f__Lactobacillaceae	-0.0632607	0.602502	0.886966
Breast Cancer	k__Bacteria.p__Lentisphaerae.c__.Lentisphaeria.	-0.253328	0.602431	0.886966
Cholelithiasis	Weighted_UniFrac_PCoA_MDS5	0.123596	0.601918	0.886966
Constipation	k__Bacteria.p__Firmicutes.c__Bacilli.o__Turicibacterales.f__Turicibacteraceae	-0.150251	0.601311	0.886966
Glaucoma	Weighted_UniFrac_PCoA_MDS2	0.328439	0.600356	0.886966
Psoriasis	k__Bacteria.p__Tenericutes.c__RF3	0.151567	0.602209	0.886966
T2DM	k__Bacteria.p__Firmicutes.c__Bacilli.o__Lactobacillales.f__Leuconostocaceae	0.197383	0.601967	0.886966
Venous Thrombosis	k__Bacteria.p__Firmicutes.c__Clostridia.o__Clostridiales.f__EtOH8	0.265522	0.6019	0.886966
Constipation	shannon	-0.147317	0.603688	0.887954
Cataract	k__Bacteria.p__Firmicutes.c__Bacilli.o__Gemellales.f__Gemellaceae	0.068712	0.604138	0.888124
IBS	k__Bacteria.p__Synergistetes.c__Synergistia.o__Synergistales.f__Synergistaceae	0.185484	0.605076	0.889009
Coeliac Disease	k__Bacteria.p__Verrucomicrobia.c__Verrucomicrobiae	-0.778513	0.606361	0.889911
Hypertension	k__Bacteria.p__Proteobacteria.c__Gammaproteobacteria.o__Pseudomonadales.f__Pseudomonadaceae	0.049577	0.606134	0.889911
Hearing loss	k__Bacteria.p__Firmicutes.c__Clostridia.o__Clostridiales.f__Peptostreptococcaceae	0.0634294	0.607476	0.89007
IHD	k__Bacteria.p__Firmicutes.c__Clostridia.o__Clostridiales.f__Christensenellaceae	0.153427	0.606888	0.89007
Incontinence	k__Bacteria.p__Proteobacteria.c__Gammaproteobacteria.o__Pasteurellales.f__Pasteurellaceae	-0.0792083	0.607474	0.89007
Hypothyroidism	k__Bacteria.p__Firmicutes.c__Bacilli.o__Gemellales.f__Gemellaceae	0.101326	0.608301	0.890786
Allergy (Respiratory)	k__Bacteria.p__Firmicutes.c__Clostridia.o__Clostridiales.f__Peptococcaceae	-0.0448615	0.609792	0.892014
Eczema	k__Bacteria.p__Tenericutes.c__RF3	-0.0604321	0.610599	0.892014
Fracture Risk	k__Bacteria.p__Proteobacteria.c__Alphaproteobacteria.o__Rhodobacterales.f__Rhodobacteraceae	-0.0667024	0.610533	0.892014
Migraine	k__Bacteria.p__Proteobacteria.c__Betaproteobacteria.o__Burkholderiales.f__Oxalobacteraceae	0.0566231	0.610347	0.892014
Psoriasis	k__Bacteria.p__Proteobacteria.c__Deltaproteobacteria	-0.144331	0.610821	0.892014
Eczema	Unweighted_UniFrac_PCoA_MDS6	-0.0593391	0.611236	0.892129
Allergy (Skin)	k__Bacteria.p__Lentisphaerae.c__.Lentisphaeria.	-0.0900264	0.613755	0.892177
Cholelithiasis	k__Bacteria.p__Bacteroidetes.c__Bacteroidia.o__Bacteroidales.f__.Barnesiellaceae.	-0.118473	0.613206	0.892177
Depression	k__Bacteria.p__Proteobacteria.c__Gammaproteobacteria.o__Pseudomonadales.f__Pseudomonadaceae	-0.0879178	0.61245	0.892177
Glaucoma	k__Bacteria.p__Firmicutes.c__Clostridia.o__Clostridiales.f__.Tissierellaceae.	0.311942	0.612333	0.892177
Gout	k__Bacteria.p__Bacteroidetes.c__Bacteroidia.o__Bacteroidales.f__S24.7	0.347643	0.613801	0.892177
Hypercholesterolaemia	k__Bacteria.p__Bacteroidetes.c__Bacteroidia.o__Bacteroidales.f__.Paraprevotellaceae.	-0.0436112	0.612261	0.892177
IBD	k__Bacteria.p__Actinobacteria.c__Coriobacteriia.o__Coriobacteriales.f__Coriobacteriaceae	0.475576	0.61396	0.892177
IBD	k__Bacteria.p__Proteobacteria.c__Betaproteobacteria.o__Burkholderiales.f__Comamonadaceae	-0.518397	0.613762	0.892177
Glaucoma	k__Bacteria.p__Tenericutes.c__Mollicutes.o__Anaeroplasmatales.f__Anaeroplasmataceae	-0.349604	0.615025	0.893234
Epilepsy	k__Bacteria.p__Synergistetes.c__Synergistia.o__Synergistales.f__Synergistaceae	-0.55284	0.615765	0.89382
Gout	k__Bacteria.p__Firmicutes.c__Clostridia.o__Clostridiales.f__Dehalobacteriaceae	0.351645	0.616505	0.894404
Cold Sores	k__Bacteria.p__Lentisphaerae.c__.Lentisphaeria.	-0.0533126	0.616988	0.894615
AF	k__Bacteria.p__Proteobacteria.c__Epsilonproteobacteria	-0.253439	0.62036	0.895911
Epilepsy	k__Bacteria.p__Firmicutes.c__Bacilli.o__Lactobacillales.f__Lactobacillaceae	0.478553	0.62081	0.895911
Fracture Risk	k__Bacteria.p__Actinobacteria.c__Actinobacteria.o__Actinomycetales.f__Actinomycetaceae	-0.0630171	0.621034	0.895911
Glaucoma	k__Bacteria.p__Firmicutes.c__Clostridia.o__Clostridiales.f__.Mogibacteriaceae.	-0.311268	0.619875	0.895911
Hearing loss	k__Bacteria.p__Firmicutes.c__Clostridia.o__Clostridiales.f__Veillonellaceae	-0.0618674	0.620934	0.895911
Hypertension	k__Bacteria.p__Proteobacteria.c__Betaproteobacteria.o__Burkholderiales.f__Comamonadaceae	0.0483734	0.619448	0.895911
Hyperthyroidism	k__Bacteria.p__Firmicutes.c__Clostridia.o__Clostridiales.f__Peptostreptococcaceae	0.312371	0.62126	0.895911
IBD	Unweighted_UniFrac_PCoA_MDS5	-0.4636	0.621139	0.895911
IBS	k__Bacteria.p__Firmicutes.c__Bacilli.o__Gemellales.f__Gemellaceae	0.184619	0.620425	0.895911
Migraine	k__Bacteria.p__Actinobacteria.c__Actinobacteria.o__Actinomycetales.f__Actinomycetaceae	0.0549109	0.621109	0.895911
Allergy (Skin)	k__Bacteria.p__Actinobacteria.c__Actinobacteria.o__Actinomycetales.f__Actinomycetaceae	-0.0854102	0.622026	0.895945
Breast Cancer	k__Bacteria.p__Firmicutes.c__Clostridia.o__Clostridiales.f__Veillonellaceae	0.229168	0.622079	0.895945
Depression	Unweighted_UniFrac_PCoA_MDS5	0.082391	0.622297	0.895945
Allergy (Respiratory)	Weighted_UniFrac_PCoA_MDS6	-0.043055	0.623455	0.897126
RheumatoidArthritis	k__Bacteria.p__Bacteroidetes.c__Bacteroidia.o__Bacteroidales.f__Bacteroidaceae	-0.153766	0.624072	0.897526
Incontinence	k__Archaea.p__Euryarchaeota.c__Methanobacteria	0.0736052	0.625354	0.898883
IHD	k__Archaea.p__Euryarchaeota.c__Methanobacteria	0.137747	0.626118	0.899007
Incontinence	k__Bacteria.p__Firmicutes.c__Clostridia	0.0754438	0.626077	0.899007
Allergy (Injested)	k__Bacteria.p__Firmicutes.c__Clostridia.o__Clostridiales.f__.Tissierellaceae.	0.0576252	0.627087	0.899776
AMD	Weighted_UniFrac_PCoA_MDS6	0.18321	0.627408	0.899776
Hypertension	k__Bacteria.p__Actinobacteria.c__Actinobacteria.o__Actinomycetales.f__Micrococcaceae	0.0465315	0.629029	0.899776
Hyperthyroidism	k__Bacteria.p__Fusobacteria.c__Fusobacteriia.o__Fusobacteriales.f__Fusobacteriaceae	-0.347751	0.628303	0.899776
Hyperthyroidism	Weighted_UniFrac_PCoA_MDS1	0.307822	0.62898	0.899776
Incontinence	k__Bacteria.p__Proteobacteria.c__Betaproteobacteria.o__Burkholderiales.f__Comamonadaceae	-0.0765273	0.62867	0.899776
Psoriasis	k__Bacteria.p__Proteobacteria.c__Alphaproteobacteria.o__Rhodobacterales.f__Rhodobacteraceae	-0.150784	0.628771	0.899776
AF	k__Bacteria.p__Firmicutes.c__Bacilli.o__Lactobacillales.f__Leuconostocaceae	-0.239178	0.639588	0.904188
Allergy (Respiratory)	k__Bacteria.p__Firmicutes.c__Clostridia	-0.0406871	0.639295	0.904188
Asthma	k__Bacteria.p__Cyanobacteria.c__Chloroplast	-0.0612199	0.634979	0.904188
Breast Cancer	k__Bacteria.p__Proteobacteria.c__Betaproteobacteria.o__Burkholderiales.f__Alcaligenaceae	0.222096	0.63563	0.904188
Epilepsy	k__Bacteria.p__Actinobacteria.c__Actinobacteria.o__Actinomycetales.f__Actinomycetaceae	0.468743	0.637149	0.904188
Fracture Risk	k__Bacteria.p__Proteobacteria.c__Deltaproteobacteria	-0.0595278	0.636648	0.904188
Glaucoma	k__Archaea.p__Euryarchaeota.c__Methanobacteria	0.283484	0.634796	0.904188
Hearing loss	k__Bacteria.p__Verrucomicrobia.c__Opitutae.o__.Cerasicoccales..f__.Cerasicoccaceae.	-0.0613187	0.634955	0.904188
Hypertension	k__Bacteria.p__Firmicutes.c__Clostridia.o__Clostridiales.f__.Tissierellaceae.	0.0460529	0.635101	0.904188
Hypertension	Unweighted_UniFrac_PCoA_MDS6	0.0464336	0.635392	0.904188
Incontinence	k__Bacteria.p__Bacteroidetes.c__Bacteroidia.o__Bacteroidales.f__Porphyromonadaceae	-0.0710216	0.638971	0.904188
Incontinence	k__Bacteria.p__Proteobacteria.c__Alphaproteobacteria.o__Rhodobacterales.f__Rhodobacteraceae	0.0702074	0.639616	0.904188
Migraine	k__Bacteria.p__Actinobacteria.c__Actinobacteria.o__Bifidobacteriales.f__Bifidobacteriaceae	0.0530245	0.634821	0.904188
Migraine	k__Bacteria.p__Firmicutes.c__Clostridia.o__Clostridiales.f__Dehalobacteriaceae	-0.0525779	0.637577	0.904188
Migraine	k__Bacteria.p__Firmicutes.c__Clostridia.o__Clostridiales.f__Eubacteriaceae	0.0517311	0.63955	0.904188
Psoriasis	k__Bacteria.p__Proteobacteria.c__Gammaproteobacteria.o__Enterobacteriales.f__Enterobacteriaceae	-0.136742	0.637201	0.904188
Psoriasis	k__Bacteria.p__Synergistetes.c__Synergistia.o__Synergistales.f__Synergistaceae	0.134152	0.633352	0.904188
Psoriasis	k__Bacteria.p__Proteobacteria.c__Alphaproteobacteria	0.136487	0.6396	0.904188
Recurrent UTI	k__Bacteria.p__Firmicutes.c__Bacilli.o__Lactobacillales.f__Leuconostocaceae	0.100532	0.63845	0.904188
Recurrent UTI	k__Bacteria.p__Firmicutes.c__Clostridia.o__Clostridiales.f__.Tissierellaceae.	0.102746	0.639889	0.904188
Recurrent UTI	Unweighted_UniFrac_PCoA_MDS6	-0.104909	0.640296	0.904188
RheumatoidArthritis	k__Bacteria.p__Actinobacteria.c__Actinobacteria.o__Actinomycetales.f__Actinomycetaceae	0.151874	0.637241	0.904188
T2DM	k__Bacteria.p__Firmicutes.c__Bacilli.o__Gemellales.f__Gemellaceae	-0.20779	0.640014	0.904188
Venous Thrombosis	k__Bacteria.p__Firmicutes.c__Clostridia.o__Clostridiales.f__Lachnospiraceae	0.246018	0.632615	0.904188
Venous Thrombosis	k__Bacteria.p__Firmicutes.c__Clostridia.o__Clostridiales.f__Syntrophomonadaceae	-0.281277	0.640696	0.904271
Anxiety	k__Bacteria.p__Firmicutes.c__Clostridia.o__Clostridiales.f__Syntrophomonadaceae	-0.0438029	0.643121	0.905926
Eczema	k__Bacteria.p__Synergistetes.c__Synergistia.o__Synergistales.f__Synergistaceae	-0.0551175	0.642853	0.905926
Incontinence	k__Bacteria.p__Firmicutes.c__Clostridia.o__Clostridiales.f__Clostridiaceae	-0.0703133	0.643235	0.905926
Venous Thrombosis	k__Bacteria.p__Tenericutes.c__Mollicutes.o__Anaeroplasmatales.f__Anaeroplasmataceae	0.24333	0.642806	0.905926
Hypothyroidism	k__Bacteria.p__Actinobacteria.c__Actinobacteria.o__Actinomycetales.f__Actinomycetaceae	0.0938217	0.643696	0.905935
Psoriasis	k__Bacteria.p__Verrucomicrobia.c__Verrucomicrobiae	0.134183	0.643924	0.905935
Glaucoma	k__Bacteria.p__Bacteroidetes.c__Bacteroidia.o__Bacteroidales.f__.Odoribacteraceae.	-0.286943	0.645161	0.907194
Asthma	k__Bacteria.p__Bacteroidetes.c__Bacteroidia.o__Bacteroidales.f__.Barnesiellaceae.	-0.0580301	0.645974	0.907574
Asthma	k__Bacteria.p__Proteobacteria.c__Betaproteobacteria.o__Burkholderiales.f__Alcaligenaceae	0.0582857	0.647142	0.907574
Constipation	PD_whole_tree	0.131733	0.646395	0.907574
Depression	k__Bacteria.p__Firmicutes.c__Clostridia.o__Clostridiales.f__.Tissierellaceae.	0.0753214	0.647138	0.907574
T2DM	k__Bacteria.p__Firmicutes.c__Erysipelotrichi.o__Erysipelotrichales.f__Erysipelotrichaceae	-0.204812	0.647066	0.907574
Constipation	k__Bacteria.p__Verrucomicrobia.c__Verrucomicrobiae	0.131582	0.647874	0.90812
Acne	k__Bacteria.p__Proteobacteria.c__Gammaproteobacteria.o__Enterobacteriales.f__Enterobacteriaceae	0.0787617	0.649907	0.908445
Allergy (Skin)	k__Bacteria.p__Firmicutes.c__Clostridia.o__Clostridiales.f__Dehalobacteriaceae	-0.0785148	0.650847	0.908445
Cold Sores	k__Bacteria.p__Firmicutes.c__Bacilli.o__Gemellales.f__Gemellaceae	-0.0479231	0.650353	0.908445
Gout	PD_whole_tree	-0.326732	0.64847	0.908445
Hypertension	k__Bacteria.p__Bacteroidetes.c__Bacteroidia.o__Bacteroidales.f__Porphyromonadaceae	0.0446599	0.649797	0.908445
Hyperthyroidism	Weighted_UniFrac_PCoA_MDS6	-0.311705	0.650229	0.908445
Migraine	k__Bacteria.p__Bacteroidetes.c__Bacteroidia.o__Bacteroidales.f__Porphyromonadaceae	-0.0500712	0.649537	0.908445
Psoriasis	k__Bacteria.p__Firmicutes.c__Bacilli.o__Lactobacillales.f__Streptococcaceae	-0.130517	0.650625	0.908445
Constipation	k__Bacteria.p__Firmicutes.c__Clostridia.o__Clostridiales.f__Peptostreptococcaceae	0.126521	0.651314	0.908619
AMD	k__Bacteria.p__Proteobacteria.c__Betaproteobacteria.o__Burkholderiales.f__Comamonadaceae	0.168412	0.652939	0.909059
Eczema	k__Bacteria.p__Fusobacteria.c__Fusobacteriia.o__Fusobacteriales.f__Fusobacteriaceae	0.0516099	0.65274	0.909059
IBD	k__Bacteria.p__Actinobacteria.c__Actinobacteria.o__Actinomycetales.f__Micrococcaceae	0.395276	0.653001	0.909059
Recurrent UTI	k__Bacteria.p__Firmicutes.c__Clostridia.o__Clostridiales.f__Dehalobacteriaceae	-0.101361	0.652347	0.909059
Venous Thrombosis	k__Bacteria.p__Actinobacteria.c__Actinobacteria.o__Actinomycetales.f__Actinomycetaceae	0.226802	0.653366	0.909091
Asthma	Weighted_UniFrac_PCoA_MDS3	0.0570099	0.65502	0.910258
Hypercholesterolaemia	k__Bacteria.p__Actinobacteria.c__Actinobacteria.o__Bifidobacteriales.f__Bifidobacteriaceae	0.0383908	0.655235	0.910258
Recurrent UTI	k__Bacteria.p__Firmicutes.c__Clostridia.o__Clostridiales.f__Veillonellaceae	0.100769	0.655207	0.910258
Allergy (Respiratory)	k__Bacteria.p__Cyanobacteria.c__Chloroplast	0.0385161	0.656694	0.910838
Cold Sores	k__Bacteria.p__Firmicutes.c__Clostridia.o__Clostridiales.f__Eubacteriaceae	-0.0468363	0.656576	0.910838
COPD	k__Bacteria.p__Bacteroidetes.c__Bacteroidia.o__Bacteroidales.f__Bacteroidaceae	0.0881683	0.656562	0.910838
Glaucoma	Weighted_UniFrac_PCoA_MDS3	-0.283124	0.657115	0.910838
Psoriasis	k__Bacteria.p__Actinobacteria.c__Actinobacteria.o__Actinomycetales.f__Micrococcaceae	0.122286	0.657916	0.910838
RheumatoidArthritis	k__Bacteria.p__Firmicutes.c__Clostridia.o__Clostridiales.f__Lachnospiraceae	-0.14243	0.657963	0.910838
RheumatoidArthritis	k__Bacteria.p__Proteobacteria.c__Alphaproteobacteria.o__Rhodobacterales.f__Rhodobacteraceae	0.134413	0.658056	0.910838
AMD	k__Bacteria.p__Firmicutes.c__Clostridia.o__Clostridiales.f__Lachnospiraceae	0.173425	0.659754	0.910996
AMD	Unweighted_UniFrac_PCoA_MDS4	-0.173528	0.659068	0.910996
Cold Sores	k__Bacteria.p__Tenericutes.c__RF3	0.0464183	0.65961	0.910996
Hyperthyroidism	k__Bacteria.p__Proteobacteria.c__Betaproteobacteria.o__Burkholderiales.f__Alcaligenaceae	-0.284408	0.659118	0.910996
Hyperthyroidism	k__Bacteria.p__Cyanobacteria.c__Chloroplast	0.274311	0.659888	0.910996
Allergy (Respiratory)	k__Bacteria.p__Actinobacteria.c__Actinobacteria.o__Actinomycetales.f__Actinomycetaceae	-0.0380846	0.663232	0.911045
Breast Cancer	k__Bacteria.p__Firmicutes.c__Bacilli.o__Lactobacillales.f__Leuconostocaceae	0.184002	0.663299	0.911045
Cold Sores	k__Bacteria.p__Firmicutes.c__Clostridia	-0.0456312	0.661132	0.911045
Depression	k__Bacteria.p__Firmicutes.c__Bacilli.o__Gemellales.f__Gemellaceae	0.0715358	0.663643	0.911045
Depression	k__Bacteria.p__Proteobacteria.c__Epsilonproteobacteria	0.0715418	0.661869	0.911045
Fracture Risk	k__Bacteria.p__Firmicutes.c__Clostridia.o__Clostridiales.f__Christensenellaceae	0.0554603	0.663948	0.911045
Fracture Risk	k__Bacteria.p__Tenericutes.c__RF3	0.0553057	0.662448	0.911045
Gout	k__Bacteria.p__Lentisphaerae.c__.Lentisphaeria.	-0.336349	0.661047	0.911045
Gout	k__Bacteria.p__Proteobacteria.c__Alphaproteobacteria	-0.314689	0.664046	0.911045
Hearing loss	k__Bacteria.p__Firmicutes.c__Clostridia.o__Clostridiales.f__Eubacteriaceae	0.0543545	0.662755	0.911045
Incontinence	Unweighted_UniFrac_PCoA_MDS6	0.0674929	0.661203	0.911045
Psoriasis	k__Bacteria.p__Firmicutes.c__Clostridia.o__Clostridiales.f__.Tissierellaceae.	-0.127767	0.66374	0.911045
Asthma	k__Bacteria.p__Firmicutes.c__Bacilli.o__Lactobacillales.f__Lactobacillaceae	0.0543095	0.665326	0.912329
Hypothyroidism	k__Bacteria.p__Proteobacteria.c__Gammaproteobacteria.o__Enterobacteriales.f__Enterobacteriaceae	-0.0877187	0.667685	0.91509
Eczema	k__Bacteria.p__Actinobacteria.c__Actinobacteria.o__Actinomycetales.f__Actinomycetaceae	0.0500014	0.668361	0.915543
AMD	k__Bacteria.p__Firmicutes.c__Bacilli.o__Lactobacillales.f__Streptococcaceae	-0.167676	0.669487	0.916613
Hypertension	Weighted_UniFrac_PCoA_MDS6	0.0411957	0.670668	0.917756
Diverticular Disease	k__Bacteria.p__Cyanobacteria.c__4C0d.2	-0.128053	0.67146	0.918366
Glaucoma	Unweighted_UniFrac_PCoA_MDS3	-0.269881	0.67202	0.918658
COPD	k__Bacteria.p__Firmicutes.c__Clostridia.o__Clostridiales.f__Dehalobacteriaceae	-0.0840242	0.6727	0.919114
Allergy (Respiratory)	k__Bacteria.p__Firmicutes.c__Clostridia.o__Clostridiales.f__Lachnospiraceae	0.0366868	0.674645	0.920349
Cold Sores	k__Bacteria.p__Proteobacteria.c__Epsilonproteobacteria	0.0434714	0.674428	0.920349
Diverticular Disease	k__Bacteria.p__Fusobacteria.c__Fusobacteriia.o__Fusobacteriales.f__Fusobacteriaceae	0.115582	0.67428	0.920349
Acne	k__Bacteria.p__Bacteroidetes.c__Bacteroidia.o__Bacteroidales.f__S24.7	-0.0727853	0.677075	0.92035
Breast Cancer	k__Bacteria.p__Cyanobacteria.c__4C0d.2	0.190765	0.675652	0.92035
Gout	k__Bacteria.p__Bacteroidetes.c__Bacteroidia.o__Bacteroidales.f__.Odoribacteraceae.	-0.279357	0.677055	0.92035
Hypercholesterolaemia	k__Bacteria.p__Tenericutes.c__RF3	-0.0362016	0.67699	0.92035
Hypothyroidism	k__Bacteria.p__Proteobacteria.c__Gammaproteobacteria.o__Pasteurellales.f__Pasteurellaceae	-0.0853564	0.676588	0.92035
Psoriasis	k__Bacteria.p__Actinobacteria.c__Actinobacteria.o__Actinomycetales.f__Actinomycetaceae	-0.121643	0.67524	0.92035
Recurrent UTI	k__Bacteria.p__Firmicutes.c__Clostridia.o__Clostridiales.f__Peptostreptococcaceae	0.0920771	0.676552	0.92035
AF	k__Bacteria.p__Bacteroidetes.c__Bacteroidia.o__Bacteroidales.f__Rikenellaceae	-0.187535	0.678287	0.920665
Hearing loss	k__Bacteria.p__Proteobacteria.c__Betaproteobacteria.o__Burkholderiales.f__Comamonadaceae	0.0513193	0.678003	0.920665
Hyperthyroidism	Weighted_UniFrac_PCoA_MDS2	0.267035	0.678348	0.920665
IHD	k__Bacteria.p__Firmicutes.c__Bacilli.o__Turicibacterales.f__Turicibacteraceae	-0.122123	0.679037	0.921128
Acne	k__Bacteria.p__Cyanobacteria.c__4C0d.2	-0.0722082	0.679804	0.921697
AMD	k__Bacteria.p__Tenericutes.c__Mollicutes.o__Anaeroplasmatales.f__Anaeroplasmataceae	0.156794	0.68026	0.921845
Coeliac Disease	k__Bacteria.p__Firmicutes.c__Bacilli.o__Lactobacillales.f__Leuconostocaceae	-0.751385	0.68066	0.921916
Constipation	k__Bacteria.p__Proteobacteria.c__Deltaproteobacteria	-0.11566	0.681374	0.922411
Acne	Weighted_UniFrac_PCoA_MDS5	0.0681212	0.695309	0.923412
AF	k__Bacteria.p__Actinobacteria.c__Coriobacteriia.o__Coriobacteriales.f__Coriobacteriaceae	-0.176988	0.698566	0.923412
Allergy (Respiratory)	k__Bacteria.p__Proteobacteria.c__Epsilonproteobacteria	-0.0351877	0.688565	0.923412
Allergy (Skin)	k__Bacteria.p__Firmicutes.c__Clostridia.o__Clostridiales.f__Clostridiaceae	-0.0650928	0.702257	0.923412
Allergy (Skin)	k__Bacteria.p__Proteobacteria.c__Epsilonproteobacteria	-0.0674715	0.702946	0.923412
Allergy (Skin)	k__Bacteria.p__Tenericutes.c__RF3	0.0694465	0.689369	0.923412
AMD	k__Bacteria.p__Firmicutes.c__Clostridia.o__Clostridiales.f__.Tissierellaceae.	0.149194	0.69525	0.923412
AMD	k__Bacteria.p__Firmicutes.c__Erysipelotrichi.o__Erysipelotrichales.f__Erysipelotrichaceae	-0.151391	0.69741	0.923412
AMD	k__Bacteria.p__Fusobacteria.c__Fusobacteriia.o__Fusobacteriales.f__Fusobacteriaceae	0.145867	0.695339	0.923412
AMD	k__Bacteria.p__Proteobacteria.c__Betaproteobacteria.o__Burkholderiales.f__Alcaligenaceae	-0.15	0.697186	0.923412
Asthma	k__Bacteria.p__Proteobacteria.c__Gammaproteobacteria.o__Pasteurellales.f__Pasteurellaceae	-0.0509585	0.689335	0.923412
Breast Cancer	k__Bacteria.p__Actinobacteria.c__Actinobacteria.o__Actinomycetales.f__Actinomycetaceae	-0.182579	0.694644	0.923412
Breast Cancer	k__Bacteria.p__Proteobacteria.c__Betaproteobacteria.o__Burkholderiales.f__Comamonadaceae	0.179185	0.686112	0.923412
Breast Cancer	k__Bacteria.p__Proteobacteria.c__Gammaproteobacteria.o__Enterobacteriales.f__Enterobacteriaceae	0.17895	0.697471	0.923412
Cataract	k__Bacteria.p__Firmicutes.c__Clostridia.o__Clostridiales.f__Christensenellaceae	0.0516574	0.702197	0.923412
Cataract	k__Bacteria.p__Firmicutes.c__Clostridia.o__Clostridiales.f__EtOH8	0.0530261	0.689016	0.923412
Cataract	k__Bacteria.p__Fusobacteria.c__Fusobacteriia.o__Fusobacteriales.f__Fusobacteriaceae	-0.0550286	0.687135	0.923412
Cataract	k__Bacteria.p__Firmicutes.c__Clostridia	-0.0505741	0.703526	0.923412
Cataract	Weighted_UniFrac_PCoA_MDS1	-0.0524634	0.697228	0.923412
Cholelithiasis	k__Bacteria.p__Proteobacteria.c__Betaproteobacteria.o__Burkholderiales.f__Alcaligenaceae	-0.0890231	0.701827	0.923412
Cholelithiasis	k__Bacteria.p__Synergistetes.c__Synergistia.o__Synergistales.f__Synergistaceae	-0.100976	0.687105	0.923412
Cold Sores	k__Bacteria.p__Bacteroidetes.c__Bacteroidia.o__Bacteroidales.f__Porphyromonadaceae	0.0429876	0.683385	0.923412
Cold Sores	k__Bacteria.p__Firmicutes.c__Clostridia.o__Clostridiales.f__Lachnospiraceae	0.0399966	0.703569	0.923412
Cold Sores	Weighted_UniFrac_PCoA_MDS3	0.0415347	0.693417	0.923412
Constipation	Unweighted_UniFrac_PCoA_MDS1	-0.115374	0.692052	0.923412
COPD	Unweighted_UniFrac_PCoA_MDS6	-0.0793474	0.686208	0.923412
Depression	k__Bacteria.p__Proteobacteria.c__Gammaproteobacteria.o__Enterobacteriales.f__Enterobacteriaceae	0.0651853	0.696522	0.923412
Depression	Weighted_UniFrac_PCoA_MDS2	-0.0676072	0.687595	0.923412
Eczema	Weighted_UniFrac_PCoA_MDS6	-0.0479768	0.683638	0.923412
Epilepsy	k__Bacteria.p__Bacteroidetes.c__Bacteroidia.o__Bacteroidales.f__.Odoribacteraceae.	0.420235	0.687638	0.923412
Epilepsy	k__Bacteria.p__Firmicutes.c__Clostridia.o__Clostridiales.f__Lachnospiraceae	0.386735	0.70358	0.923412
Epilepsy	k__Bacteria.p__Firmicutes.c__Clostridia.o__Clostridiales.f__Ruminococcaceae	0.399408	0.702061	0.923412
Epilepsy	Unweighted_UniFrac_PCoA_MDS2	0.404891	0.688366	0.923412
Fracture Risk	k__Bacteria.p__Bacteroidetes.c__Bacteroidia.o__Bacteroidales.f__Prevotellaceae	-0.0489845	0.700231	0.923412
Fracture Risk	k__Bacteria.p__Bacteroidetes.c__Bacteroidia.o__Bacteroidales.f__Rikenellaceae	-0.0485859	0.701278	0.923412
Fracture Risk	k__Bacteria.p__Bacteroidetes.c__Bacteroidia.o__Bacteroidales.f__S24.7	-0.0515171	0.686448	0.923412
Glaucoma	k__Bacteria.p__Firmicutes.c__Bacilli.o__Lactobacillales.f__Lactobacillaceae	-0.271582	0.684003	0.923412
Glaucoma	Unweighted_UniFrac_PCoA_MDS4	0.247055	0.699115	0.923412
Gout	k__Bacteria.p__Verrucomicrobia.c__Opitutae.o__.Cerasicoccales..f__.Cerasicoccaceae.	-0.32078	0.685	0.923412
[truncated: 586 more rows]
