# Supplementary material for: Gut microbiota associations with common diseases and prescription medications in a population-based cohort
Source: Nat Commun. 2018 Jul 9;9:2655. doi: 10.1038/s41467-018-05184-7 (PMC6037668; doi:10.1038/s41467-018-05184-7)
Supplement: Supplementary file 7 — Supplementary Data 4 [file 41467_2018_5184_MOESM7_ESM.xls]

## Sheet: Just Age
Supplementary Table 4: Results from logistic regression analysis of disorders versus microbiome features only adjusting for BMI, age, or neither.
Disorder	Microbiome Marker Trait	Beta	p	FDR adjusted p
Acne	shannon	-0.249646	0.139788	0.446242
Acne	PD_whole_tree	0.0546438	0.751824	0.906828
Acne	k__Bacteria.p__Actinobacteria.c__Actinobacteria.o__Actinomycetales.f__Actinomycetaceae	-0.303097	0.0845201	0.348596
Acne	k__Bacteria.p__Actinobacteria.c__Actinobacteria.o__Actinomycetales.f__Micrococcaceae	-0.0386944	0.825035	0.928433
Acne	k__Bacteria.p__Actinobacteria.c__Actinobacteria.o__Bifidobacteriales.f__Bifidobacteriaceae	-0.409447	0.0147083	0.138813
Acne	k__Bacteria.p__Actinobacteria.c__Coriobacteriia.o__Coriobacteriales.f__Coriobacteriaceae	-0.181535	0.29206	0.629199
Acne	k__Bacteria.p__Bacteroidetes.c__Bacteroidia.o__Bacteroidales.f__Bacteroidaceae	0.30242	0.0991891	0.374715
Acne	k__Bacteria.p__Bacteroidetes.c__Bacteroidia.o__Bacteroidales.f__Porphyromonadaceae	0.06591	0.706498	0.888352
Acne	k__Bacteria.p__Bacteroidetes.c__Bacteroidia.o__Bacteroidales.f__Prevotellaceae	-0.0915089	0.600327	0.839941
Acne	k__Bacteria.p__Bacteroidetes.c__Bacteroidia.o__Bacteroidales.f__Rikenellaceae	0.0891173	0.609649	0.845696
Acne	k__Bacteria.p__Bacteroidetes.c__Bacteroidia.o__Bacteroidales.f__S24.7	-0.0374677	0.829993	0.928433
Acne	k__Bacteria.p__Bacteroidetes.c__Bacteroidia.o__Bacteroidales.f__.Barnesiellaceae.	-0.245731	0.141626	0.449186
Acne	k__Bacteria.p__Bacteroidetes.c__Bacteroidia.o__Bacteroidales.f__.Odoribacteraceae.	-0.0899182	0.597922	0.838665
Acne	k__Bacteria.p__Bacteroidetes.c__Bacteroidia.o__Bacteroidales.f__.Paraprevotellaceae.	-0.189024	0.284916	0.62333
Acne	k__Bacteria.p__Firmicutes.c__Bacilli.o__Gemellales.f__Gemellaceae	-0.208328	0.248484	0.580087
Acne	k__Bacteria.p__Firmicutes.c__Bacilli.o__Lactobacillales.f__Enterococcaceae	-0.0577468	0.742184	0.903858
Acne	k__Bacteria.p__Firmicutes.c__Bacilli.o__Lactobacillales.f__Lactobacillaceae	-0.0956418	0.586936	0.832542
Acne	k__Bacteria.p__Firmicutes.c__Bacilli.o__Lactobacillales.f__Leuconostocaceae	0.0771718	0.641577	0.861614
Acne	k__Bacteria.p__Firmicutes.c__Bacilli.o__Lactobacillales.f__Streptococcaceae	-0.0919584	0.596019	0.837338
Acne	k__Bacteria.p__Firmicutes.c__Bacilli.o__Turicibacterales.f__Turicibacteraceae	-0.113467	0.514387	0.789763
Acne	k__Bacteria.p__Firmicutes.c__Clostridia.o__Clostridiales.f__Christensenellaceae	0.055174	0.750085	0.906828
Acne	k__Bacteria.p__Firmicutes.c__Clostridia.o__Clostridiales.f__Clostridiaceae	-0.0858782	0.617112	0.84753
Acne	k__Bacteria.p__Firmicutes.c__Clostridia.o__Clostridiales.f__Dehalobacteriaceae	0.208222	0.230035	0.554987
Acne	k__Bacteria.p__Firmicutes.c__Clostridia.o__Clostridiales.f__EtOH8	0.182281	0.268883	0.604815
Acne	k__Bacteria.p__Firmicutes.c__Clostridia.o__Clostridiales.f__Eubacteriaceae	0.47708	0.0037568	0.0600182
Acne	k__Bacteria.p__Firmicutes.c__Clostridia.o__Clostridiales.f__Lachnospiraceae	-0.167961	0.326916	0.658801
Acne	k__Bacteria.p__Firmicutes.c__Clostridia.o__Clostridiales.f__Peptococcaceae	0.305697	0.0740977	0.323735
Acne	k__Bacteria.p__Firmicutes.c__Clostridia.o__Clostridiales.f__Peptostreptococcaceae	-0.157213	0.378605	0.694372
Acne	k__Bacteria.p__Firmicutes.c__Clostridia.o__Clostridiales.f__Ruminococcaceae	0.0185734	0.914812	0.957789
Acne	k__Bacteria.p__Firmicutes.c__Clostridia.o__Clostridiales.f__Syntrophomonadaceae	-0.278849	0.157893	0.467341
Acne	k__Bacteria.p__Firmicutes.c__Clostridia.o__Clostridiales.f__Veillonellaceae	-0.297562	0.0825206	0.343449
Acne	k__Bacteria.p__Firmicutes.c__Clostridia.o__Clostridiales.f__.Mogibacteriaceae.	0.0696384	0.689517	0.886699
Acne	k__Bacteria.p__Firmicutes.c__Clostridia.o__Clostridiales.f__.Tissierellaceae.	-0.0249181	0.886052	0.949802
Acne	k__Bacteria.p__Firmicutes.c__Erysipelotrichi.o__Erysipelotrichales.f__Erysipelotrichaceae	-0.157646	0.361768	0.687045
Acne	k__Bacteria.p__Fusobacteria.c__Fusobacteriia.o__Fusobacteriales.f__Fusobacteriaceae	-0.335759	0.085524	0.352135
Acne	k__Bacteria.p__Proteobacteria.c__Alphaproteobacteria.o__Rhodobacterales.f__Rhodobacteraceae	0.0223426	0.895944	0.951178
Acne	k__Bacteria.p__Proteobacteria.c__Betaproteobacteria.o__Burkholderiales.f__Alcaligenaceae	-0.142614	0.403132	0.710369
Acne	k__Bacteria.p__Proteobacteria.c__Betaproteobacteria.o__Burkholderiales.f__Comamonadaceae	0.0387558	0.820541	0.926384
Acne	k__Bacteria.p__Proteobacteria.c__Betaproteobacteria.o__Burkholderiales.f__Oxalobacteraceae	-0.102473	0.556122	0.812581
Acne	k__Bacteria.p__Proteobacteria.c__Gammaproteobacteria.o__Enterobacteriales.f__Enterobacteriaceae	0.0507649	0.768895	0.91358
Acne	k__Bacteria.p__Proteobacteria.c__Gammaproteobacteria.o__Pasteurellales.f__Pasteurellaceae	-0.134595	0.441063	0.740785
Acne	k__Bacteria.p__Proteobacteria.c__Gammaproteobacteria.o__Pseudomonadales.f__Pseudomonadaceae	-0.110025	0.550202	0.807938
Acne	k__Bacteria.p__Synergistetes.c__Synergistia.o__Synergistales.f__Synergistaceae	-0.155754	0.392137	0.704164
Acne	k__Bacteria.p__Tenericutes.c__Mollicutes.o__Anaeroplasmatales.f__Anaeroplasmataceae	-0.185548	0.314577	0.647466
Acne	k__Bacteria.p__Verrucomicrobia.c__Opitutae.o__.Cerasicoccales..f__.Cerasicoccaceae.	-0.0246339	0.887692	0.950488
Acne	k__Archaea.p__Euryarchaeota.c__Methanobacteria	-0.266826	0.163573	0.47773
Acne	k__Bacteria.p__Cyanobacteria.c__4C0d.2	-0.0209121	0.9041	0.955445
Acne	k__Bacteria.p__Cyanobacteria.c__Chloroplast	0.0359099	0.834074	0.929782
Acne	k__Bacteria.p__Firmicutes.c__Clostridia	-0.267136	0.108408	0.392494
Acne	k__Bacteria.p__Lentisphaerae.c__.Lentisphaeria.	-0.390985	0.0368691	0.227024
Acne	k__Bacteria.p__Proteobacteria.c__Alphaproteobacteria	-0.132449	0.447811	0.7445
Acne	k__Bacteria.p__Proteobacteria.c__Deltaproteobacteria	-0.578955	0.000370453	0.012759
Acne	k__Bacteria.p__Proteobacteria.c__Epsilonproteobacteria	0.0169713	0.921383	0.961254
Acne	k__Bacteria.p__Tenericutes.c__Mollicutes	-0.0613733	0.722747	0.894307
Acne	k__Bacteria.p__Tenericutes.c__RF3	-0.298415	0.096069	0.371706
Acne	k__Bacteria.p__Verrucomicrobia.c__Verrucomicrobiae	0.12793	0.462228	0.755804
Acne	Unweighted_UniFrac_PCoA_MDS1	0.0263686	0.878755	0.946514
Acne	Unweighted_UniFrac_PCoA_MDS2	-0.116925	0.498483	0.777789
Acne	Unweighted_UniFrac_PCoA_MDS3	0.338646	0.052953	0.271627
Acne	Unweighted_UniFrac_PCoA_MDS4	-0.102368	0.555779	0.812529
Acne	Unweighted_UniFrac_PCoA_MDS5	-0.118177	0.495104	0.774203
Acne	Unweighted_UniFrac_PCoA_MDS6	-0.06645	0.700357	0.888352
Acne	Weighted_UniFrac_PCoA_MDS1	-0.389487	0.0328379	0.218809
Acne	Weighted_UniFrac_PCoA_MDS2	0.0485094	0.778206	0.918536
Acne	Weighted_UniFrac_PCoA_MDS3	0.0684126	0.69364	0.886699
Acne	Weighted_UniFrac_PCoA_MDS4	-0.0647936	0.706476	0.888352
Acne	Weighted_UniFrac_PCoA_MDS5	0.0952149	0.582545	0.830252
Acne	Weighted_UniFrac_PCoA_MDS6	-0.223085	0.218476	0.539228
AF	shannon	-0.418609	0.341226	0.674708
AF	PD_whole_tree	-0.626256	0.177118	0.492364
AF	k__Bacteria.p__Actinobacteria.c__Actinobacteria.o__Actinomycetales.f__Actinomycetaceae	0.193559	0.672493	0.879332
AF	k__Bacteria.p__Actinobacteria.c__Actinobacteria.o__Actinomycetales.f__Micrococcaceae	-0.449578	0.386751	0.701906
AF	k__Bacteria.p__Actinobacteria.c__Actinobacteria.o__Bifidobacteriales.f__Bifidobacteriaceae	0.359536	0.444028	0.743881
AF	k__Bacteria.p__Actinobacteria.c__Coriobacteriia.o__Coriobacteriales.f__Coriobacteriaceae	-0.221151	0.628818	0.853913
AF	k__Bacteria.p__Bacteroidetes.c__Bacteroidia.o__Bacteroidales.f__Bacteroidaceae	-0.238918	0.588696	0.833986
AF	k__Bacteria.p__Bacteroidetes.c__Bacteroidia.o__Bacteroidales.f__Porphyromonadaceae	-0.0704346	0.876833	0.944885
AF	k__Bacteria.p__Bacteroidetes.c__Bacteroidia.o__Bacteroidales.f__Prevotellaceae	-0.658298	0.18349	0.501667
AF	k__Bacteria.p__Bacteroidetes.c__Bacteroidia.o__Bacteroidales.f__Rikenellaceae	-0.231336	0.606871	0.84484
AF	k__Bacteria.p__Bacteroidetes.c__Bacteroidia.o__Bacteroidales.f__S24.7	-0.493355	0.336444	0.671964
AF	k__Bacteria.p__Bacteroidetes.c__Bacteroidia.o__Bacteroidales.f__.Barnesiellaceae.	-0.645614	0.126817	0.425185
AF	k__Bacteria.p__Bacteroidetes.c__Bacteroidia.o__Bacteroidales.f__.Odoribacteraceae.	0.67315	0.186122	0.503668
AF	k__Bacteria.p__Bacteroidetes.c__Bacteroidia.o__Bacteroidales.f__.Paraprevotellaceae.	-1.221	0.0240941	0.188016
AF	k__Bacteria.p__Firmicutes.c__Bacilli.o__Gemellales.f__Gemellaceae	-0.954675	0.0730696	0.321973
AF	k__Bacteria.p__Firmicutes.c__Bacilli.o__Lactobacillales.f__Enterococcaceae	0.167981	0.703638	0.888352
AF	k__Bacteria.p__Firmicutes.c__Bacilli.o__Lactobacillales.f__Lactobacillaceae	0.985845	0.013987	0.136373
AF	k__Bacteria.p__Firmicutes.c__Bacilli.o__Lactobacillales.f__Leuconostocaceae	-0.117457	0.811501	0.920506
AF	k__Bacteria.p__Firmicutes.c__Bacilli.o__Lactobacillales.f__Streptococcaceae	0.431511	0.341162	0.674708
AF	k__Bacteria.p__Firmicutes.c__Bacilli.o__Turicibacterales.f__Turicibacteraceae	-0.684023	0.149604	0.457591
AF	k__Bacteria.p__Firmicutes.c__Clostridia.o__Clostridiales.f__Christensenellaceae	-0.759081	0.0926471	0.366276
AF	k__Bacteria.p__Firmicutes.c__Clostridia.o__Clostridiales.f__Clostridiaceae	0.177558	0.703495	0.888352
AF	k__Bacteria.p__Firmicutes.c__Clostridia.o__Clostridiales.f__Dehalobacteriaceae	-0.525104	0.254992	0.589059
AF	k__Bacteria.p__Firmicutes.c__Clostridia.o__Clostridiales.f__EtOH8	-0.0534209	0.908637	0.95682
AF	k__Bacteria.p__Firmicutes.c__Clostridia.o__Clostridiales.f__Eubacteriaceae	-0.308852	0.516738	0.790762
AF	k__Bacteria.p__Firmicutes.c__Clostridia.o__Clostridiales.f__Lachnospiraceae	0.596712	0.208005	0.527862
AF	k__Bacteria.p__Firmicutes.c__Clostridia.o__Clostridiales.f__Peptococcaceae	-0.725431	0.128689	0.428749
AF	k__Bacteria.p__Firmicutes.c__Clostridia.o__Clostridiales.f__Peptostreptococcaceae	0.177933	0.687784	0.886078
AF	k__Bacteria.p__Firmicutes.c__Clostridia.o__Clostridiales.f__Ruminococcaceae	0.0834321	0.857862	0.941271
AF	k__Bacteria.p__Firmicutes.c__Clostridia.o__Clostridiales.f__Syntrophomonadaceae	-0.604501	0.322432	0.654238
AF	k__Bacteria.p__Firmicutes.c__Clostridia.o__Clostridiales.f__Veillonellaceae	0.680524	0.151403	0.457591
AF	k__Bacteria.p__Firmicutes.c__Clostridia.o__Clostridiales.f__.Mogibacteriaceae.	-0.471646	0.278114	0.616687
AF	k__Bacteria.p__Firmicutes.c__Clostridia.o__Clostridiales.f__.Tissierellaceae.	0.232845	0.59852	0.83894
AF	k__Bacteria.p__Firmicutes.c__Erysipelotrichi.o__Erysipelotrichales.f__Erysipelotrichaceae	0.432399	0.347206	0.677236
AF	k__Bacteria.p__Fusobacteria.c__Fusobacteriia.o__Fusobacteriales.f__Fusobacteriaceae	0.430891	0.287847	0.626227
AF	k__Bacteria.p__Proteobacteria.c__Alphaproteobacteria.o__Rhodobacterales.f__Rhodobacteraceae	-2.40531	0.00913331	0.102634
AF	k__Bacteria.p__Proteobacteria.c__Betaproteobacteria.o__Burkholderiales.f__Alcaligenaceae	-0.66871	0.119933	0.414619
AF	k__Bacteria.p__Proteobacteria.c__Betaproteobacteria.o__Burkholderiales.f__Comamonadaceae	0.366306	0.374327	0.692688
AF	k__Bacteria.p__Proteobacteria.c__Betaproteobacteria.o__Burkholderiales.f__Oxalobacteraceae	-0.184355	0.691661	0.886699
AF	k__Bacteria.p__Proteobacteria.c__Gammaproteobacteria.o__Enterobacteriales.f__Enterobacteriaceae	0.168111	0.71313	0.891664
AF	k__Bacteria.p__Proteobacteria.c__Gammaproteobacteria.o__Pasteurellales.f__Pasteurellaceae	-0.538933	0.256701	0.590157
AF	k__Bacteria.p__Proteobacteria.c__Gammaproteobacteria.o__Pseudomonadales.f__Pseudomonadaceae	0.347819	0.367484	0.691344
AF	k__Bacteria.p__Synergistetes.c__Synergistia.o__Synergistales.f__Synergistaceae	-0.134795	0.778281	0.918536
AF	k__Bacteria.p__Tenericutes.c__Mollicutes.o__Anaeroplasmatales.f__Anaeroplasmataceae	-0.578201	0.298558	0.632441
AF	k__Bacteria.p__Verrucomicrobia.c__Opitutae.o__.Cerasicoccales..f__.Cerasicoccaceae.	-1.11356	0.0882165	0.355384
AF	k__Archaea.p__Euryarchaeota.c__Methanobacteria	-0.675334	0.242245	0.573922
AF	k__Bacteria.p__Cyanobacteria.c__4C0d.2	-0.675465	0.185552	0.503619
AF	k__Bacteria.p__Cyanobacteria.c__Chloroplast	0.0702339	0.876308	0.944781
AF	k__Bacteria.p__Firmicutes.c__Clostridia	0.591877	0.24367	0.575436
AF	k__Bacteria.p__Lentisphaerae.c__.Lentisphaeria.	-0.789897	0.138982	0.446242
AF	k__Bacteria.p__Proteobacteria.c__Alphaproteobacteria	-0.819152	0.0955086	0.371706
AF	k__Bacteria.p__Proteobacteria.c__Deltaproteobacteria	-0.477166	0.274025	0.61057
AF	k__Bacteria.p__Proteobacteria.c__Epsilonproteobacteria	-0.30665	0.548086	0.806617
AF	k__Bacteria.p__Tenericutes.c__Mollicutes	-0.811507	0.0820213	0.343225
AF	k__Bacteria.p__Tenericutes.c__RF3	-0.928923	0.0694279	0.316179
AF	k__Bacteria.p__Verrucomicrobia.c__Verrucomicrobiae	-0.948231	0.035289	0.224944
AF	Unweighted_UniFrac_PCoA_MDS1	0.419162	0.352523	0.680912
AF	Unweighted_UniFrac_PCoA_MDS2	-0.430656	0.34475	0.677236
AF	Unweighted_UniFrac_PCoA_MDS3	0.583423	0.208323	0.527862
AF	Unweighted_UniFrac_PCoA_MDS4	0.467038	0.302482	0.634136
AF	Unweighted_UniFrac_PCoA_MDS5	0.534134	0.244639	0.576184
AF	Unweighted_UniFrac_PCoA_MDS6	0.0215855	0.962545	0.981041
AF	Weighted_UniFrac_PCoA_MDS1	-0.448141	0.357017	0.684111
AF	Weighted_UniFrac_PCoA_MDS2	-0.430899	0.369794	0.69186
AF	Weighted_UniFrac_PCoA_MDS3	-0.620284	0.166512	0.48012
AF	Weighted_UniFrac_PCoA_MDS4	-1.13627	0.00864608	0.0986304
AF	Weighted_UniFrac_PCoA_MDS5	-0.654022	0.144264	0.45276
AF	Weighted_UniFrac_PCoA_MDS6	0.131541	0.768371	0.91358
Allergy (Injested)	shannon	-0.454357	9.60038e-05	0.00462913
Allergy (Injested)	PD_whole_tree	-0.489735	6.23196e-05	0.00311833
Allergy (Injested)	k__Bacteria.p__Actinobacteria.c__Actinobacteria.o__Actinomycetales.f__Actinomycetaceae	-0.0723306	0.547672	0.806455
Allergy (Injested)	k__Bacteria.p__Actinobacteria.c__Actinobacteria.o__Actinomycetales.f__Micrococcaceae	0.0588291	0.617971	0.84827
Allergy (Injested)	k__Bacteria.p__Actinobacteria.c__Actinobacteria.o__Bifidobacteriales.f__Bifidobacteriaceae	-0.235481	0.0458753	0.254653
Allergy (Injested)	k__Bacteria.p__Actinobacteria.c__Coriobacteriia.o__Coriobacteriales.f__Coriobacteriaceae	-0.0745687	0.53325	0.800328
Allergy (Injested)	k__Bacteria.p__Bacteroidetes.c__Bacteroidia.o__Bacteroidales.f__Bacteroidaceae	0.3546	0.00586475	0.0789509
Allergy (Injested)	k__Bacteria.p__Bacteroidetes.c__Bacteroidia.o__Bacteroidales.f__Porphyromonadaceae	-0.249764	0.0306825	0.209716
Allergy (Injested)	k__Bacteria.p__Bacteroidetes.c__Bacteroidia.o__Bacteroidales.f__Prevotellaceae	-0.597867	3.64623e-06	0.000358141
Allergy (Injested)	k__Bacteria.p__Bacteroidetes.c__Bacteroidia.o__Bacteroidales.f__Rikenellaceae	0.132618	0.274985	0.61057
Allergy (Injested)	k__Bacteria.p__Bacteroidetes.c__Bacteroidia.o__Bacteroidales.f__S24.7	-0.285337	0.0262436	0.195845
Allergy (Injested)	k__Bacteria.p__Bacteroidetes.c__Bacteroidia.o__Bacteroidales.f__.Barnesiellaceae.	-0.24915	0.0320428	0.216919
Allergy (Injested)	k__Bacteria.p__Bacteroidetes.c__Bacteroidia.o__Bacteroidales.f__.Odoribacteraceae.	-0.109527	0.353063	0.680963
Allergy (Injested)	k__Bacteria.p__Bacteroidetes.c__Bacteroidia.o__Bacteroidales.f__.Paraprevotellaceae.	-0.515688	5.64899e-05	0.00311833
Allergy (Injested)	k__Bacteria.p__Firmicutes.c__Bacilli.o__Gemellales.f__Gemellaceae	0.197057	0.0891092	0.3559
Allergy (Injested)	k__Bacteria.p__Firmicutes.c__Bacilli.o__Lactobacillales.f__Enterococcaceae	0.255536	0.0246243	0.19039
Allergy (Injested)	k__Bacteria.p__Firmicutes.c__Bacilli.o__Lactobacillales.f__Lactobacillaceae	-0.0194436	0.871584	0.942938
Allergy (Injested)	k__Bacteria.p__Firmicutes.c__Bacilli.o__Lactobacillales.f__Leuconostocaceae	0.169651	0.125801	0.423918
Allergy (Injested)	k__Bacteria.p__Firmicutes.c__Bacilli.o__Lactobacillales.f__Streptococcaceae	0.158593	0.184673	0.503619
Allergy (Injested)	k__Bacteria.p__Firmicutes.c__Bacilli.o__Turicibacterales.f__Turicibacteraceae	-0.0047488	0.968411	0.984375
Allergy (Injested)	k__Bacteria.p__Firmicutes.c__Clostridia.o__Clostridiales.f__Christensenellaceae	-0.345117	0.00390425	0.0616313
Allergy (Injested)	k__Bacteria.p__Firmicutes.c__Clostridia.o__Clostridiales.f__Clostridiaceae	-0.111687	0.3473	0.677236
Allergy (Injested)	k__Bacteria.p__Firmicutes.c__Clostridia.o__Clostridiales.f__Dehalobacteriaceae	-0.102316	0.393235	0.704717
Allergy (Injested)	k__Bacteria.p__Firmicutes.c__Clostridia.o__Clostridiales.f__EtOH8	-0.133314	0.283799	0.62333
Allergy (Injested)	k__Bacteria.p__Firmicutes.c__Clostridia.o__Clostridiales.f__Eubacteriaceae	-0.0767933	0.52554	0.795964
Allergy (Injested)	k__Bacteria.p__Firmicutes.c__Clostridia.o__Clostridiales.f__Lachnospiraceae	-0.0257482	0.829711	0.928433
Allergy (Injested)	k__Bacteria.p__Firmicutes.c__Clostridia.o__Clostridiales.f__Peptococcaceae	-0.300793	0.0135781	0.134866
Allergy (Injested)	k__Bacteria.p__Firmicutes.c__Clostridia.o__Clostridiales.f__Peptostreptococcaceae	0.159251	0.172151	0.487761
Allergy (Injested)	k__Bacteria.p__Firmicutes.c__Clostridia.o__Clostridiales.f__Ruminococcaceae	-0.332901	0.00351645	0.0579232
Allergy (Injested)	k__Bacteria.p__Firmicutes.c__Clostridia.o__Clostridiales.f__Syntrophomonadaceae	-0.340453	0.0160111	0.145548
Allergy (Injested)	k__Bacteria.p__Firmicutes.c__Clostridia.o__Clostridiales.f__Veillonellaceae	-0.108977	0.361744	0.687045
Allergy (Injested)	k__Bacteria.p__Firmicutes.c__Clostridia.o__Clostridiales.f__.Mogibacteriaceae.	-0.0616721	0.604726	0.842739
Allergy (Injested)	k__Bacteria.p__Firmicutes.c__Clostridia.o__Clostridiales.f__.Tissierellaceae.	0.0754235	0.523465	0.795398
Allergy (Injested)	k__Bacteria.p__Firmicutes.c__Erysipelotrichi.o__Erysipelotrichales.f__Erysipelotrichaceae	-0.192422	0.108483	0.392494
Allergy (Injested)	k__Bacteria.p__Fusobacteria.c__Fusobacteriia.o__Fusobacteriales.f__Fusobacteriaceae	-0.0243876	0.84011	0.931426
Allergy (Injested)	k__Bacteria.p__Proteobacteria.c__Alphaproteobacteria.o__Rhodobacterales.f__Rhodobacteraceae	0.210444	0.0545497	0.273866
Allergy (Injested)	k__Bacteria.p__Proteobacteria.c__Betaproteobacteria.o__Burkholderiales.f__Alcaligenaceae	-0.220227	0.0611844	0.292624
Allergy (Injested)	k__Bacteria.p__Proteobacteria.c__Betaproteobacteria.o__Burkholderiales.f__Comamonadaceae	0.267896	0.0162617	0.14619
Allergy (Injested)	k__Bacteria.p__Proteobacteria.c__Betaproteobacteria.o__Burkholderiales.f__Oxalobacteraceae	-0.498949	6.17584e-05	0.00311833
Allergy (Injested)	k__Bacteria.p__Proteobacteria.c__Gammaproteobacteria.o__Enterobacteriales.f__Enterobacteriaceae	0.192978	0.106187	0.388728
Allergy (Injested)	k__Bacteria.p__Proteobacteria.c__Gammaproteobacteria.o__Pasteurellales.f__Pasteurellaceae	-0.244314	0.0455527	0.254653
Allergy (Injested)	k__Bacteria.p__Proteobacteria.c__Gammaproteobacteria.o__Pseudomonadales.f__Pseudomonadaceae	0.0767953	0.505479	0.782107
Allergy (Injested)	k__Bacteria.p__Synergistetes.c__Synergistia.o__Synergistales.f__Synergistaceae	-0.14886	0.236469	0.564969
Allergy (Injested)	k__Bacteria.p__Tenericutes.c__Mollicutes.o__Anaeroplasmatales.f__Anaeroplasmataceae	-0.39902	0.00400922	0.0618166
Allergy (Injested)	k__Bacteria.p__Verrucomicrobia.c__Opitutae.o__.Cerasicoccales..f__.Cerasicoccaceae.	-0.307986	0.0209872	0.171256
Allergy (Injested)	k__Archaea.p__Euryarchaeota.c__Methanobacteria	0.0590636	0.615158	0.846848
Allergy (Injested)	k__Bacteria.p__Cyanobacteria.c__4C0d.2	-0.429211	0.000867459	0.0227772
Allergy (Injested)	k__Bacteria.p__Cyanobacteria.c__Chloroplast	0.107804	0.356533	0.684111
Allergy (Injested)	k__Bacteria.p__Firmicutes.c__Clostridia	-0.338069	0.00334643	0.0572564
Allergy (Injested)	k__Bacteria.p__Lentisphaerae.c__.Lentisphaeria.	-0.527887	8.31712e-05	0.00408463
Allergy (Injested)	k__Bacteria.p__Proteobacteria.c__Alphaproteobacteria	-0.323922	0.00828343	0.0963494
Allergy (Injested)	k__Bacteria.p__Proteobacteria.c__Deltaproteobacteria	-0.414326	0.0003243	0.0114673
Allergy (Injested)	k__Bacteria.p__Proteobacteria.c__Epsilonproteobacteria	-0.145236	0.250046	0.581686
Allergy (Injested)	k__Bacteria.p__Tenericutes.c__Mollicutes	-0.383077	0.00146552	0.0325953
Allergy (Injested)	k__Bacteria.p__Tenericutes.c__RF3	-0.263063	0.0334068	0.220589
Allergy (Injested)	k__Bacteria.p__Verrucomicrobia.c__Verrucomicrobiae	0.0822453	0.494204	0.774203
Allergy (Injested)	Unweighted_UniFrac_PCoA_MDS1	0.526727	9.83977e-06	0.000652376
Allergy (Injested)	Unweighted_UniFrac_PCoA_MDS2	-0.233017	0.0515771	0.270321
Allergy (Injested)	Unweighted_UniFrac_PCoA_MDS3	0.475877	0.000100624	0.00468167
Allergy (Injested)	Unweighted_UniFrac_PCoA_MDS4	-0.0424487	0.723739	0.894307
Allergy (Injested)	Unweighted_UniFrac_PCoA_MDS5	0.0997284	0.405252	0.712685
Allergy (Injested)	Unweighted_UniFrac_PCoA_MDS6	-0.146791	0.219152	0.540141
Allergy (Injested)	Weighted_UniFrac_PCoA_MDS1	-0.588333	6.9554e-06	0.000527021
Allergy (Injested)	Weighted_UniFrac_PCoA_MDS2	0.0342188	0.774663	0.916842
Allergy (Injested)	Weighted_UniFrac_PCoA_MDS3	0.116064	0.336133	0.671964
Allergy (Injested)	Weighted_UniFrac_PCoA_MDS4	-0.33431	0.00436504	0.0650341
Allergy (Injested)	Weighted_UniFrac_PCoA_MDS5	0.0078637	0.947707	0.970019
Allergy (Injested)	Weighted_UniFrac_PCoA_MDS6	-0.162319	0.190477	0.508705
Allergy (Respiratory)	shannon	-0.129576	0.134778	0.439031
Allergy (Respiratory)	PD_whole_tree	-0.184893	0.0347628	0.223223
Allergy (Respiratory)	k__Bacteria.p__Actinobacteria.c__Actinobacteria.o__Actinomycetales.f__Actinomycetaceae	-0.036251	0.677611	0.880822
Allergy (Respiratory)	k__Bacteria.p__Actinobacteria.c__Actinobacteria.o__Actinomycetales.f__Micrococcaceae	-0.0108884	0.90071	0.954446
Allergy (Respiratory)	k__Bacteria.p__Actinobacteria.c__Actinobacteria.o__Bifidobacteriales.f__Bifidobacteriaceae	-0.0863601	0.319717	0.652017
Allergy (Respiratory)	k__Bacteria.p__Actinobacteria.c__Coriobacteriia.o__Coriobacteriales.f__Coriobacteriaceae	-0.128634	0.139456	0.446242
Allergy (Respiratory)	k__Bacteria.p__Bacteroidetes.c__Bacteroidia.o__Bacteroidales.f__Bacteroidaceae	0.0669525	0.445873	0.7445
Allergy (Respiratory)	k__Bacteria.p__Bacteroidetes.c__Bacteroidia.o__Bacteroidales.f__Porphyromonadaceae	-0.119336	0.166376	0.48012
Allergy (Respiratory)	k__Bacteria.p__Bacteroidetes.c__Bacteroidia.o__Bacteroidales.f__Prevotellaceae	-0.1848	0.0362384	0.226598
Allergy (Respiratory)	k__Bacteria.p__Bacteroidetes.c__Bacteroidia.o__Bacteroidales.f__Rikenellaceae	-0.0772708	0.373217	0.692688
Allergy (Respiratory)	k__Bacteria.p__Bacteroidetes.c__Bacteroidia.o__Bacteroidales.f__S24.7	-0.116657	0.188084	0.505369
Allergy (Respiratory)	k__Bacteria.p__Bacteroidetes.c__Bacteroidia.o__Bacteroidales.f__.Barnesiellaceae.	-0.0274315	0.75227	0.906828
Allergy (Respiratory)	k__Bacteria.p__Bacteroidetes.c__Bacteroidia.o__Bacteroidales.f__.Odoribacteraceae.	-0.0999381	0.247317	0.579034
Allergy (Respiratory)	k__Bacteria.p__Bacteroidetes.c__Bacteroidia.o__Bacteroidales.f__.Paraprevotellaceae.	-0.159216	0.0707686	0.319725
Allergy (Respiratory)	k__Bacteria.p__Firmicutes.c__Bacilli.o__Gemellales.f__Gemellaceae	0.0814614	0.345693	0.677236
Allergy (Respiratory)	k__Bacteria.p__Firmicutes.c__Bacilli.o__Lactobacillales.f__Enterococcaceae	-0.146732	0.10062	0.3769
Allergy (Respiratory)	k__Bacteria.p__Firmicutes.c__Bacilli.o__Lactobacillales.f__Lactobacillaceae	-0.07807	0.374326	0.692688
Allergy (Respiratory)	k__Bacteria.p__Firmicutes.c__Bacilli.o__Lactobacillales.f__Leuconostocaceae	-0.0276712	0.75304	0.907344
Allergy (Respiratory)	k__Bacteria.p__Firmicutes.c__Bacilli.o__Lactobacillales.f__Streptococcaceae	0.112131	0.197677	0.516312
Allergy (Respiratory)	k__Bacteria.p__Firmicutes.c__Bacilli.o__Turicibacterales.f__Turicibacteraceae	-0.0886115	0.310456	0.641722
Allergy (Respiratory)	k__Bacteria.p__Firmicutes.c__Clostridia.o__Clostridiales.f__Christensenellaceae	-0.168458	0.0531905	0.272319
Allergy (Respiratory)	k__Bacteria.p__Firmicutes.c__Clostridia.o__Clostridiales.f__Clostridiaceae	-0.138698	0.109473	0.393926
Allergy (Respiratory)	k__Bacteria.p__Firmicutes.c__Clostridia.o__Clostridiales.f__Dehalobacteriaceae	-0.153515	0.0782121	0.333732
Allergy (Respiratory)	k__Bacteria.p__Firmicutes.c__Clostridia.o__Clostridiales.f__EtOH8	0.0265426	0.759628	0.909633
Allergy (Respiratory)	k__Bacteria.p__Firmicutes.c__Clostridia.o__Clostridiales.f__Eubacteriaceae	-0.0744961	0.395084	0.70509
Allergy (Respiratory)	k__Bacteria.p__Firmicutes.c__Clostridia.o__Clostridiales.f__Lachnospiraceae	0.0378439	0.664407	0.875314
Allergy (Respiratory)	k__Bacteria.p__Firmicutes.c__Clostridia.o__Clostridiales.f__Peptococcaceae	-0.046757	0.591897	0.835856
Allergy (Respiratory)	k__Bacteria.p__Firmicutes.c__Clostridia.o__Clostridiales.f__Peptostreptococcaceae	0.0728911	0.399171	0.708522
Allergy (Respiratory)	k__Bacteria.p__Firmicutes.c__Clostridia.o__Clostridiales.f__Ruminococcaceae	-0.108249	0.209483	0.52895
Allergy (Respiratory)	k__Bacteria.p__Firmicutes.c__Clostridia.o__Clostridiales.f__Syntrophomonadaceae	-0.100137	0.266682	0.601394
Allergy (Respiratory)	k__Bacteria.p__Firmicutes.c__Clostridia.o__Clostridiales.f__Veillonellaceae	0.0843086	0.334271	0.670058
Allergy (Respiratory)	k__Bacteria.p__Firmicutes.c__Clostridia.o__Clostridiales.f__.Mogibacteriaceae.	-0.119248	0.168524	0.482235
Allergy (Respiratory)	k__Bacteria.p__Firmicutes.c__Clostridia.o__Clostridiales.f__.Tissierellaceae.	0.151501	0.077748	0.333637
Allergy (Respiratory)	k__Bacteria.p__Firmicutes.c__Erysipelotrichi.o__Erysipelotrichales.f__Erysipelotrichaceae	-0.0115617	0.894398	0.950604
Allergy (Respiratory)	k__Bacteria.p__Fusobacteria.c__Fusobacteriia.o__Fusobacteriales.f__Fusobacteriaceae	0.022488	0.795387	0.920506
Allergy (Respiratory)	k__Bacteria.p__Proteobacteria.c__Alphaproteobacteria.o__Rhodobacterales.f__Rhodobacteraceae	-0.0648289	0.467818	0.757227
Allergy (Respiratory)	k__Bacteria.p__Proteobacteria.c__Betaproteobacteria.o__Burkholderiales.f__Alcaligenaceae	-0.0612837	0.480249	0.765767
Allergy (Respiratory)	k__Bacteria.p__Proteobacteria.c__Betaproteobacteria.o__Burkholderiales.f__Comamonadaceae	-0.030936	0.724092	0.894307
Allergy (Respiratory)	k__Bacteria.p__Proteobacteria.c__Betaproteobacteria.o__Burkholderiales.f__Oxalobacteraceae	-0.137586	0.11628	0.407904
Allergy (Respiratory)	k__Bacteria.p__Proteobacteria.c__Gammaproteobacteria.o__Enterobacteriales.f__Enterobacteriaceae	0.0621204	0.475391	0.762695
Allergy (Respiratory)	k__Bacteria.p__Proteobacteria.c__Gammaproteobacteria.o__Pasteurellales.f__Pasteurellaceae	0.0310397	0.72126	0.894307
Allergy (Respiratory)	k__Bacteria.p__Proteobacteria.c__Gammaproteobacteria.o__Pseudomonadales.f__Pseudomonadaceae	0.110843	0.191331	0.509448
Allergy (Respiratory)	k__Bacteria.p__Synergistetes.c__Synergistia.o__Synergistales.f__Synergistaceae	0.045144	0.60146	0.839953
Allergy (Respiratory)	k__Bacteria.p__Tenericutes.c__Mollicutes.o__Anaeroplasmatales.f__Anaeroplasmataceae	-0.099747	0.262564	0.596865
Allergy (Respiratory)	k__Bacteria.p__Verrucomicrobia.c__Opitutae.o__.Cerasicoccales..f__.Cerasicoccaceae.	-0.139355	0.121045	0.415819
Allergy (Respiratory)	k__Archaea.p__Euryarchaeota.c__Methanobacteria	-0.019232	0.825982	0.928433
Allergy (Respiratory)	k__Bacteria.p__Cyanobacteria.c__4C0d.2	-0.207917	0.0195974	0.163435
Allergy (Respiratory)	k__Bacteria.p__Cyanobacteria.c__Chloroplast	0.0380748	0.660324	0.872536
Allergy (Respiratory)	k__Bacteria.p__Firmicutes.c__Clostridia	-0.0404533	0.641229	0.861614
Allergy (Respiratory)	k__Bacteria.p__Lentisphaerae.c__.Lentisphaeria.	-0.0908288	0.302413	0.634136
Allergy (Respiratory)	k__Bacteria.p__Proteobacteria.c__Alphaproteobacteria	-0.0641111	0.462813	0.755804
Allergy (Respiratory)	k__Bacteria.p__Proteobacteria.c__Deltaproteobacteria	-0.110568	0.201188	0.520019
Allergy (Respiratory)	k__Bacteria.p__Proteobacteria.c__Epsilonproteobacteria	-0.0353747	0.686974	0.886078
Allergy (Respiratory)	k__Bacteria.p__Tenericutes.c__Mollicutes	-0.177833	0.0414153	0.243379
Allergy (Respiratory)	k__Bacteria.p__Tenericutes.c__RF3	-0.122905	0.162027	0.474803
Allergy (Respiratory)	k__Bacteria.p__Verrucomicrobia.c__Verrucomicrobiae	0.125108	0.152484	0.457591
Allergy (Respiratory)	Unweighted_UniFrac_PCoA_MDS1	0.205242	0.0183172	0.157718
Allergy (Respiratory)	Unweighted_UniFrac_PCoA_MDS2	-0.11964	0.169527	0.483426
Allergy (Respiratory)	Unweighted_UniFrac_PCoA_MDS3	0.0827757	0.342804	0.675762
Allergy (Respiratory)	Unweighted_UniFrac_PCoA_MDS4	0.0174953	0.840751	0.931747
Allergy (Respiratory)	Unweighted_UniFrac_PCoA_MDS5	0.0637056	0.464535	0.756074
Allergy (Respiratory)	Unweighted_UniFrac_PCoA_MDS6	-0.0920906	0.289913	0.62696
Allergy (Respiratory)	Weighted_UniFrac_PCoA_MDS1	-0.147675	0.0946759	0.371038
Allergy (Respiratory)	Weighted_UniFrac_PCoA_MDS2	-0.0464551	0.594827	0.837304
Allergy (Respiratory)	Weighted_UniFrac_PCoA_MDS3	-0.0976888	0.260996	0.594641
Allergy (Respiratory)	Weighted_UniFrac_PCoA_MDS4	-0.0661449	0.446271	0.7445
Allergy (Respiratory)	Weighted_UniFrac_PCoA_MDS5	0.0479523	0.582172	0.830252
Allergy (Respiratory)	Weighted_UniFrac_PCoA_MDS6	-0.0417437	0.633577	0.856395
Allergy (Skin)	shannon	-0.267969	0.110804	0.397099
Allergy (Skin)	PD_whole_tree	-0.232028	0.180897	0.496624
Allergy (Skin)	k__Bacteria.p__Actinobacteria.c__Actinobacteria.o__Actinomycetales.f__Actinomycetaceae	-0.0508095	0.768481	0.91358
Allergy (Skin)	k__Bacteria.p__Actinobacteria.c__Actinobacteria.o__Actinomycetales.f__Micrococcaceae	0.0646823	0.701789	0.888352
Allergy (Skin)	k__Bacteria.p__Actinobacteria.c__Actinobacteria.o__Bifidobacteriales.f__Bifidobacteriaceae	-0.305694	0.0690069	0.314985
Allergy (Skin)	k__Bacteria.p__Actinobacteria.c__Coriobacteriia.o__Coriobacteriales.f__Coriobacteriaceae	-0.245721	0.151325	0.457591
Allergy (Skin)	k__Bacteria.p__Bacteroidetes.c__Bacteroidia.o__Bacteroidales.f__Bacteroidaceae	0.282273	0.120731	0.415819
Allergy (Skin)	k__Bacteria.p__Bacteroidetes.c__Bacteroidia.o__Bacteroidales.f__Porphyromonadaceae	-0.0674646	0.691828	0.886699
Allergy (Skin)	k__Bacteria.p__Bacteroidetes.c__Bacteroidia.o__Bacteroidales.f__Prevotellaceae	-0.48144	0.0082159	0.0959849
Allergy (Skin)	k__Bacteria.p__Bacteroidetes.c__Bacteroidia.o__Bacteroidales.f__Rikenellaceae	-0.00681174	0.968424	0.984375
Allergy (Skin)	k__Bacteria.p__Bacteroidetes.c__Bacteroidia.o__Bacteroidales.f__S24.7	-0.387875	0.0406146	0.24177
Allergy (Skin)	k__Bacteria.p__Bacteroidetes.c__Bacteroidia.o__Bacteroidales.f__.Barnesiellaceae.	0.0274347	0.873923	0.944436
Allergy (Skin)	k__Bacteria.p__Bacteroidetes.c__Bacteroidia.o__Bacteroidales.f__.Odoribacteraceae.	-0.206192	0.215972	0.536291
Allergy (Skin)	k__Bacteria.p__Bacteroidetes.c__Bacteroidia.o__Bacteroidales.f__.Paraprevotellaceae.	-0.161634	0.356739	0.684111
Allergy (Skin)	k__Bacteria.p__Firmicutes.c__Bacilli.o__Gemellales.f__Gemellaceae	0.223808	0.175028	0.490151
Allergy (Skin)	k__Bacteria.p__Firmicutes.c__Bacilli.o__Lactobacillales.f__Enterococcaceae	-0.0755367	0.666912	0.876438
Allergy (Skin)	k__Bacteria.p__Firmicutes.c__Bacilli.o__Lactobacillales.f__Lactobacillaceae	-0.150344	0.395628	0.705586
Allergy (Skin)	k__Bacteria.p__Firmicutes.c__Bacilli.o__Lactobacillales.f__Leuconostocaceae	-0.133206	0.473266	0.760565
Allergy (Skin)	k__Bacteria.p__Firmicutes.c__Bacilli.o__Lactobacillales.f__Streptococcaceae	0.0285734	0.868111	0.942386
Allergy (Skin)	k__Bacteria.p__Firmicutes.c__Bacilli.o__Turicibacterales.f__Turicibacteraceae	0.152085	0.373925	0.692688
Allergy (Skin)	k__Bacteria.p__Firmicutes.c__Clostridia.o__Clostridiales.f__Christensenellaceae	-0.0603329	0.725697	0.894307
Allergy (Skin)	k__Bacteria.p__Firmicutes.c__Clostridia.o__Clostridiales.f__Clostridiaceae	-0.0857217	0.615977	0.846848
Allergy (Skin)	k__Bacteria.p__Firmicutes.c__Clostridia.o__Clostridiales.f__Dehalobacteriaceae	-0.122031	0.47823	0.764791
Allergy (Skin)	k__Bacteria.p__Firmicutes.c__Clostridia.o__Clostridiales.f__EtOH8	0.195395	0.232136	0.558137
Allergy (Skin)	k__Bacteria.p__Firmicutes.c__Clostridia.o__Clostridiales.f__Eubacteriaceae	0.0510603	0.765469	0.912371
Allergy (Skin)	k__Bacteria.p__Firmicutes.c__Clostridia.o__Clostridiales.f__Lachnospiraceae	0.0162526	0.924874	0.962246
Allergy (Skin)	k__Bacteria.p__Firmicutes.c__Clostridia.o__Clostridiales.f__Peptococcaceae	-0.0679884	0.693878	0.886699
Allergy (Skin)	k__Bacteria.p__Firmicutes.c__Clostridia.o__Clostridiales.f__Peptostreptococcaceae	-0.0159771	0.926304	0.96235
Allergy (Skin)	k__Bacteria.p__Firmicutes.c__Clostridia.o__Clostridiales.f__Ruminococcaceae	-0.273003	0.0951621	0.371679
Allergy (Skin)	k__Bacteria.p__Firmicutes.c__Clostridia.o__Clostridiales.f__Syntrophomonadaceae	-0.219629	0.250918	0.582693
Allergy (Skin)	k__Bacteria.p__Firmicutes.c__Clostridia.o__Clostridiales.f__Veillonellaceae	-0.0125458	0.941891	0.96721
Allergy (Skin)	k__Bacteria.p__Firmicutes.c__Clostridia.o__Clostridiales.f__.Mogibacteriaceae.	-0.250595	0.135153	0.439246
Allergy (Skin)	k__Bacteria.p__Firmicutes.c__Clostridia.o__Clostridiales.f__.Tissierellaceae.	0.0712168	0.674832	0.879438
Allergy (Skin)	k__Bacteria.p__Firmicutes.c__Erysipelotrichi.o__Erysipelotrichales.f__Erysipelotrichaceae	-0.362155	0.0353385	0.224944
Allergy (Skin)	k__Bacteria.p__Fusobacteria.c__Fusobacteriia.o__Fusobacteriales.f__Fusobacteriaceae	0.064795	0.700317	0.888352
Allergy (Skin)	k__Bacteria.p__Proteobacteria.c__Alphaproteobacteria.o__Rhodobacterales.f__Rhodobacteraceae	-0.056271	0.751625	0.906828
Allergy (Skin)	k__Bacteria.p__Proteobacteria.c__Betaproteobacteria.o__Burkholderiales.f__Alcaligenaceae	-0.0671696	0.694502	0.886699
Allergy (Skin)	k__Bacteria.p__Proteobacteria.c__Betaproteobacteria.o__Burkholderiales.f__Comamonadaceae	0.0769195	0.64699	0.864828
Allergy (Skin)	k__Bacteria.p__Proteobacteria.c__Betaproteobacteria.o__Burkholderiales.f__Oxalobacteraceae	-0.545096	0.00235256	0.046019
Allergy (Skin)	k__Bacteria.p__Proteobacteria.c__Gammaproteobacteria.o__Enterobacteriales.f__Enterobacteriaceae	0.248216	0.147232	0.454391
Allergy (Skin)	k__Bacteria.p__Proteobacteria.c__Gammaproteobacteria.o__Pasteurellales.f__Pasteurellaceae	-0.140274	0.420125	0.724007
Allergy (Skin)	k__Bacteria.p__Proteobacteria.c__Gammaproteobacteria.o__Pseudomonadales.f__Pseudomonadaceae	-0.119838	0.515623	0.789763
Allergy (Skin)	k__Bacteria.p__Synergistetes.c__Synergistia.o__Synergistales.f__Synergistaceae	0.0711915	0.672436	0.879332
Allergy (Skin)	k__Bacteria.p__Tenericutes.c__Mollicutes.o__Anaeroplasmatales.f__Anaeroplasmataceae	-0.187565	0.307576	0.639554
Allergy (Skin)	k__Bacteria.p__Verrucomicrobia.c__Opitutae.o__.Cerasicoccales..f__.Cerasicoccaceae.	-0.142116	0.431485	0.732117
Allergy (Skin)	k__Archaea.p__Euryarchaeota.c__Methanobacteria	0.0867249	0.603149	0.841427
Allergy (Skin)	k__Bacteria.p__Cyanobacteria.c__4C0d.2	-0.300981	0.0959662	0.371706
Allergy (Skin)	k__Bacteria.p__Cyanobacteria.c__Chloroplast	-0.0711344	0.685003	0.884865
Allergy (Skin)	k__Bacteria.p__Firmicutes.c__Clostridia	-0.170704	0.309182	0.641087
Allergy (Skin)	k__Bacteria.p__Lentisphaerae.c__.Lentisphaeria.	-0.134781	0.445823	0.7445
Allergy (Skin)	k__Bacteria.p__Proteobacteria.c__Alphaproteobacteria	0.00221692	0.989726	0.994266
Allergy (Skin)	k__Bacteria.p__Proteobacteria.c__Deltaproteobacteria	-0.458621	0.00504852	0.0723712
Allergy (Skin)	k__Bacteria.p__Proteobacteria.c__Epsilonproteobacteria	-0.068295	0.698777	0.887952
Allergy (Skin)	k__Bacteria.p__Tenericutes.c__Mollicutes	-0.243312	0.157976	0.467341
Allergy (Skin)	k__Bacteria.p__Tenericutes.c__RF3	0.0127001	0.941123	0.96721
Allergy (Skin)	k__Bacteria.p__Verrucomicrobia.c__Verrucomicrobiae	-0.0562576	0.743343	0.903858
Allergy (Skin)	Unweighted_UniFrac_PCoA_MDS1	0.280488	0.100416	0.3769
Allergy (Skin)	Unweighted_UniFrac_PCoA_MDS2	-0.208669	0.224309	0.546641
Allergy (Skin)	Unweighted_UniFrac_PCoA_MDS3	0.339502	0.0512036	0.268895
Allergy (Skin)	Unweighted_UniFrac_PCoA_MDS4	0.0861314	0.615753	0.846848
Allergy (Skin)	Unweighted_UniFrac_PCoA_MDS5	-0.0846549	0.623306	0.850751
Allergy (Skin)	Unweighted_UniFrac_PCoA_MDS6	-0.13432	0.433535	0.733718
Allergy (Skin)	Weighted_UniFrac_PCoA_MDS1	-0.446974	0.0146631	0.138813
Allergy (Skin)	Weighted_UniFrac_PCoA_MDS2	-0.100323	0.563908	0.819443
Allergy (Skin)	Weighted_UniFrac_PCoA_MDS3	0.135316	0.43542	0.7355
Allergy (Skin)	Weighted_UniFrac_PCoA_MDS4	-0.312686	0.0625987	0.29645
Allergy (Skin)	Weighted_UniFrac_PCoA_MDS5	-0.0502678	0.770208	0.914056
Allergy (Skin)	Weighted_UniFrac_PCoA_MDS6	-0.0918734	0.600675	0.839941
AMD	shannon	-0.379948	0.31589	0.648405
AMD	PD_whole_tree	-0.596082	0.13086	0.433597
AMD	k__Bacteria.p__Actinobacteria.c__Actinobacteria.o__Actinomycetales.f__Actinomycetaceae	0.352253	0.360357	0.686873
AMD	k__Bacteria.p__Actinobacteria.c__Actinobacteria.o__Actinomycetales.f__Micrococcaceae	0.405142	0.253177	0.585885
AMD	k__Bacteria.p__Actinobacteria.c__Actinobacteria.o__Bifidobacteriales.f__Bifidobacteriaceae	0.0482911	0.901858	0.954446
AMD	k__Bacteria.p__Actinobacteria.c__Coriobacteriia.o__Coriobacteriales.f__Coriobacteriaceae	-0.492101	0.203051	0.520785
AMD	k__Bacteria.p__Bacteroidetes.c__Bacteroidia.o__Bacteroidales.f__Bacteroidaceae	0.424521	0.307243	0.639554
AMD	k__Bacteria.p__Bacteroidetes.c__Bacteroidia.o__Bacteroidales.f__Porphyromonadaceae	0.250044	0.536348	0.801044
AMD	k__Bacteria.p__Bacteroidetes.c__Bacteroidia.o__Bacteroidales.f__Prevotellaceae	-0.0225506	0.95401	0.974215
AMD	k__Bacteria.p__Bacteroidetes.c__Bacteroidia.o__Bacteroidales.f__Rikenellaceae	-0.0467601	0.904287	0.955445
AMD	k__Bacteria.p__Bacteroidetes.c__Bacteroidia.o__Bacteroidales.f__S24.7	-0.0735825	0.852457	0.938056
AMD	k__Bacteria.p__Bacteroidetes.c__Bacteroidia.o__Bacteroidales.f__.Barnesiellaceae.	-0.689674	0.0567491	0.278907
AMD	k__Bacteria.p__Bacteroidetes.c__Bacteroidia.o__Bacteroidales.f__.Odoribacteraceae.	-0.783982	0.0263637	0.195845
AMD	k__Bacteria.p__Bacteroidetes.c__Bacteroidia.o__Bacteroidales.f__.Paraprevotellaceae.	-0.112812	0.774753	0.916842
AMD	k__Bacteria.p__Firmicutes.c__Bacilli.o__Gemellales.f__Gemellaceae	0.301702	0.417023	0.720519
AMD	k__Bacteria.p__Firmicutes.c__Bacilli.o__Lactobacillales.f__Enterococcaceae	0.469521	0.185724	0.503619
AMD	k__Bacteria.p__Firmicutes.c__Bacilli.o__Lactobacillales.f__Lactobacillaceae	0.145128	0.704171	0.888352
AMD	k__Bacteria.p__Firmicutes.c__Bacilli.o__Lactobacillales.f__Leuconostocaceae	-0.336054	0.45677	0.750641
AMD	k__Bacteria.p__Firmicutes.c__Bacilli.o__Lactobacillales.f__Streptococcaceae	-0.13514	0.729915	0.895758
AMD	k__Bacteria.p__Firmicutes.c__Bacilli.o__Turicibacterales.f__Turicibacteraceae	0.329322	0.393335	0.704717
AMD	k__Bacteria.p__Firmicutes.c__Clostridia.o__Clostridiales.f__Christensenellaceae	-0.693861	0.0722362	0.32128
AMD	k__Bacteria.p__Firmicutes.c__Clostridia.o__Clostridiales.f__Clostridiaceae	0.044877	0.908737	0.95682
AMD	k__Bacteria.p__Firmicutes.c__Clostridia.o__Clostridiales.f__Dehalobacteriaceae	-0.609373	0.118489	0.411839
AMD	k__Bacteria.p__Firmicutes.c__Clostridia.o__Clostridiales.f__EtOH8	-1.28786	0.0135624	0.134866
AMD	k__Bacteria.p__Firmicutes.c__Clostridia.o__Clostridiales.f__Eubacteriaceae	-0.46193	0.258059	0.590481
AMD	k__Bacteria.p__Firmicutes.c__Clostridia.o__Clostridiales.f__Lachnospiraceae	0.188845	0.631482	0.854987
AMD	k__Bacteria.p__Firmicutes.c__Clostridia.o__Clostridiales.f__Peptococcaceae	-0.589035	0.141	0.447823
AMD	k__Bacteria.p__Firmicutes.c__Clostridia.o__Clostridiales.f__Peptostreptococcaceae	0.475919	0.188938	0.507149
AMD	k__Bacteria.p__Firmicutes.c__Clostridia.o__Clostridiales.f__Ruminococcaceae	-0.240907	0.521255	0.794185
AMD	k__Bacteria.p__Firmicutes.c__Clostridia.o__Clostridiales.f__Syntrophomonadaceae	-0.00155845	0.996816	0.997568
AMD	k__Bacteria.p__Firmicutes.c__Clostridia.o__Clostridiales.f__Veillonellaceae	0.53356	0.178473	0.494183
AMD	k__Bacteria.p__Firmicutes.c__Clostridia.o__Clostridiales.f__.Mogibacteriaceae.	-0.326401	0.389417	0.702541
AMD	k__Bacteria.p__Firmicutes.c__Clostridia.o__Clostridiales.f__.Tissierellaceae.	0.164687	0.664744	0.875324
AMD	k__Bacteria.p__Firmicutes.c__Erysipelotrichi.o__Erysipelotrichales.f__Erysipelotrichaceae	-0.152703	0.695326	0.886699
AMD	k__Bacteria.p__Fusobacteria.c__Fusobacteriia.o__Fusobacteriales.f__Fusobacteriaceae	0.162402	0.662897	0.874193
AMD	k__Bacteria.p__Proteobacteria.c__Alphaproteobacteria.o__Rhodobacterales.f__Rhodobacteraceae	-0.470221	0.320492	0.652017
AMD	k__Bacteria.p__Proteobacteria.c__Betaproteobacteria.o__Burkholderiales.f__Alcaligenaceae	-0.164061	0.670099	0.878449
AMD	k__Bacteria.p__Proteobacteria.c__Betaproteobacteria.o__Burkholderiales.f__Comamonadaceae	0.160119	0.66874	0.877535
AMD	k__Bacteria.p__Proteobacteria.c__Betaproteobacteria.o__Burkholderiales.f__Oxalobacteraceae	-0.0936047	0.811286	0.920506
AMD	k__Bacteria.p__Proteobacteria.c__Gammaproteobacteria.o__Enterobacteriales.f__Enterobacteriaceae	0.362456	0.34959	0.678707
AMD	k__Bacteria.p__Proteobacteria.c__Gammaproteobacteria.o__Pasteurellales.f__Pasteurellaceae	0.361037	0.34588	0.677236
AMD	k__Bacteria.p__Proteobacteria.c__Gammaproteobacteria.o__Pseudomonadales.f__Pseudomonadaceae	-0.409753	0.377839	0.69427
AMD	k__Bacteria.p__Synergistetes.c__Synergistia.o__Synergistales.f__Synergistaceae	-0.775455	0.101388	0.377542
AMD	k__Bacteria.p__Tenericutes.c__Mollicutes.o__Anaeroplasmatales.f__Anaeroplasmataceae	0.123446	0.743638	0.903858
AMD	k__Bacteria.p__Verrucomicrobia.c__Opitutae.o__.Cerasicoccales..f__.Cerasicoccaceae.	-0.759016	0.11249	0.399444
AMD	k__Archaea.p__Euryarchaeota.c__Methanobacteria	-0.618211	0.185999	0.503668
AMD	k__Bacteria.p__Cyanobacteria.c__4C0d.2	-0.410537	0.318036	0.650293
AMD	k__Bacteria.p__Cyanobacteria.c__Chloroplast	0.503604	0.151991	0.457591
AMD	k__Bacteria.p__Firmicutes.c__Clostridia	-0.387495	0.297118	0.631467
AMD	k__Bacteria.p__Lentisphaerae.c__.Lentisphaeria.	-0.737063	0.092674	0.366276
AMD	k__Bacteria.p__Proteobacteria.c__Alphaproteobacteria	-0.0300893	0.938639	0.966405
AMD	k__Bacteria.p__Proteobacteria.c__Deltaproteobacteria	-0.107017	0.781641	0.918573
AMD	k__Bacteria.p__Proteobacteria.c__Epsilonproteobacteria	0.454289	0.181121	0.496725
AMD	k__Bacteria.p__Tenericutes.c__Mollicutes	-0.468067	0.23113	0.556727
AMD	k__Bacteria.p__Tenericutes.c__RF3	-0.496599	0.224469	0.546641
AMD	k__Bacteria.p__Verrucomicrobia.c__Verrucomicrobiae	-0.411483	0.286431	0.624683
AMD	Unweighted_UniFrac_PCoA_MDS1	0.858869	0.0247063	0.190468
AMD	Unweighted_UniFrac_PCoA_MDS2	-0.773939	0.045899	0.254653
AMD	Unweighted_UniFrac_PCoA_MDS3	-0.212455	0.58468	0.831489
AMD	Unweighted_UniFrac_PCoA_MDS4	-0.147916	0.706101	0.888352
AMD	Unweighted_UniFrac_PCoA_MDS5	0.348723	0.370613	0.69186
AMD	Unweighted_UniFrac_PCoA_MDS6	-0.120941	0.755953	0.909613
AMD	Weighted_UniFrac_PCoA_MDS1	-0.338881	0.402315	0.710369
AMD	Weighted_UniFrac_PCoA_MDS2	0.414322	0.272866	0.610541
AMD	Weighted_UniFrac_PCoA_MDS3	-0.435203	0.256552	0.590157
AMD	Weighted_UniFrac_PCoA_MDS4	-0.397859	0.294623	0.631467
AMD	Weighted_UniFrac_PCoA_MDS5	-0.283325	0.466323	0.756601
AMD	Weighted_UniFrac_PCoA_MDS6	0.19899	0.598007	0.838665
Anxiety	shannon	-0.158399	0.0826563	0.343449
Anxiety	PD_whole_tree	-0.14844	0.108683	0.392681
Anxiety	k__Bacteria.p__Actinobacteria.c__Actinobacteria.o__Actinomycetales.f__Actinomycetaceae	0.132552	0.148856	0.457435
Anxiety	k__Bacteria.p__Actinobacteria.c__Actinobacteria.o__Actinomycetales.f__Micrococcaceae	0.21622	0.0148773	0.139416
Anxiety	k__Bacteria.p__Actinobacteria.c__Actinobacteria.o__Bifidobacteriales.f__Bifidobacteriaceae	-0.0781673	0.393962	0.704717
Anxiety	k__Bacteria.p__Actinobacteria.c__Coriobacteriia.o__Coriobacteriales.f__Coriobacteriaceae	-0.0251106	0.785041	0.919174
Anxiety	k__Bacteria.p__Bacteroidetes.c__Bacteroidia.o__Bacteroidales.f__Bacteroidaceae	-0.0890544	0.328182	0.660348
Anxiety	k__Bacteria.p__Bacteroidetes.c__Bacteroidia.o__Bacteroidales.f__Porphyromonadaceae	0.00565341	0.951091	0.972219
Anxiety	k__Bacteria.p__Bacteroidetes.c__Bacteroidia.o__Bacteroidales.f__Prevotellaceae	-0.184489	0.0486326	0.264833
Anxiety	k__Bacteria.p__Bacteroidetes.c__Bacteroidia.o__Bacteroidales.f__Rikenellaceae	0.116683	0.209625	0.52895
Anxiety	k__Bacteria.p__Bacteroidetes.c__Bacteroidia.o__Bacteroidales.f__S24.7	-0.222763	0.0206074	0.169198
Anxiety	k__Bacteria.p__Bacteroidetes.c__Bacteroidia.o__Bacteroidales.f__.Barnesiellaceae.	-0.0225698	0.805956	0.920506
Anxiety	k__Bacteria.p__Bacteroidetes.c__Bacteroidia.o__Bacteroidales.f__.Odoribacteraceae.	-0.181021	0.0452705	0.254359
Anxiety	k__Bacteria.p__Bacteroidetes.c__Bacteroidia.o__Bacteroidales.f__.Paraprevotellaceae.	-0.0122041	0.894686	0.950604
Anxiety	k__Bacteria.p__Firmicutes.c__Bacilli.o__Gemellales.f__Gemellaceae	0.122846	0.175449	0.490296
Anxiety	k__Bacteria.p__Firmicutes.c__Bacilli.o__Lactobacillales.f__Enterococcaceae	0.0958473	0.290432	0.627219
Anxiety	k__Bacteria.p__Firmicutes.c__Bacilli.o__Lactobacillales.f__Lactobacillaceae	0.0221494	0.809417	0.920506
Anxiety	k__Bacteria.p__Firmicutes.c__Bacilli.o__Lactobacillales.f__Leuconostocaceae	-0.1528	0.123898	0.422335
Anxiety	k__Bacteria.p__Firmicutes.c__Bacilli.o__Lactobacillales.f__Streptococcaceae	0.242148	0.0084873	0.0974387
Anxiety	k__Bacteria.p__Firmicutes.c__Bacilli.o__Turicibacterales.f__Turicibacteraceae	-0.16348	0.0781064	0.333732
Anxiety	k__Bacteria.p__Firmicutes.c__Clostridia.o__Clostridiales.f__Christensenellaceae	-0.0500965	0.586241	0.832542
Anxiety	k__Bacteria.p__Firmicutes.c__Clostridia.o__Clostridiales.f__Clostridiaceae	-0.119612	0.191204	0.509448
Anxiety	k__Bacteria.p__Firmicutes.c__Clostridia.o__Clostridiales.f__Dehalobacteriaceae	-0.12496	0.174929	0.490151
Anxiety	k__Bacteria.p__Firmicutes.c__Clostridia.o__Clostridiales.f__EtOH8	-0.0857731	0.360713	0.686873
Anxiety	k__Bacteria.p__Firmicutes.c__Clostridia.o__Clostridiales.f__Eubacteriaceae	0.167254	0.0660351	0.306627
Anxiety	k__Bacteria.p__Firmicutes.c__Clostridia.o__Clostridiales.f__Lachnospiraceae	0.13352	0.15012	0.457591
Anxiety	k__Bacteria.p__Firmicutes.c__Clostridia.o__Clostridiales.f__Peptococcaceae	-0.304208	0.0011305	0.0272024
Anxiety	k__Bacteria.p__Firmicutes.c__Clostridia.o__Clostridiales.f__Peptostreptococcaceae	-0.0124153	0.892967	0.950604
Anxiety	k__Bacteria.p__Firmicutes.c__Clostridia.o__Clostridiales.f__Ruminococcaceae	0.0651336	0.483825	0.769604
Anxiety	k__Bacteria.p__Firmicutes.c__Clostridia.o__Clostridiales.f__Syntrophomonadaceae	-0.0589995	0.531205	0.799067
Anxiety	k__Bacteria.p__Firmicutes.c__Clostridia.o__Clostridiales.f__Veillonellaceae	-0.109909	0.231773	0.557769
Anxiety	k__Bacteria.p__Firmicutes.c__Clostridia.o__Clostridiales.f__.Mogibacteriaceae.	-0.0201621	0.826453	0.928433
Anxiety	k__Bacteria.p__Firmicutes.c__Clostridia.o__Clostridiales.f__.Tissierellaceae.	0.147426	0.102761	0.380617
Anxiety	k__Bacteria.p__Firmicutes.c__Erysipelotrichi.o__Erysipelotrichales.f__Erysipelotrichaceae	-0.0739718	0.421851	0.725007
Anxiety	k__Bacteria.p__Fusobacteria.c__Fusobacteriia.o__Fusobacteriales.f__Fusobacteriaceae	0.00321503	0.972131	0.984657
Anxiety	k__Bacteria.p__Proteobacteria.c__Alphaproteobacteria.o__Rhodobacterales.f__Rhodobacteraceae	0.161506	0.0667897	0.307511
Anxiety	k__Bacteria.p__Proteobacteria.c__Betaproteobacteria.o__Burkholderiales.f__Alcaligenaceae	-0.0767094	0.402397	0.710369
Anxiety	k__Bacteria.p__Proteobacteria.c__Betaproteobacteria.o__Burkholderiales.f__Comamonadaceae	0.00809876	0.929795	0.964418
Anxiety	k__Bacteria.p__Proteobacteria.c__Betaproteobacteria.o__Burkholderiales.f__Oxalobacteraceae	-0.103278	0.264535	0.59859
Anxiety	k__Bacteria.p__Proteobacteria.c__Gammaproteobacteria.o__Enterobacteriales.f__Enterobacteriaceae	0.138534	0.131785	0.433933
Anxiety	k__Bacteria.p__Proteobacteria.c__Gammaproteobacteria.o__Pasteurellales.f__Pasteurellaceae	-0.102218	0.269882	0.605523
Anxiety	k__Bacteria.p__Proteobacteria.c__Gammaproteobacteria.o__Pseudomonadales.f__Pseudomonadaceae	-0.0591722	0.532363	0.799695
Anxiety	k__Bacteria.p__Synergistetes.c__Synergistia.o__Synergistales.f__Synergistaceae	0.0391384	0.668104	0.877135
Anxiety	k__Bacteria.p__Tenericutes.c__Mollicutes.o__Anaeroplasmatales.f__Anaeroplasmataceae	-0.0902425	0.338741	0.67443
Anxiety	k__Bacteria.p__Verrucomicrobia.c__Opitutae.o__.Cerasicoccales..f__.Cerasicoccaceae.	-0.066347	0.478787	0.764905
Anxiety	k__Archaea.p__Euryarchaeota.c__Methanobacteria	-0.0595276	0.52523	0.795948
Anxiety	k__Bacteria.p__Cyanobacteria.c__4C0d.2	-0.0548812	0.553763	0.810027
Anxiety	k__Bacteria.p__Cyanobacteria.c__Chloroplast	-0.109627	0.244549	0.576184
Anxiety	k__Bacteria.p__Firmicutes.c__Clostridia	0.0802731	0.388141	0.701906
Anxiety	k__Bacteria.p__Lentisphaerae.c__.Lentisphaeria.	-0.174614	0.0652732	0.304046
Anxiety	k__Bacteria.p__Proteobacteria.c__Alphaproteobacteria	-0.132536	0.152886	0.458139
Anxiety	k__Bacteria.p__Proteobacteria.c__Deltaproteobacteria	-0.0578693	0.527694	0.797859
Anxiety	k__Bacteria.p__Proteobacteria.c__Epsilonproteobacteria	-0.0743959	0.42882	0.729929
Anxiety	k__Bacteria.p__Tenericutes.c__Mollicutes	-0.253635	0.00599871	0.0791607
Anxiety	k__Bacteria.p__Tenericutes.c__RF3	-0.014632	0.873924	0.944436
Anxiety	k__Bacteria.p__Verrucomicrobia.c__Verrucomicrobiae	-0.0431363	0.639127	0.860786
Anxiety	Unweighted_UniFrac_PCoA_MDS1	0.171548	0.0617861	0.294177
Anxiety	Unweighted_UniFrac_PCoA_MDS2	-0.0465706	0.612977	0.846234
Anxiety	Unweighted_UniFrac_PCoA_MDS3	0.190536	0.0397526	0.239056
Anxiety	Unweighted_UniFrac_PCoA_MDS4	0.140754	0.125489	0.423404
Anxiety	Unweighted_UniFrac_PCoA_MDS5	0.113694	0.217144	0.537141
Anxiety	Unweighted_UniFrac_PCoA_MDS6	0.0270877	0.768828	0.91358
Anxiety	Weighted_UniFrac_PCoA_MDS1	-0.134282	0.151002	0.457591
Anxiety	Weighted_UniFrac_PCoA_MDS2	-0.150453	0.10671	0.388728
Anxiety	Weighted_UniFrac_PCoA_MDS3	-0.0296893	0.746908	0.906736
Anxiety	Weighted_UniFrac_PCoA_MDS4	-0.180728	0.0476424	0.262132
Anxiety	Weighted_UniFrac_PCoA_MDS5	0.023343	0.799979	0.920506
Anxiety	Weighted_UniFrac_PCoA_MDS6	0.0217355	0.812849	0.920506
Asthma	shannon	-0.365222	0.00304702	0.0542329
Asthma	PD_whole_tree	-0.25419	0.0464239	0.257028
Asthma	k__Bacteria.p__Actinobacteria.c__Actinobacteria.o__Actinomycetales.f__Actinomycetaceae	0.0639831	0.612356	0.846234
Asthma	k__Bacteria.p__Actinobacteria.c__Actinobacteria.o__Actinomycetales.f__Micrococcaceae	0.0888708	0.471854	0.759318
Asthma	k__Bacteria.p__Actinobacteria.c__Actinobacteria.o__Bifidobacteriales.f__Bifidobacteriaceae	-0.189856	0.128337	0.428564
Asthma	k__Bacteria.p__Actinobacteria.c__Coriobacteriia.o__Coriobacteriales.f__Coriobacteriaceae	-0.310423	0.0137995	0.135042
Asthma	k__Bacteria.p__Bacteroidetes.c__Bacteroidia.o__Bacteroidales.f__Bacteroidaceae	0.378041	0.00567753	0.0784847
Asthma	k__Bacteria.p__Bacteroidetes.c__Bacteroidia.o__Bacteroidales.f__Porphyromonadaceae	-0.0856131	0.492901	0.774203
Asthma	k__Bacteria.p__Bacteroidetes.c__Bacteroidia.o__Bacteroidales.f__Prevotellaceae	-0.458837	0.000599532	0.0178647
Asthma	k__Bacteria.p__Bacteroidetes.c__Bacteroidia.o__Bacteroidales.f__Rikenellaceae	-0.0890258	0.478427	0.764791
Asthma	k__Bacteria.p__Bacteroidetes.c__Bacteroidia.o__Bacteroidales.f__S24.7	-0.239767	0.0735595	0.322035
Asthma	k__Bacteria.p__Bacteroidetes.c__Bacteroidia.o__Bacteroidales.f__.Barnesiellaceae.	-0.0673383	0.591374	0.835856
Asthma	k__Bacteria.p__Bacteroidetes.c__Bacteroidia.o__Bacteroidales.f__.Odoribacteraceae.	-0.233321	0.0566367	0.278907
Asthma	k__Bacteria.p__Bacteroidetes.c__Bacteroidia.o__Bacteroidales.f__.Paraprevotellaceae.	-0.199015	0.124324	0.422743
Asthma	k__Bacteria.p__Firmicutes.c__Bacilli.o__Gemellales.f__Gemellaceae	0.0312766	0.803749	0.920506
Asthma	k__Bacteria.p__Firmicutes.c__Bacilli.o__Lactobacillales.f__Enterococcaceae	-0.0395322	0.757169	0.909633
Asthma	k__Bacteria.p__Firmicutes.c__Bacilli.o__Lactobacillales.f__Lactobacillaceae	0.124671	0.314779	0.647466
Asthma	k__Bacteria.p__Firmicutes.c__Bacilli.o__Lactobacillales.f__Leuconostocaceae	0.132143	0.264915	0.598938
Asthma	k__Bacteria.p__Firmicutes.c__Bacilli.o__Lactobacillales.f__Streptococcaceae	0.227621	0.0712549	0.320285
Asthma	k__Bacteria.p__Firmicutes.c__Bacilli.o__Turicibacterales.f__Turicibacteraceae	-0.0300711	0.812528	0.920506
Asthma	k__Bacteria.p__Firmicutes.c__Clostridia.o__Clostridiales.f__Christensenellaceae	-0.138873	0.271802	0.609313
Asthma	k__Bacteria.p__Firmicutes.c__Clostridia.o__Clostridiales.f__Clostridiaceae	-0.128008	0.307222	0.639554
Asthma	k__Bacteria.p__Firmicutes.c__Clostridia.o__Clostridiales.f__Dehalobacteriaceae	-0.259181	0.0408403	0.24177
Asthma	k__Bacteria.p__Firmicutes.c__Clostridia.o__Clostridiales.f__EtOH8	-0.148385	0.261266	0.594744
Asthma	k__Bacteria.p__Firmicutes.c__Clostridia.o__Clostridiales.f__Eubacteriaceae	0.124821	0.317614	0.650017
Asthma	k__Bacteria.p__Firmicutes.c__Clostridia.o__Clostridiales.f__Lachnospiraceae	-0.103868	0.409403	0.715521
Asthma	k__Bacteria.p__Firmicutes.c__Clostridia.o__Clostridiales.f__Peptococcaceae	-0.204126	0.110674	0.397099
Asthma	k__Bacteria.p__Firmicutes.c__Clostridia.o__Clostridiales.f__Peptostreptococcaceae	0.0167655	0.894325	0.950604
Asthma	k__Bacteria.p__Firmicutes.c__Clostridia.o__Clostridiales.f__Ruminococcaceae	-0.192344	0.116559	0.408342
Asthma	k__Bacteria.p__Firmicutes.c__Clostridia.o__Clostridiales.f__Syntrophomonadaceae	-0.20837	0.137145	0.443547
Asthma	k__Bacteria.p__Firmicutes.c__Clostridia.o__Clostridiales.f__Veillonellaceae	0.113678	0.371432	0.69186
Asthma	k__Bacteria.p__Firmicutes.c__Clostridia.o__Clostridiales.f__.Mogibacteriaceae.	-0.0263485	0.834721	0.929782
Asthma	k__Bacteria.p__Firmicutes.c__Clostridia.o__Clostridiales.f__.Tissierellaceae.	0.187976	0.124496	0.422743
Asthma	k__Bacteria.p__Firmicutes.c__Erysipelotrichi.o__Erysipelotrichales.f__Erysipelotrichaceae	-0.271389	0.0321461	0.216919
Asthma	k__Bacteria.p__Fusobacteria.c__Fusobacteriia.o__Fusobacteriales.f__Fusobacteriaceae	-0.161464	0.228891	0.55284
Asthma	k__Bacteria.p__Proteobacteria.c__Alphaproteobacteria.o__Rhodobacterales.f__Rhodobacteraceae	-0.113695	0.401134	0.710152
Asthma	k__Bacteria.p__Proteobacteria.c__Betaproteobacteria.o__Burkholderiales.f__Alcaligenaceae	0.0305065	0.81018	0.920506
Asthma	k__Bacteria.p__Proteobacteria.c__Betaproteobacteria.o__Burkholderiales.f__Comamonadaceae	-0.039507	0.758026	0.909633
Asthma	k__Bacteria.p__Proteobacteria.c__Betaproteobacteria.o__Burkholderiales.f__Oxalobacteraceae	-0.50365	0.000130282	0.00575846
Asthma	k__Bacteria.p__Proteobacteria.c__Gammaproteobacteria.o__Enterobacteriales.f__Enterobacteriaceae	0.184026	0.144596	0.45276
Asthma	k__Bacteria.p__Proteobacteria.c__Gammaproteobacteria.o__Pasteurellales.f__Pasteurellaceae	-0.0763111	0.54882	0.806802
Asthma	k__Bacteria.p__Proteobacteria.c__Gammaproteobacteria.o__Pseudomonadales.f__Pseudomonadaceae	0.209194	0.0697927	0.316935
Asthma	k__Bacteria.p__Synergistetes.c__Synergistia.o__Synergistales.f__Synergistaceae	-0.0516185	0.688418	0.886078
Asthma	k__Bacteria.p__Tenericutes.c__Mollicutes.o__Anaeroplasmatales.f__Anaeroplasmataceae	-0.34475	0.0162199	0.14619
Asthma	k__Bacteria.p__Verrucomicrobia.c__Opitutae.o__.Cerasicoccales..f__.Cerasicoccaceae.	-0.361032	0.0121264	0.124648
Asthma	k__Archaea.p__Euryarchaeota.c__Methanobacteria	-0.113394	0.391006	0.703971
Asthma	k__Bacteria.p__Cyanobacteria.c__4C0d.2	-0.479668	0.000484563	0.0156715
Asthma	k__Bacteria.p__Cyanobacteria.c__Chloroplast	-0.0699853	0.587049	0.832542
Asthma	k__Bacteria.p__Firmicutes.c__Clostridia	-0.222084	0.0706955	0.319725
Asthma	k__Bacteria.p__Lentisphaerae.c__.Lentisphaeria.	-0.291039	0.0301485	0.207854
Asthma	k__Bacteria.p__Proteobacteria.c__Alphaproteobacteria	-0.251895	0.0504454	0.267809
Asthma	k__Bacteria.p__Proteobacteria.c__Deltaproteobacteria	-0.160646	0.196351	0.514549
Asthma	k__Bacteria.p__Proteobacteria.c__Epsilonproteobacteria	0.15015	0.2132	0.533403
Asthma	k__Bacteria.p__Tenericutes.c__Mollicutes	-0.375075	0.00317169	0.0557041
Asthma	k__Bacteria.p__Tenericutes.c__RF3	-0.348434	0.00836399	0.0964405
Asthma	k__Bacteria.p__Verrucomicrobia.c__Verrucomicrobiae	-0.0212159	0.866826	0.942386
Asthma	Unweighted_UniFrac_PCoA_MDS1	0.37938	0.00252937	0.0475737
Asthma	Unweighted_UniFrac_PCoA_MDS2	-0.389149	0.00211274	0.0418134
Asthma	Unweighted_UniFrac_PCoA_MDS3	0.445265	0.000557188	0.0173843
Asthma	Unweighted_UniFrac_PCoA_MDS4	-0.0639607	0.614407	0.846848
Asthma	Unweighted_UniFrac_PCoA_MDS5	0.136063	0.282386	0.622
Asthma	Unweighted_UniFrac_PCoA_MDS6	-0.158175	0.209844	0.528982
Asthma	Weighted_UniFrac_PCoA_MDS1	-0.43849	0.00115188	0.0272024
Asthma	Weighted_UniFrac_PCoA_MDS2	0.130558	0.297054	0.631467
Asthma	Weighted_UniFrac_PCoA_MDS3	-0.000652642	0.995887	0.997475
Asthma	Weighted_UniFrac_PCoA_MDS4	-0.263247	0.034119	0.222318
Asthma	Weighted_UniFrac_PCoA_MDS5	0.0351964	0.781156	0.918573
Asthma	Weighted_UniFrac_PCoA_MDS6	0.0172045	0.891546	0.950604
Breast Cancer	shannon	-0.614892	0.162801	0.476018
Breast Cancer	PD_whole_tree	-0.640335	0.169896	0.483958
Breast Cancer	k__Bacteria.p__Actinobacteria.c__Actinobacteria.o__Actinomycetales.f__Actinomycetaceae	-0.147053	0.751299	0.906828
Breast Cancer	k__Bacteria.p__Actinobacteria.c__Actinobacteria.o__Actinomycetales.f__Micrococcaceae	0.274288	0.527089	0.797463
Breast Cancer	k__Bacteria.p__Actinobacteria.c__Actinobacteria.o__Bifidobacteriales.f__Bifidobacteriaceae	-0.145884	0.749682	0.906828
Breast Cancer	k__Bacteria.p__Actinobacteria.c__Coriobacteriia.o__Coriobacteriales.f__Coriobacteriaceae	-0.326703	0.476202	0.763073
Breast Cancer	k__Bacteria.p__Bacteroidetes.c__Bacteroidia.o__Bacteroidales.f__Bacteroidaceae	0.517995	0.296192	0.631467
Breast Cancer	k__Bacteria.p__Bacteroidetes.c__Bacteroidia.o__Bacteroidales.f__Porphyromonadaceae	-0.728617	0.0827542	0.343449
Breast Cancer	k__Bacteria.p__Bacteroidetes.c__Bacteroidia.o__Bacteroidales.f__Prevotellaceae	-0.818776	0.0985561	0.374543
Breast Cancer	k__Bacteria.p__Bacteroidetes.c__Bacteroidia.o__Bacteroidales.f__Rikenellaceae	-0.968519	0.0242193	0.188332
Breast Cancer	k__Bacteria.p__Bacteroidetes.c__Bacteroidia.o__Bacteroidales.f__S24.7	-1.60286	0.0102067	0.109787
Breast Cancer	k__Bacteria.p__Bacteroidetes.c__Bacteroidia.o__Bacteroidales.f__.Barnesiellaceae.	-0.85156	0.0441258	0.251659
Breast Cancer	k__Bacteria.p__Bacteroidetes.c__Bacteroidia.o__Bacteroidales.f__.Odoribacteraceae.	-0.484452	0.265283	0.599259
Breast Cancer	k__Bacteria.p__Bacteroidetes.c__Bacteroidia.o__Bacteroidales.f__.Paraprevotellaceae.	-0.982229	0.0526968	0.271583
Breast Cancer	k__Bacteria.p__Firmicutes.c__Bacilli.o__Gemellales.f__Gemellaceae	-0.216474	0.649835	0.866194
Breast Cancer	k__Bacteria.p__Firmicutes.c__Bacilli.o__Lactobacillales.f__Enterococcaceae	0.508849	0.224027	0.546569
Breast Cancer	k__Bacteria.p__Firmicutes.c__Bacilli.o__Lactobacillales.f__Lactobacillaceae	0.891559	0.0301749	0.207854
Breast Cancer	k__Bacteria.p__Firmicutes.c__Bacilli.o__Lactobacillales.f__Leuconostocaceae	0.2218	0.596114	0.837338
Breast Cancer	k__Bacteria.p__Firmicutes.c__Bacilli.o__Lactobacillales.f__Streptococcaceae	-0.300316	0.51784	0.791937
Breast Cancer	k__Bacteria.p__Firmicutes.c__Bacilli.o__Turicibacterales.f__Turicibacteraceae	-0.569228	0.228218	0.551718
Breast Cancer	k__Bacteria.p__Firmicutes.c__Clostridia.o__Clostridiales.f__Christensenellaceae	-0.644559	0.158392	0.467766
Breast Cancer	k__Bacteria.p__Firmicutes.c__Clostridia.o__Clostridiales.f__Clostridiaceae	-0.636958	0.15057	0.457591
Breast Cancer	k__Bacteria.p__Firmicutes.c__Clostridia.o__Clostridiales.f__Dehalobacteriaceae	-0.65171	0.158071	0.467341
Breast Cancer	k__Bacteria.p__Firmicutes.c__Clostridia.o__Clostridiales.f__EtOH8	-0.680718	0.20138	0.520019
Breast Cancer	k__Bacteria.p__Firmicutes.c__Clostridia.o__Clostridiales.f__Eubacteriaceae	0.302888	0.500226	0.778064
Breast Cancer	k__Bacteria.p__Firmicutes.c__Clostridia.o__Clostridiales.f__Lachnospiraceae	0.410222	0.382272	0.697718
Breast Cancer	k__Bacteria.p__Firmicutes.c__Clostridia.o__Clostridiales.f__Peptococcaceae	-0.341795	0.464705	0.756074
Breast Cancer	k__Bacteria.p__Firmicutes.c__Clostridia.o__Clostridiales.f__Peptostreptococcaceae	-0.0169155	0.970837	0.984657
Breast Cancer	k__Bacteria.p__Firmicutes.c__Clostridia.o__Clostridiales.f__Ruminococcaceae	-0.519818	0.222464	0.544258
Breast Cancer	k__Bacteria.p__Firmicutes.c__Clostridia.o__Clostridiales.f__Syntrophomonadaceae	-0.880867	0.146173	0.453607
Breast Cancer	k__Bacteria.p__Firmicutes.c__Clostridia.o__Clostridiales.f__Veillonellaceae	0.268391	0.563791	0.819443
Breast Cancer	k__Bacteria.p__Firmicutes.c__Clostridia.o__Clostridiales.f__.Mogibacteriaceae.	-0.458465	0.301896	0.634136
Breast Cancer	k__Bacteria.p__Firmicutes.c__Clostridia.o__Clostridiales.f__.Tissierellaceae.	-0.494112	0.320843	0.652017
Breast Cancer	k__Bacteria.p__Firmicutes.c__Erysipelotrichi.o__Erysipelotrichales.f__Erysipelotrichaceae	0.0744998	0.871826	0.942938
Breast Cancer	k__Bacteria.p__Fusobacteria.c__Fusobacteriia.o__Fusobacteriales.f__Fusobacteriaceae	-0.721831	0.194204	0.512579
Breast Cancer	k__Bacteria.p__Proteobacteria.c__Alphaproteobacteria.o__Rhodobacterales.f__Rhodobacteraceae	-0.396555	0.462717	0.755804
Breast Cancer	k__Bacteria.p__Proteobacteria.c__Betaproteobacteria.o__Burkholderiales.f__Alcaligenaceae	0.198168	0.672465	0.879332
Breast Cancer	k__Bacteria.p__Proteobacteria.c__Betaproteobacteria.o__Burkholderiales.f__Comamonadaceae	0.16661	0.706796	0.888352
Breast Cancer	k__Bacteria.p__Proteobacteria.c__Betaproteobacteria.o__Burkholderiales.f__Oxalobacteraceae	-1.28518	0.00967929	0.107404
Breast Cancer	k__Bacteria.p__Proteobacteria.c__Gammaproteobacteria.o__Enterobacteriales.f__Enterobacteriaceae	0.203896	0.657361	0.871648
Breast Cancer	k__Bacteria.p__Proteobacteria.c__Gammaproteobacteria.o__Pasteurellales.f__Pasteurellaceae	-0.960199	0.0494174	0.267451
Breast Cancer	k__Bacteria.p__Proteobacteria.c__Gammaproteobacteria.o__Pseudomonadales.f__Pseudomonadaceae	0.0347562	0.939119	0.966451
Breast Cancer	k__Bacteria.p__Synergistetes.c__Synergistia.o__Synergistales.f__Synergistaceae	-0.99803	0.0860213	0.352523
Breast Cancer	k__Bacteria.p__Tenericutes.c__Mollicutes.o__Anaeroplasmatales.f__Anaeroplasmataceae	0.290077	0.498931	0.777789
Breast Cancer	k__Bacteria.p__Verrucomicrobia.c__Opitutae.o__.Cerasicoccales..f__.Cerasicoccaceae.	-0.438437	0.395013	0.70509
Breast Cancer	k__Archaea.p__Euryarchaeota.c__Methanobacteria	-2.33033	0.00385665	0.0612446
Breast Cancer	k__Bacteria.p__Cyanobacteria.c__4C0d.2	0.143508	0.751931	0.906828
Breast Cancer	k__Bacteria.p__Cyanobacteria.c__Chloroplast	-1.3272	0.0249301	0.191637
Breast Cancer	k__Bacteria.p__Firmicutes.c__Clostridia	-0.342703	0.438877	0.738986
Breast Cancer	k__Bacteria.p__Lentisphaerae.c__.Lentisphaeria.	-0.301077	0.532527	0.799695
Breast Cancer	k__Bacteria.p__Proteobacteria.c__Alphaproteobacteria	-0.100099	0.82909	0.928433
Breast Cancer	k__Bacteria.p__Proteobacteria.c__Deltaproteobacteria	-0.508859	0.247828	0.579577
Breast Cancer	k__Bacteria.p__Proteobacteria.c__Epsilonproteobacteria	0.0378167	0.93401	0.964813
Breast Cancer	k__Bacteria.p__Tenericutes.c__Mollicutes	-0.985613	0.0344729	0.222693
Breast Cancer	k__Bacteria.p__Tenericutes.c__RF3	-0.0379836	0.934617	0.964813
Breast Cancer	k__Bacteria.p__Verrucomicrobia.c__Verrucomicrobiae	-0.523093	0.251259	0.582973
Breast Cancer	Unweighted_UniFrac_PCoA_MDS1	0.813972	0.0722961	0.32128
Breast Cancer	Unweighted_UniFrac_PCoA_MDS2	-0.933897	0.041481	0.243379
Breast Cancer	Unweighted_UniFrac_PCoA_MDS3	0.692076	0.139829	0.446242
Breast Cancer	Unweighted_UniFrac_PCoA_MDS4	0.452411	0.320445	0.652017
Breast Cancer	Unweighted_UniFrac_PCoA_MDS5	0.426207	0.354835	0.682499
Breast Cancer	Unweighted_UniFrac_PCoA_MDS6	-1.09812	0.0148349	0.139416
Breast Cancer	Weighted_UniFrac_PCoA_MDS1	-1.41183	0.00694995	0.0869399
Breast Cancer	Weighted_UniFrac_PCoA_MDS2	-0.339961	0.472169	0.759364
Breast Cancer	Weighted_UniFrac_PCoA_MDS3	-0.61296	0.174264	0.490151
Breast Cancer	Weighted_UniFrac_PCoA_MDS4	-1.1435	0.00768424	0.0917956
Breast Cancer	Weighted_UniFrac_PCoA_MDS5	0.328364	0.478226	0.764791
Breast Cancer	Weighted_UniFrac_PCoA_MDS6	-0.0769616	0.869139	0.942386
Cataract	shannon	-0.179463	0.173246	0.489816
Cataract	PD_whole_tree	-0.182948	0.174098	0.490151
Cataract	k__Bacteria.p__Actinobacteria.c__Actinobacteria.o__Actinomycetales.f__Actinomycetaceae	0.100914	0.449072	0.7445
Cataract	k__Bacteria.p__Actinobacteria.c__Actinobacteria.o__Actinomycetales.f__Micrococcaceae	0.244753	0.0510992	0.268895
Cataract	k__Bacteria.p__Actinobacteria.c__Actinobacteria.o__Bifidobacteriales.f__Bifidobacteriaceae	0.106053	0.43264	0.733607
Cataract	k__Bacteria.p__Actinobacteria.c__Coriobacteriia.o__Coriobacteriales.f__Coriobacteriaceae	0.0271254	0.839579	0.931227
Cataract	k__Bacteria.p__Bacteroidetes.c__Bacteroidia.o__Bacteroidales.f__Bacteroidaceae	-0.0304481	0.819105	0.925156
Cataract	k__Bacteria.p__Bacteroidetes.c__Bacteroidia.o__Bacteroidales.f__Porphyromonadaceae	-0.107611	0.413313	0.719702
Cataract	k__Bacteria.p__Bacteroidetes.c__Bacteroidia.o__Bacteroidales.f__Prevotellaceae	-0.114695	0.397369	0.708215
Cataract	k__Bacteria.p__Bacteroidetes.c__Bacteroidia.o__Bacteroidales.f__Rikenellaceae	-0.0404307	0.761801	0.909633
Cataract	k__Bacteria.p__Bacteroidetes.c__Bacteroidia.o__Bacteroidales.f__S24.7	-0.126326	0.359509	0.686873
Cataract	k__Bacteria.p__Bacteroidetes.c__Bacteroidia.o__Bacteroidales.f__.Barnesiellaceae.	-0.207047	0.111913	0.399444
Cataract	k__Bacteria.p__Bacteroidetes.c__Bacteroidia.o__Bacteroidales.f__.Odoribacteraceae.	-0.0286264	0.829945	0.928433
Cataract	k__Bacteria.p__Bacteroidetes.c__Bacteroidia.o__Bacteroidales.f__.Paraprevotellaceae.	-0.328889	0.0182408	0.157718
Cataract	k__Bacteria.p__Firmicutes.c__Bacilli.o__Gemellales.f__Gemellaceae	0.0706178	0.592947	0.836158
Cataract	k__Bacteria.p__Firmicutes.c__Bacilli.o__Lactobacillales.f__Enterococcaceae	0.130694	0.314166	0.647466
Cataract	k__Bacteria.p__Firmicutes.c__Bacilli.o__Lactobacillales.f__Lactobacillaceae	0.409783	0.00113684	0.0272024
Cataract	k__Bacteria.p__Firmicutes.c__Bacilli.o__Lactobacillales.f__Leuconostocaceae	-0.0479264	0.727618	0.894563
Cataract	k__Bacteria.p__Firmicutes.c__Bacilli.o__Lactobacillales.f__Streptococcaceae	0.325996	0.0144407	0.138813
Cataract	k__Bacteria.p__Firmicutes.c__Bacilli.o__Turicibacterales.f__Turicibacteraceae	0.118987	0.371758	0.69186
Cataract	k__Bacteria.p__Firmicutes.c__Clostridia.o__Clostridiales.f__Christensenellaceae	0.0471724	0.724883	0.894307
Cataract	k__Bacteria.p__Firmicutes.c__Clostridia.o__Clostridiales.f__Clostridiaceae	0.11385	0.399856	0.708522
Cataract	k__Bacteria.p__Firmicutes.c__Clostridia.o__Clostridiales.f__Dehalobacteriaceae	-0.166093	0.214675	0.535074
Cataract	k__Bacteria.p__Firmicutes.c__Clostridia.o__Clostridiales.f__EtOH8	0.0505332	0.702087	0.888352
Cataract	k__Bacteria.p__Firmicutes.c__Clostridia.o__Clostridiales.f__Eubacteriaceae	0.36648	0.00453017	0.0663758
Cataract	k__Bacteria.p__Firmicutes.c__Clostridia.o__Clostridiales.f__Lachnospiraceae	-0.117815	0.375848	0.69315
Cataract	k__Bacteria.p__Firmicutes.c__Clostridia.o__Clostridiales.f__Peptococcaceae	-0.076588	0.568695	0.821897
Cataract	k__Bacteria.p__Firmicutes.c__Clostridia.o__Clostridiales.f__Peptostreptococcaceae	0.100637	0.443768	0.743881
Cataract	k__Bacteria.p__Firmicutes.c__Clostridia.o__Clostridiales.f__Ruminococcaceae	-0.0170159	0.898557	0.953189
Cataract	k__Bacteria.p__Firmicutes.c__Clostridia.o__Clostridiales.f__Syntrophomonadaceae	0.122975	0.332054	0.666118
Cataract	k__Bacteria.p__Firmicutes.c__Clostridia.o__Clostridiales.f__Veillonellaceae	0.122993	0.360684	0.686873
Cataract	k__Bacteria.p__Firmicutes.c__Clostridia.o__Clostridiales.f__.Mogibacteriaceae.	0.0720535	0.593382	0.836158
Cataract	k__Bacteria.p__Firmicutes.c__Clostridia.o__Clostridiales.f__.Tissierellaceae.	-0.113049	0.4094	0.715521
Cataract	k__Bacteria.p__Firmicutes.c__Erysipelotrichi.o__Erysipelotrichales.f__Erysipelotrichaceae	0.0342697	0.798067	0.920506
Cataract	k__Bacteria.p__Fusobacteria.c__Fusobacteriia.o__Fusobacteriales.f__Fusobacteriaceae	-0.052982	0.69777	0.887097
Cataract	k__Bacteria.p__Proteobacteria.c__Alphaproteobacteria.o__Rhodobacterales.f__Rhodobacteraceae	0.0973929	0.443628	0.743881
Cataract	k__Bacteria.p__Proteobacteria.c__Betaproteobacteria.o__Burkholderiales.f__Alcaligenaceae	-0.168565	0.200986	0.520019
Cataract	k__Bacteria.p__Proteobacteria.c__Betaproteobacteria.o__Burkholderiales.f__Comamonadaceae	-0.0766185	0.576925	0.825751
Cataract	k__Bacteria.p__Proteobacteria.c__Betaproteobacteria.o__Burkholderiales.f__Oxalobacteraceae	-0.0166091	0.901376	0.954446
Cataract	k__Bacteria.p__Proteobacteria.c__Gammaproteobacteria.o__Enterobacteriales.f__Enterobacteriaceae	0.194934	0.143748	0.45276
Cataract	k__Bacteria.p__Proteobacteria.c__Gammaproteobacteria.o__Pasteurellales.f__Pasteurellaceae	0.0452637	0.734575	0.899397
Cataract	k__Bacteria.p__Proteobacteria.c__Gammaproteobacteria.o__Pseudomonadales.f__Pseudomonadaceae	0.130954	0.29585	0.631467
Cataract	k__Bacteria.p__Synergistetes.c__Synergistia.o__Synergistales.f__Synergistaceae	-0.0952949	0.490025	0.773732
Cataract	k__Bacteria.p__Tenericutes.c__Mollicutes.o__Anaeroplasmatales.f__Anaeroplasmataceae	-0.0470297	0.729552	0.895728
Cataract	k__Bacteria.p__Verrucomicrobia.c__Opitutae.o__.Cerasicoccales..f__.Cerasicoccaceae.	-0.182183	0.200834	0.520019
Cataract	k__Archaea.p__Euryarchaeota.c__Methanobacteria	0.0946118	0.464991	0.756074
Cataract	k__Bacteria.p__Cyanobacteria.c__4C0d.2	-0.222212	0.109206	0.393867
Cataract	k__Bacteria.p__Cyanobacteria.c__Chloroplast	0.0847026	0.518276	0.791937
Cataract	k__Bacteria.p__Firmicutes.c__Clostridia	-0.0502692	0.705266	0.888352
Cataract	k__Bacteria.p__Lentisphaerae.c__.Lentisphaeria.	-0.286271	0.0436368	0.249619
Cataract	k__Bacteria.p__Proteobacteria.c__Alphaproteobacteria	-0.286251	0.0361453	0.226598
Cataract	k__Bacteria.p__Proteobacteria.c__Deltaproteobacteria	-0.1976	0.131126	0.433597
Cataract	k__Bacteria.p__Proteobacteria.c__Epsilonproteobacteria	0.0116829	0.930184	0.964418
Cataract	k__Bacteria.p__Tenericutes.c__Mollicutes	-0.114089	0.394163	0.704717
Cataract	k__Bacteria.p__Tenericutes.c__RF3	-0.0181276	0.892521	0.950604
Cataract	k__Bacteria.p__Verrucomicrobia.c__Verrucomicrobiae	-0.00262117	0.98438	0.991682
Cataract	Unweighted_UniFrac_PCoA_MDS1	0.209752	0.115102	0.404842
Cataract	Unweighted_UniFrac_PCoA_MDS2	-0.109557	0.412574	0.718887
Cataract	Unweighted_UniFrac_PCoA_MDS3	0.138817	0.30181	0.634136
Cataract	Unweighted_UniFrac_PCoA_MDS4	0.259114	0.051144	0.268895
Cataract	Unweighted_UniFrac_PCoA_MDS5	-0.0223787	0.867296	0.942386
Cataract	Unweighted_UniFrac_PCoA_MDS6	0.0330287	0.805369	0.920506
Cataract	Weighted_UniFrac_PCoA_MDS1	-0.0524619	0.697275	0.886893
Cataract	Weighted_UniFrac_PCoA_MDS2	-0.0336211	0.802374	0.920506
Cataract	Weighted_UniFrac_PCoA_MDS3	0.0720006	0.592222	0.835856
Cataract	Weighted_UniFrac_PCoA_MDS4	-0.305204	0.0197318	0.16404
Cataract	Weighted_UniFrac_PCoA_MDS5	-0.028593	0.830847	0.928433
Cataract	Weighted_UniFrac_PCoA_MDS6	-0.40061	0.00610373	0.0801341
Cholelithiasis	shannon	-0.734766	0.000807706	0.0216367
Cholelithiasis	PD_whole_tree	-1.12792	2.57712e-06	0.000271043
Cholelithiasis	k__Bacteria.p__Actinobacteria.c__Actinobacteria.o__Actinomycetales.f__Actinomycetaceae	0.36846	0.109309	0.393867
Cholelithiasis	k__Bacteria.p__Actinobacteria.c__Actinobacteria.o__Actinomycetales.f__Micrococcaceae	0.581706	0.00375306	0.0600182
Cholelithiasis	k__Bacteria.p__Actinobacteria.c__Actinobacteria.o__Bifidobacteriales.f__Bifidobacteriaceae	0.44508	0.066608	0.307208
Cholelithiasis	k__Bacteria.p__Actinobacteria.c__Coriobacteriia.o__Coriobacteriales.f__Coriobacteriaceae	-0.0549	0.813875	0.920506
Cholelithiasis	k__Bacteria.p__Bacteroidetes.c__Bacteroidia.o__Bacteroidales.f__Bacteroidaceae	0.146786	0.54038	0.802346
Cholelithiasis	k__Bacteria.p__Bacteroidetes.c__Bacteroidia.o__Bacteroidales.f__Porphyromonadaceae	-0.155411	0.494886	0.774203
Cholelithiasis	k__Bacteria.p__Bacteroidetes.c__Bacteroidia.o__Bacteroidales.f__Prevotellaceae	-0.164353	0.488661	0.773227
Cholelithiasis	k__Bacteria.p__Bacteroidetes.c__Bacteroidia.o__Bacteroidales.f__Rikenellaceae	-0.466564	0.0371913	0.227786
Cholelithiasis	k__Bacteria.p__Bacteroidetes.c__Bacteroidia.o__Bacteroidales.f__S24.7	-0.343221	0.173696	0.490151
Cholelithiasis	k__Bacteria.p__Bacteroidetes.c__Bacteroidia.o__Bacteroidales.f__.Barnesiellaceae.	-0.174123	0.445126	0.7445
Cholelithiasis	k__Bacteria.p__Bacteroidetes.c__Bacteroidia.o__Bacteroidales.f__.Odoribacteraceae.	-0.294718	0.186895	0.504934
Cholelithiasis	k__Bacteria.p__Bacteroidetes.c__Bacteroidia.o__Bacteroidales.f__.Paraprevotellaceae.	-0.473792	0.0546286	0.273866
Cholelithiasis	k__Bacteria.p__Firmicutes.c__Bacilli.o__Gemellales.f__Gemellaceae	0.00523945	0.982081	0.991423
Cholelithiasis	k__Bacteria.p__Firmicutes.c__Bacilli.o__Lactobacillales.f__Enterococcaceae	0.118882	0.600575	0.839941
Cholelithiasis	k__Bacteria.p__Firmicutes.c__Bacilli.o__Lactobacillales.f__Lactobacillaceae	0.469182	0.0303102	0.208245
Cholelithiasis	k__Bacteria.p__Firmicutes.c__Bacilli.o__Lactobacillales.f__Leuconostocaceae	-0.0167924	0.943183	0.967663
Cholelithiasis	k__Bacteria.p__Firmicutes.c__Bacilli.o__Lactobacillales.f__Streptococcaceae	0.384842	0.0968509	0.371706
Cholelithiasis	k__Bacteria.p__Firmicutes.c__Bacilli.o__Turicibacterales.f__Turicibacteraceae	-0.310634	0.190395	0.508705
Cholelithiasis	k__Bacteria.p__Firmicutes.c__Clostridia.o__Clostridiales.f__Christensenellaceae	-0.385785	0.0960681	0.371706
Cholelithiasis	k__Bacteria.p__Firmicutes.c__Clostridia.o__Clostridiales.f__Clostridiaceae	-0.420879	0.0621405	0.295335
Cholelithiasis	k__Bacteria.p__Firmicutes.c__Clostridia.o__Clostridiales.f__Dehalobacteriaceae	-0.375591	0.107604	0.39145
Cholelithiasis	k__Bacteria.p__Firmicutes.c__Clostridia.o__Clostridiales.f__EtOH8	0.183373	0.410735	0.716154
Cholelithiasis	k__Bacteria.p__Firmicutes.c__Clostridia.o__Clostridiales.f__Eubacteriaceae	0.46533	0.0363993	0.226598
Cholelithiasis	k__Bacteria.p__Firmicutes.c__Clostridia.o__Clostridiales.f__Lachnospiraceae	0.525284	0.0286518	0.205295
Cholelithiasis	k__Bacteria.p__Firmicutes.c__Clostridia.o__Clostridiales.f__Peptococcaceae	-0.82555	0.000755892	0.0208358
Cholelithiasis	k__Bacteria.p__Firmicutes.c__Clostridia.o__Clostridiales.f__Peptostreptococcaceae	-0.0201127	0.931618	0.964813
Cholelithiasis	k__Bacteria.p__Firmicutes.c__Clostridia.o__Clostridiales.f__Ruminococcaceae	-0.610766	0.00347204	0.057549
Cholelithiasis	k__Bacteria.p__Firmicutes.c__Clostridia.o__Clostridiales.f__Syntrophomonadaceae	-0.493391	0.0861368	0.352523
Cholelithiasis	k__Bacteria.p__Firmicutes.c__Clostridia.o__Clostridiales.f__Veillonellaceae	-0.140789	0.544541	0.804077
Cholelithiasis	k__Bacteria.p__Firmicutes.c__Clostridia.o__Clostridiales.f__.Mogibacteriaceae.	-0.205813	0.368015	0.691344
Cholelithiasis	k__Bacteria.p__Firmicutes.c__Clostridia.o__Clostridiales.f__.Tissierellaceae.	0.295299	0.181488	0.497216
Cholelithiasis	k__Bacteria.p__Firmicutes.c__Erysipelotrichi.o__Erysipelotrichales.f__Erysipelotrichaceae	-0.0272691	0.90701	0.956798
Cholelithiasis	k__Bacteria.p__Fusobacteria.c__Fusobacteriia.o__Fusobacteriales.f__Fusobacteriaceae	0.338818	0.105219	0.387557
Cholelithiasis	k__Bacteria.p__Proteobacteria.c__Alphaproteobacteria.o__Rhodobacterales.f__Rhodobacteraceae	-0.196585	0.447806	0.7445
Cholelithiasis	k__Bacteria.p__Proteobacteria.c__Betaproteobacteria.o__Burkholderiales.f__Alcaligenaceae	-0.193013	0.399946	0.708522
Cholelithiasis	k__Bacteria.p__Proteobacteria.c__Betaproteobacteria.o__Burkholderiales.f__Comamonadaceae	-0.78481	0.00983404	0.108215
Cholelithiasis	k__Bacteria.p__Proteobacteria.c__Betaproteobacteria.o__Burkholderiales.f__Oxalobacteraceae	-0.396544	0.0976226	0.373456
Cholelithiasis	k__Bacteria.p__Proteobacteria.c__Gammaproteobacteria.o__Enterobacteriales.f__Enterobacteriaceae	0.391589	0.0909504	0.361755
Cholelithiasis	k__Bacteria.p__Proteobacteria.c__Gammaproteobacteria.o__Pasteurellales.f__Pasteurellaceae	-0.629144	0.0102263	0.109787
Cholelithiasis	k__Bacteria.p__Proteobacteria.c__Gammaproteobacteria.o__Pseudomonadales.f__Pseudomonadaceae	0.268831	0.185606	0.503619
Cholelithiasis	k__Bacteria.p__Synergistetes.c__Synergistia.o__Synergistales.f__Synergistaceae	-0.21297	0.392351	0.704164
Cholelithiasis	k__Bacteria.p__Tenericutes.c__Mollicutes.o__Anaeroplasmatales.f__Anaeroplasmataceae	-0.307612	0.234082	0.561289
Cholelithiasis	k__Bacteria.p__Verrucomicrobia.c__Opitutae.o__.Cerasicoccales..f__.Cerasicoccaceae.	-0.531686	0.0552897	0.2751
Cholelithiasis	k__Archaea.p__Euryarchaeota.c__Methanobacteria	-0.0799266	0.739306	0.903521
Cholelithiasis	k__Bacteria.p__Cyanobacteria.c__4C0d.2	-0.353003	0.152004	0.457591
Cholelithiasis	k__Bacteria.p__Cyanobacteria.c__Chloroplast	-0.149353	0.537685	0.801992
Cholelithiasis	k__Bacteria.p__Firmicutes.c__Clostridia	-0.352305	0.112513	0.399444
Cholelithiasis	k__Bacteria.p__Lentisphaerae.c__.Lentisphaeria.	-0.874663	0.00155983	0.0341873
Cholelithiasis	k__Bacteria.p__Proteobacteria.c__Alphaproteobacteria	-0.528466	0.0290558	0.205799
Cholelithiasis	k__Bacteria.p__Proteobacteria.c__Deltaproteobacteria	-0.0581601	0.80197	0.920506
Cholelithiasis	k__Bacteria.p__Proteobacteria.c__Epsilonproteobacteria	0.119548	0.593776	0.836269
Cholelithiasis	k__Bacteria.p__Tenericutes.c__Mollicutes	-1.24062	2.66856e-07	3.5385e-05
Cholelithiasis	k__Bacteria.p__Tenericutes.c__RF3	-0.577438	0.0207149	0.169555
Cholelithiasis	k__Bacteria.p__Verrucomicrobia.c__Verrucomicrobiae	-0.307482	0.183724	0.501787
Cholelithiasis	Unweighted_UniFrac_PCoA_MDS1	1.05065	4.33176e-06	0.000358994
Cholelithiasis	Unweighted_UniFrac_PCoA_MDS2	-0.0871439	0.708663	0.889013
Cholelithiasis	Unweighted_UniFrac_PCoA_MDS3	0.752924	0.00165935	0.0352047
Cholelithiasis	Unweighted_UniFrac_PCoA_MDS4	0.489233	0.033278	0.220589
Cholelithiasis	Unweighted_UniFrac_PCoA_MDS5	-0.169195	0.469378	0.757227
Cholelithiasis	Unweighted_UniFrac_PCoA_MDS6	0.532692	0.0251438	0.192165
Cholelithiasis	Weighted_UniFrac_PCoA_MDS1	-0.334954	0.169076	0.48268
Cholelithiasis	Weighted_UniFrac_PCoA_MDS2	0.238887	0.296128	0.631467
Cholelithiasis	Weighted_UniFrac_PCoA_MDS3	0.25101	0.288874	0.626919
Cholelithiasis	Weighted_UniFrac_PCoA_MDS4	-0.99555	5.19423e-06	0.000417427
Cholelithiasis	Weighted_UniFrac_PCoA_MDS5	0.00983139	0.96642	0.983354
Cholelithiasis	Weighted_UniFrac_PCoA_MDS6	-0.161561	0.502687	0.780132
Coeliac Disease	shannon	-4.08819	0.00101489	0.0258799
Coeliac Disease	PD_whole_tree	-2.3058	0.136205	0.442125
Coeliac Disease	k__Bacteria.p__Actinobacteria.c__Actinobacteria.o__Actinomycetales.f__Actinomycetaceae	-2.40813	0.132045	0.433933
Coeliac Disease	k__Bacteria.p__Actinobacteria.c__Actinobacteria.o__Actinomycetales.f__Micrococcaceae	-4.56798	0.0788728	0.335209
Coeliac Disease	k__Bacteria.p__Actinobacteria.c__Actinobacteria.o__Bifidobacteriales.f__Bifidobacteriaceae	-4.017	0.00270756	0.0491811
Coeliac Disease	k__Bacteria.p__Actinobacteria.c__Coriobacteriia.o__Coriobacteriales.f__Coriobacteriaceae	-3.73473	0.0106716	0.112753
Coeliac Disease	k__Bacteria.p__Bacteroidetes.c__Bacteroidia.o__Bacteroidales.f__Bacteroidaceae	3.96969	0.0425004	0.245558
Coeliac Disease	k__Bacteria.p__Bacteroidetes.c__Bacteroidia.o__Bacteroidales.f__Porphyromonadaceae	3.67071	0.0633304	0.298847
Coeliac Disease	k__Bacteria.p__Bacteroidetes.c__Bacteroidia.o__Bacteroidales.f__Prevotellaceae	-1.48823	0.365006	0.690613
Coeliac Disease	k__Bacteria.p__Bacteroidetes.c__Bacteroidia.o__Bacteroidales.f__Rikenellaceae	-0.312249	0.835346	0.929782
Coeliac Disease	k__Bacteria.p__Bacteroidetes.c__Bacteroidia.o__Bacteroidales.f__S24.7	0.497001	0.731589	0.896653
Coeliac Disease	k__Bacteria.p__Bacteroidetes.c__Bacteroidia.o__Bacteroidales.f__.Barnesiellaceae.	0.252622	0.870438	0.942938
Coeliac Disease	k__Bacteria.p__Bacteroidetes.c__Bacteroidia.o__Bacteroidales.f__.Odoribacteraceae.	2.52938	0.163927	0.47773
Coeliac Disease	k__Bacteria.p__Bacteroidetes.c__Bacteroidia.o__Bacteroidales.f__.Paraprevotellaceae.	-1.12819	0.485679	0.771519
Coeliac Disease	k__Bacteria.p__Firmicutes.c__Bacilli.o__Gemellales.f__Gemellaceae	-0.212244	0.891238	0.950604
Coeliac Disease	k__Bacteria.p__Firmicutes.c__Bacilli.o__Lactobacillales.f__Enterococcaceae	-0.115859	0.940147	0.967109
Coeliac Disease	k__Bacteria.p__Firmicutes.c__Bacilli.o__Lactobacillales.f__Lactobacillaceae	0.139476	0.926221	0.96235
Coeliac Disease	k__Bacteria.p__Firmicutes.c__Bacilli.o__Lactobacillales.f__Leuconostocaceae	-0.765438	0.674176	0.879438
Coeliac Disease	k__Bacteria.p__Firmicutes.c__Bacilli.o__Lactobacillales.f__Streptococcaceae	0.259241	0.864448	0.942386
Coeliac Disease	k__Bacteria.p__Firmicutes.c__Bacilli.o__Turicibacterales.f__Turicibacteraceae	-0.351332	0.818987	0.925156
Coeliac Disease	k__Bacteria.p__Firmicutes.c__Clostridia.o__Clostridiales.f__Christensenellaceae	-3.44365	0.0184514	0.158359
Coeliac Disease	k__Bacteria.p__Firmicutes.c__Clostridia.o__Clostridiales.f__Clostridiaceae	-1.86756	0.187247	0.504934
Coeliac Disease	k__Bacteria.p__Firmicutes.c__Clostridia.o__Clostridiales.f__Dehalobacteriaceae	-2.31459	0.131015	0.433597
Coeliac Disease	k__Bacteria.p__Firmicutes.c__Clostridia.o__Clostridiales.f__EtOH8	-3.84953	0.106552	0.388728
Coeliac Disease	k__Bacteria.p__Firmicutes.c__Clostridia.o__Clostridiales.f__Eubacteriaceae	-2.14418	0.210046	0.528982
Coeliac Disease	k__Bacteria.p__Firmicutes.c__Clostridia.o__Clostridiales.f__Lachnospiraceae	-1.46712	0.311389	0.64315
Coeliac Disease	k__Bacteria.p__Firmicutes.c__Clostridia.o__Clostridiales.f__Peptococcaceae	-3.53445	0.0373379	0.228157
Coeliac Disease	k__Bacteria.p__Firmicutes.c__Clostridia.o__Clostridiales.f__Peptostreptococcaceae	-0.966059	0.55964	0.815475
Coeliac Disease	k__Bacteria.p__Firmicutes.c__Clostridia.o__Clostridiales.f__Ruminococcaceae	-2.9626	0.00753119	0.0911808
Coeliac Disease	k__Bacteria.p__Firmicutes.c__Clostridia.o__Clostridiales.f__Syntrophomonadaceae	-2.21406	0.314427	0.647466
Coeliac Disease	k__Bacteria.p__Firmicutes.c__Clostridia.o__Clostridiales.f__Veillonellaceae	-1.24721	0.402811	0.710369
Coeliac Disease	k__Bacteria.p__Firmicutes.c__Clostridia.o__Clostridiales.f__.Mogibacteriaceae.	-1.40645	0.320174	0.652017
Coeliac Disease	k__Bacteria.p__Firmicutes.c__Clostridia.o__Clostridiales.f__.Tissierellaceae.	-1.46458	0.398098	0.708522
Coeliac Disease	k__Bacteria.p__Firmicutes.c__Erysipelotrichi.o__Erysipelotrichales.f__Erysipelotrichaceae	-3.11761	0.0366006	0.227024
Coeliac Disease	k__Bacteria.p__Fusobacteria.c__Fusobacteriia.o__Fusobacteriales.f__Fusobacteriaceae	-0.45673	0.780029	0.918536
Coeliac Disease	k__Bacteria.p__Proteobacteria.c__Alphaproteobacteria.o__Rhodobacterales.f__Rhodobacteraceae	-6.0928	0.0360867	0.226598
Coeliac Disease	k__Bacteria.p__Proteobacteria.c__Betaproteobacteria.o__Burkholderiales.f__Alcaligenaceae	1.67634	0.307888	0.639554
Coeliac Disease	k__Bacteria.p__Proteobacteria.c__Betaproteobacteria.o__Burkholderiales.f__Comamonadaceae	-2.53554	0.255607	0.589965
Coeliac Disease	k__Bacteria.p__Proteobacteria.c__Betaproteobacteria.o__Burkholderiales.f__Oxalobacteraceae	-3.85996	0.0278809	0.202576
Coeliac Disease	k__Bacteria.p__Proteobacteria.c__Gammaproteobacteria.o__Enterobacteriales.f__Enterobacteriaceae	0.393418	0.795247	0.920506
Coeliac Disease	k__Bacteria.p__Proteobacteria.c__Gammaproteobacteria.o__Pasteurellales.f__Pasteurellaceae	-0.40875	0.791096	0.920506
Coeliac Disease	k__Bacteria.p__Proteobacteria.c__Gammaproteobacteria.o__Pseudomonadales.f__Pseudomonadaceae	-3.56297	0.212064	0.531881
Coeliac Disease	k__Bacteria.p__Synergistetes.c__Synergistia.o__Synergistales.f__Synergistaceae	-0.497612	0.760607	0.909633
Coeliac Disease	k__Bacteria.p__Tenericutes.c__Mollicutes.o__Anaeroplasmatales.f__Anaeroplasmataceae	-0.937828	0.593167	0.836158
Coeliac Disease	k__Bacteria.p__Verrucomicrobia.c__Opitutae.o__.Cerasicoccales..f__.Cerasicoccaceae.	-1.38497	0.457564	0.750641
Coeliac Disease	k__Archaea.p__Euryarchaeota.c__Methanobacteria	-6.32325	0.0539071	0.273866
Coeliac Disease	k__Bacteria.p__Cyanobacteria.c__4C0d.2	-1.60617	0.347742	0.6773
Coeliac Disease	k__Bacteria.p__Cyanobacteria.c__Chloroplast	0.132247	0.929751	0.964418
Coeliac Disease	k__Bacteria.p__Firmicutes.c__Clostridia	-4.1934	0.000111854	0.00511443
Coeliac Disease	k__Bacteria.p__Lentisphaerae.c__.Lentisphaeria.	-2.3044	0.214165	0.534304
Coeliac Disease	k__Bacteria.p__Proteobacteria.c__Alphaproteobacteria	-0.0646201	0.966218	0.983354
Coeliac Disease	k__Bacteria.p__Proteobacteria.c__Deltaproteobacteria	-0.955772	0.508044	0.784244
Coeliac Disease	k__Bacteria.p__Proteobacteria.c__Epsilonproteobacteria	-1.12518	0.530876	0.799067
Coeliac Disease	k__Bacteria.p__Tenericutes.c__Mollicutes	-3.8936	0.0157108	0.143673
Coeliac Disease	k__Bacteria.p__Tenericutes.c__RF3	-3.58202	0.0546143	0.273866
Coeliac Disease	k__Bacteria.p__Verrucomicrobia.c__Verrucomicrobiae	-0.758254	0.614678	0.846848
Coeliac Disease	Unweighted_UniFrac_PCoA_MDS1	2.61457	0.075672	0.327377
Coeliac Disease	Unweighted_UniFrac_PCoA_MDS2	-3.35054	0.0258056	0.193704
Coeliac Disease	Unweighted_UniFrac_PCoA_MDS3	1.41627	0.360898	0.686873
Coeliac Disease	Unweighted_UniFrac_PCoA_MDS4	-2.30055	0.147085	0.454391
Coeliac Disease	Unweighted_UniFrac_PCoA_MDS5	-3.29833	0.0326712	0.218798
Coeliac Disease	Unweighted_UniFrac_PCoA_MDS6	0.941202	0.542221	0.802735
Coeliac Disease	Weighted_UniFrac_PCoA_MDS1	-4.15225	0.0223859	0.177747
Coeliac Disease	Weighted_UniFrac_PCoA_MDS2	2.79934	0.0352699	0.224944
Coeliac Disease	Weighted_UniFrac_PCoA_MDS3	3.58086	0.032106	0.216919
Coeliac Disease	Weighted_UniFrac_PCoA_MDS4	-2.39861	0.0833739	0.344942
Coeliac Disease	Weighted_UniFrac_PCoA_MDS5	-1.17328	0.436287	0.736495
Coeliac Disease	Weighted_UniFrac_PCoA_MDS6	-0.428469	0.786779	0.919585
Cold Sores	shannon	-0.0996427	0.337714	0.673305
Cold Sores	PD_whole_tree	-0.170323	0.105731	0.388728
Cold Sores	k__Bacteria.p__Actinobacteria.c__Actinobacteria.o__Actinomycetales.f__Actinomycetaceae	-0.138765	0.188084	0.505369
Cold Sores	k__Bacteria.p__Actinobacteria.c__Actinobacteria.o__Actinomycetales.f__Micrococcaceae	-0.108348	0.3152	0.64749
Cold Sores	k__Bacteria.p__Actinobacteria.c__Actinobacteria.o__Bifidobacteriales.f__Bifidobacteriaceae	-0.137653	0.184825	0.503619
Cold Sores	k__Bacteria.p__Actinobacteria.c__Coriobacteriia.o__Coriobacteriales.f__Coriobacteriaceae	-0.0996711	0.340426	0.674708
Cold Sores	k__Bacteria.p__Bacteroidetes.c__Bacteroidia.o__Bacteroidales.f__Bacteroidaceae	0.0804282	0.448787	0.7445
Cold Sores	k__Bacteria.p__Bacteroidetes.c__Bacteroidia.o__Bacteroidales.f__Porphyromonadaceae	0.0422404	0.688615	0.886078
Cold Sores	k__Bacteria.p__Bacteroidetes.c__Bacteroidia.o__Bacteroidales.f__Prevotellaceae	0.00765732	0.941675	0.96721
Cold Sores	k__Bacteria.p__Bacteroidetes.c__Bacteroidia.o__Bacteroidales.f__Rikenellaceae	-0.0949651	0.361048	0.686873
Cold Sores	k__Bacteria.p__Bacteroidetes.c__Bacteroidia.o__Bacteroidales.f__S24.7	-0.115717	0.280705	0.620357
Cold Sores	k__Bacteria.p__Bacteroidetes.c__Bacteroidia.o__Bacteroidales.f__.Barnesiellaceae.	-0.0181602	0.862019	0.941909
Cold Sores	k__Bacteria.p__Bacteroidetes.c__Bacteroidia.o__Bacteroidales.f__.Odoribacteraceae.	-0.0434103	0.676658	0.880518
Cold Sores	k__Bacteria.p__Bacteroidetes.c__Bacteroidia.o__Bacteroidales.f__.Paraprevotellaceae.	-0.0387641	0.712276	0.891598
Cold Sores	k__Bacteria.p__Firmicutes.c__Bacilli.o__Gemellales.f__Gemellaceae	-0.0366467	0.72808	0.894563
Cold Sores	k__Bacteria.p__Firmicutes.c__Bacilli.o__Lactobacillales.f__Enterococcaceae	0.1282	0.209362	0.52895
Cold Sores	k__Bacteria.p__Firmicutes.c__Bacilli.o__Lactobacillales.f__Lactobacillaceae	-0.100958	0.342977	0.675762
Cold Sores	k__Bacteria.p__Firmicutes.c__Bacilli.o__Lactobacillales.f__Leuconostocaceae	-0.11041	0.31977	0.652017
Cold Sores	k__Bacteria.p__Firmicutes.c__Bacilli.o__Lactobacillales.f__Streptococcaceae	0.0293056	0.779474	0.918536
Cold Sores	k__Bacteria.p__Firmicutes.c__Bacilli.o__Turicibacterales.f__Turicibacteraceae	-0.344369	0.00127359	0.029117
Cold Sores	k__Bacteria.p__Firmicutes.c__Clostridia.o__Clostridiales.f__Christensenellaceae	-0.259082	0.0133034	0.134147
Cold Sores	k__Bacteria.p__Firmicutes.c__Clostridia.o__Clostridiales.f__Clostridiaceae	-0.0984141	0.344178	0.67662
Cold Sores	k__Bacteria.p__Firmicutes.c__Clostridia.o__Clostridiales.f__Dehalobacteriaceae	-0.198425	0.0583211	0.283794
Cold Sores	k__Bacteria.p__Firmicutes.c__Clostridia.o__Clostridiales.f__EtOH8	-0.094522	0.378026	0.69427
Cold Sores	k__Bacteria.p__Firmicutes.c__Clostridia.o__Clostridiales.f__Eubacteriaceae	-0.0484308	0.645479	0.864115
Cold Sores	k__Bacteria.p__Firmicutes.c__Clostridia.o__Clostridiales.f__Lachnospiraceae	0.0477237	0.649457	0.866194
Cold Sores	k__Bacteria.p__Firmicutes.c__Clostridia.o__Clostridiales.f__Peptococcaceae	-0.0859054	0.413764	0.719831
Cold Sores	k__Bacteria.p__Firmicutes.c__Clostridia.o__Clostridiales.f__Peptostreptococcaceae	0.0731814	0.47951	0.765599
Cold Sores	k__Bacteria.p__Firmicutes.c__Clostridia.o__Clostridiales.f__Ruminococcaceae	-0.122005	0.235524	0.563727
Cold Sores	k__Bacteria.p__Firmicutes.c__Clostridia.o__Clostridiales.f__Syntrophomonadaceae	-0.299311	0.0129638	0.131724
Cold Sores	k__Bacteria.p__Firmicutes.c__Clostridia.o__Clostridiales.f__Veillonellaceae	0.110323	0.294165	0.631467
Cold Sores	k__Bacteria.p__Firmicutes.c__Clostridia.o__Clostridiales.f__.Mogibacteriaceae.	-0.017253	0.868944	0.942386
Cold Sores	k__Bacteria.p__Firmicutes.c__Clostridia.o__Clostridiales.f__.Tissierellaceae.	-0.068479	0.518402	0.791937
Cold Sores	k__Bacteria.p__Firmicutes.c__Erysipelotrichi.o__Erysipelotrichales.f__Erysipelotrichaceae	-0.0182608	0.86156	0.941909
Cold Sores	k__Bacteria.p__Fusobacteria.c__Fusobacteriia.o__Fusobacteriales.f__Fusobacteriaceae	-0.108528	0.316943	0.649562
Cold Sores	k__Bacteria.p__Proteobacteria.c__Alphaproteobacteria.o__Rhodobacterales.f__Rhodobacteraceae	-0.126252	0.260012	0.593418
Cold Sores	k__Bacteria.p__Proteobacteria.c__Betaproteobacteria.o__Burkholderiales.f__Alcaligenaceae	0.078599	0.456253	0.750641
Cold Sores	k__Bacteria.p__Proteobacteria.c__Betaproteobacteria.o__Burkholderiales.f__Comamonadaceae	-0.0251197	0.811776	0.920506
Cold Sores	k__Bacteria.p__Proteobacteria.c__Betaproteobacteria.o__Burkholderiales.f__Oxalobacteraceae	-0.134477	0.202502	0.520785
Cold Sores	k__Bacteria.p__Proteobacteria.c__Gammaproteobacteria.o__Enterobacteriales.f__Enterobacteriaceae	-0.0274733	0.79321	0.920506
Cold Sores	k__Bacteria.p__Proteobacteria.c__Gammaproteobacteria.o__Pasteurellales.f__Pasteurellaceae	-0.103697	0.325307	0.656575
Cold Sores	k__Bacteria.p__Proteobacteria.c__Gammaproteobacteria.o__Pseudomonadales.f__Pseudomonadaceae	-0.135945	0.227486	0.551527
Cold Sores	k__Bacteria.p__Synergistetes.c__Synergistia.o__Synergistales.f__Synergistaceae	-0.14222	0.193146	0.512223
Cold Sores	k__Bacteria.p__Tenericutes.c__Mollicutes.o__Anaeroplasmatales.f__Anaeroplasmataceae	-0.0738939	0.490147	0.773732
Cold Sores	k__Bacteria.p__Verrucomicrobia.c__Opitutae.o__.Cerasicoccales..f__.Cerasicoccaceae.	-0.0248094	0.814042	0.920506
Cold Sores	k__Archaea.p__Euryarchaeota.c__Methanobacteria	-0.0903311	0.402855	0.710369
Cold Sores	k__Bacteria.p__Cyanobacteria.c__4C0d.2	0.0717016	0.489655	0.773732
Cold Sores	k__Bacteria.p__Cyanobacteria.c__Chloroplast	0.0832879	0.418318	0.722252
Cold Sores	k__Bacteria.p__Firmicutes.c__Clostridia	-0.0446731	0.667932	0.877135
Cold Sores	k__Bacteria.p__Lentisphaerae.c__.Lentisphaeria.	-0.0674681	0.524188	0.795398
Cold Sores	k__Bacteria.p__Proteobacteria.c__Alphaproteobacteria	-0.0952443	0.365675	0.690719
Cold Sores	k__Bacteria.p__Proteobacteria.c__Deltaproteobacteria	-0.0254421	0.807538	0.920506
Cold Sores	k__Bacteria.p__Proteobacteria.c__Epsilonproteobacteria	0.0421732	0.683425	0.884525
Cold Sores	k__Bacteria.p__Tenericutes.c__Mollicutes	-0.140275	0.18058	0.496624
Cold Sores	k__Bacteria.p__Tenericutes.c__RF3	0.0276075	0.791551	0.920506
Cold Sores	k__Bacteria.p__Verrucomicrobia.c__Verrucomicrobiae	-0.25413	0.0146549	0.138813
Cold Sores	Unweighted_UniFrac_PCoA_MDS1	0.207006	0.0472263	0.260383
Cold Sores	Unweighted_UniFrac_PCoA_MDS2	-0.18548	0.0763202	0.329108
Cold Sores	Unweighted_UniFrac_PCoA_MDS3	-0.0726983	0.486993	0.772894
Cold Sores	Unweighted_UniFrac_PCoA_MDS4	0.0273541	0.793759	0.920506
Cold Sores	Unweighted_UniFrac_PCoA_MDS5	-0.0943666	0.368091	0.691344
Cold Sores	Unweighted_UniFrac_PCoA_MDS6	0.0894878	0.394151	0.704717
Cold Sores	Weighted_UniFrac_PCoA_MDS1	0.0251486	0.809698	0.920506
Cold Sores	Weighted_UniFrac_PCoA_MDS2	0.140677	0.174866	0.490151
Cold Sores	Weighted_UniFrac_PCoA_MDS3	0.0271914	0.795398	0.920506
Cold Sores	Weighted_UniFrac_PCoA_MDS4	-0.155543	0.133555	0.437268
Cold Sores	Weighted_UniFrac_PCoA_MDS5	-0.152429	0.145513	0.453358
Cold Sores	Weighted_UniFrac_PCoA_MDS6	0.00335248	0.974447	0.986349
Constipation	shannon	-0.138649	0.622955	0.850751
Constipation	PD_whole_tree	0.1366	0.631373	0.854987
Constipation	k__Bacteria.p__Actinobacteria.c__Actinobacteria.o__Actinomycetales.f__Actinomycetaceae	-0.0434929	0.879128	0.946514
Constipation	k__Bacteria.p__Actinobacteria.c__Actinobacteria.o__Actinomycetales.f__Micrococcaceae	0.464381	0.0651139	0.304018
Constipation	k__Bacteria.p__Actinobacteria.c__Actinobacteria.o__Bifidobacteriales.f__Bifidobacteriaceae	0.628021	0.0369546	0.227024
Constipation	k__Bacteria.p__Actinobacteria.c__Coriobacteriia.o__Coriobacteriales.f__Coriobacteriaceae	0.814241	0.00538388	0.0755453
Constipation	k__Bacteria.p__Bacteroidetes.c__Bacteroidia.o__Bacteroidales.f__Bacteroidaceae	0.324388	0.282205	0.622
Constipation	k__Bacteria.p__Bacteroidetes.c__Bacteroidia.o__Bacteroidales.f__Porphyromonadaceae	0.46666	0.131	0.433597
Constipation	k__Bacteria.p__Bacteroidetes.c__Bacteroidia.o__Bacteroidales.f__Prevotellaceae	-0.46628	0.120071	0.414619
Constipation	k__Bacteria.p__Bacteroidetes.c__Bacteroidia.o__Bacteroidales.f__Rikenellaceae	0.165203	0.569317	0.821898
Constipation	k__Bacteria.p__Bacteroidetes.c__Bacteroidia.o__Bacteroidales.f__S24.7	-0.848661	0.0144322	0.138813
Constipation	k__Bacteria.p__Bacteroidetes.c__Bacteroidia.o__Bacteroidales.f__.Barnesiellaceae.	0.416488	0.171303	0.486919
Constipation	k__Bacteria.p__Bacteroidetes.c__Bacteroidia.o__Bacteroidales.f__.Odoribacteraceae.	0.737911	0.0224984	0.178106
Constipation	k__Bacteria.p__Bacteroidetes.c__Bacteroidia.o__Bacteroidales.f__.Paraprevotellaceae.	-0.412074	0.168259	0.482235
Constipation	k__Bacteria.p__Firmicutes.c__Bacilli.o__Gemellales.f__Gemellaceae	0.181005	0.513323	0.789636
Constipation	k__Bacteria.p__Firmicutes.c__Bacilli.o__Lactobacillales.f__Enterococcaceae	0.362324	0.169083	0.48268
Constipation	k__Bacteria.p__Firmicutes.c__Bacilli.o__Lactobacillales.f__Lactobacillaceae	0.474242	0.0731504	0.321973
Constipation	k__Bacteria.p__Firmicutes.c__Bacilli.o__Lactobacillales.f__Leuconostocaceae	0.221019	0.384783	0.700786
Constipation	k__Bacteria.p__Firmicutes.c__Bacilli.o__Lactobacillales.f__Streptococcaceae	0.0801426	0.778454	0.918536
Constipation	k__Bacteria.p__Firmicutes.c__Bacilli.o__Turicibacterales.f__Turicibacteraceae	-0.150136	0.601459	0.839953
Constipation	k__Bacteria.p__Firmicutes.c__Clostridia.o__Clostridiales.f__Christensenellaceae	1.07297	0.00024503	0.00939784
Constipation	k__Bacteria.p__Firmicutes.c__Clostridia.o__Clostridiales.f__Clostridiaceae	-0.315094	0.257471	0.590157
Constipation	k__Bacteria.p__Firmicutes.c__Clostridia.o__Clostridiales.f__Dehalobacteriaceae	0.243996	0.394344	0.704717
Constipation	k__Bacteria.p__Firmicutes.c__Clostridia.o__Clostridiales.f__EtOH8	0.336753	0.199197	0.517913
Constipation	k__Bacteria.p__Firmicutes.c__Clostridia.o__Clostridiales.f__Eubacteriaceae	0.906253	0.000571541	0.0176247
Constipation	k__Bacteria.p__Firmicutes.c__Clostridia.o__Clostridiales.f__Lachnospiraceae	-1.08545	4.93478e-05	0.00297433
Constipation	k__Bacteria.p__Firmicutes.c__Clostridia.o__Clostridiales.f__Peptococcaceae	-0.295057	0.306658	0.639554
Constipation	k__Bacteria.p__Firmicutes.c__Clostridia.o__Clostridiales.f__Peptostreptococcaceae	0.122949	0.659929	0.872536
Constipation	k__Bacteria.p__Firmicutes.c__Clostridia.o__Clostridiales.f__Ruminococcaceae	-0.305281	0.257435	0.590157
Constipation	k__Bacteria.p__Firmicutes.c__Clostridia.o__Clostridiales.f__Syntrophomonadaceae	0.35851	0.139414	0.446242
Constipation	k__Bacteria.p__Firmicutes.c__Clostridia.o__Clostridiales.f__Veillonellaceae	-0.54905	0.0520223	0.270592
Constipation	k__Bacteria.p__Firmicutes.c__Clostridia.o__Clostridiales.f__.Mogibacteriaceae.	0.185636	0.524567	0.795398
Constipation	k__Bacteria.p__Firmicutes.c__Clostridia.o__Clostridiales.f__.Tissierellaceae.	0.837992	0.000841488	0.0223163
Constipation	k__Bacteria.p__Firmicutes.c__Erysipelotrichi.o__Erysipelotrichales.f__Erysipelotrichaceae	-0.665683	0.0194303	0.163435
Constipation	k__Bacteria.p__Fusobacteria.c__Fusobacteriia.o__Fusobacteriales.f__Fusobacteriaceae	-0.00436795	0.987818	0.993606
Constipation	k__Bacteria.p__Proteobacteria.c__Alphaproteobacteria.o__Rhodobacterales.f__Rhodobacteraceae	0.145349	0.581907	0.830252
Constipation	k__Bacteria.p__Proteobacteria.c__Betaproteobacteria.o__Burkholderiales.f__Alcaligenaceae	0.100311	0.728266	0.894563
Constipation	k__Bacteria.p__Proteobacteria.c__Betaproteobacteria.o__Burkholderiales.f__Comamonadaceae	0.00619945	0.98265	0.991423
Constipation	k__Bacteria.p__Proteobacteria.c__Betaproteobacteria.o__Burkholderiales.f__Oxalobacteraceae	0.0274454	0.923344	0.962163
Constipation	k__Bacteria.p__Proteobacteria.c__Gammaproteobacteria.o__Enterobacteriales.f__Enterobacteriaceae	1.38692	1.02931e-06	0.000113738
Constipation	k__Bacteria.p__Proteobacteria.c__Gammaproteobacteria.o__Pasteurellales.f__Pasteurellaceae	-0.979296	0.0014749	0.0325953
Constipation	k__Bacteria.p__Proteobacteria.c__Gammaproteobacteria.o__Pseudomonadales.f__Pseudomonadaceae	0.432395	0.0589955	0.284984
Constipation	k__Bacteria.p__Synergistetes.c__Synergistia.o__Synergistales.f__Synergistaceae	0.411161	0.104698	0.386714
Constipation	k__Bacteria.p__Tenericutes.c__Mollicutes.o__Anaeroplasmatales.f__Anaeroplasmataceae	-0.0388638	0.893051	0.950604
Constipation	k__Bacteria.p__Verrucomicrobia.c__Opitutae.o__.Cerasicoccales..f__.Cerasicoccaceae.	0.592239	0.0145795	0.138813
Constipation	k__Archaea.p__Euryarchaeota.c__Methanobacteria	0.77172	0.000476331	0.0155954
Constipation	k__Bacteria.p__Cyanobacteria.c__4C0d.2	0.329912	0.227869	0.551527
Constipation	k__Bacteria.p__Cyanobacteria.c__Chloroplast	0.00333024	0.99069	0.994817
Constipation	k__Bacteria.p__Firmicutes.c__Clostridia	-0.710923	0.00578672	0.0789509
Constipation	k__Bacteria.p__Lentisphaerae.c__.Lentisphaeria.	0.600408	0.02046	0.168509
Constipation	k__Bacteria.p__Proteobacteria.c__Alphaproteobacteria	-0.261732	0.366833	0.691344
Constipation	k__Bacteria.p__Proteobacteria.c__Deltaproteobacteria	-0.115841	0.680813	0.88419
Constipation	k__Bacteria.p__Proteobacteria.c__Epsilonproteobacteria	0.0268933	0.924334	0.962163
Constipation	k__Bacteria.p__Tenericutes.c__Mollicutes	-0.240542	0.399332	0.708522
Constipation	k__Bacteria.p__Tenericutes.c__RF3	0.320879	0.247378	0.579034
Constipation	k__Bacteria.p__Verrucomicrobia.c__Verrucomicrobiae	0.134653	0.639422	0.860786
Constipation	Unweighted_UniFrac_PCoA_MDS1	-0.121377	0.67241	0.879332
Constipation	Unweighted_UniFrac_PCoA_MDS2	0.266112	0.354637	0.682499
Constipation	Unweighted_UniFrac_PCoA_MDS3	1.67343	2.96721e-08	5.62075e-06
Constipation	Unweighted_UniFrac_PCoA_MDS4	0.542626	0.0542424	0.273866
Constipation	Unweighted_UniFrac_PCoA_MDS5	-0.854732	0.00331046	0.0570198
Constipation	Unweighted_UniFrac_PCoA_MDS6	-0.069847	0.806536	0.920506
Constipation	Weighted_UniFrac_PCoA_MDS1	-0.479499	0.112335	0.399444
Constipation	Weighted_UniFrac_PCoA_MDS2	-0.30236	0.302824	0.634353
Constipation	Weighted_UniFrac_PCoA_MDS3	1.98696	9.62176e-10	3.64527e-07
Constipation	Weighted_UniFrac_PCoA_MDS4	-0.177004	0.5297	0.798615
Constipation	Weighted_UniFrac_PCoA_MDS5	0.182313	0.524363	0.795398
Constipation	Weighted_UniFrac_PCoA_MDS6	0.516819	0.0453751	0.254408
COPD	shannon	-0.53014	0.00474931	0.0687429
COPD	PD_whole_tree	-0.464214	0.0195877	0.163435
COPD	k__Bacteria.p__Actinobacteria.c__Actinobacteria.o__Actinomycetales.f__Actinomycetaceae	0.0318663	0.870966	0.942938
COPD	k__Bacteria.p__Actinobacteria.c__Actinobacteria.o__Actinomycetales.f__Micrococcaceae	0.614665	0.000248058	0.00939784
COPD	k__Bacteria.p__Actinobacteria.c__Actinobacteria.o__Bifidobacteriales.f__Bifidobacteriaceae	-0.174479	0.367774	0.691344
COPD	k__Bacteria.p__Actinobacteria.c__Coriobacteriia.o__Coriobacteriales.f__Coriobacteriaceae	-0.0211008	0.914427	0.957789
COPD	k__Bacteria.p__Bacteroidetes.c__Bacteroidia.o__Bacteroidales.f__Bacteroidaceae	0.0576382	0.771678	0.915246
COPD	k__Bacteria.p__Bacteroidetes.c__Bacteroidia.o__Bacteroidales.f__Porphyromonadaceae	-0.0600881	0.757337	0.909633
COPD	k__Bacteria.p__Bacteroidetes.c__Bacteroidia.o__Bacteroidales.f__Prevotellaceae	-0.355391	0.0818013	0.343225
COPD	k__Bacteria.p__Bacteroidetes.c__Bacteroidia.o__Bacteroidales.f__Rikenellaceae	-0.0268204	0.891137	0.950604
COPD	k__Bacteria.p__Bacteroidetes.c__Bacteroidia.o__Bacteroidales.f__S24.7	-0.542893	0.0154844	0.14279
COPD	k__Bacteria.p__Bacteroidetes.c__Bacteroidia.o__Bacteroidales.f__.Barnesiellaceae.	0.0151405	0.93871	0.966405
COPD	k__Bacteria.p__Bacteroidetes.c__Bacteroidia.o__Bacteroidales.f__.Odoribacteraceae.	-0.131237	0.495116	0.774203
COPD	k__Bacteria.p__Bacteroidetes.c__Bacteroidia.o__Bacteroidales.f__.Paraprevotellaceae.	-0.243922	0.227056	0.551421
COPD	k__Bacteria.p__Firmicutes.c__Bacilli.o__Gemellales.f__Gemellaceae	-0.0520891	0.792981	0.920506
COPD	k__Bacteria.p__Firmicutes.c__Bacilli.o__Lactobacillales.f__Enterococcaceae	-0.0501721	0.800865	0.920506
COPD	k__Bacteria.p__Firmicutes.c__Bacilli.o__Lactobacillales.f__Lactobacillaceae	0.312539	0.0937876	0.369576
COPD	k__Bacteria.p__Firmicutes.c__Bacilli.o__Lactobacillales.f__Leuconostocaceae	0.318382	0.0559285	0.276721
COPD	k__Bacteria.p__Firmicutes.c__Bacilli.o__Lactobacillales.f__Streptococcaceae	0.244494	0.210974	0.529834
COPD	k__Bacteria.p__Firmicutes.c__Bacilli.o__Turicibacterales.f__Turicibacteraceae	0.215926	0.267488	0.602189
COPD	k__Bacteria.p__Firmicutes.c__Clostridia.o__Clostridiales.f__Christensenellaceae	-0.523036	0.00724471	0.0890162
COPD	k__Bacteria.p__Firmicutes.c__Clostridia.o__Clostridiales.f__Clostridiaceae	-0.15746	0.416599	0.720519
COPD	k__Bacteria.p__Firmicutes.c__Clostridia.o__Clostridiales.f__Dehalobacteriaceae	-0.178965	0.362042	0.687045
COPD	k__Bacteria.p__Firmicutes.c__Clostridia.o__Clostridiales.f__EtOH8	-0.0712144	0.722301	0.894307
COPD	k__Bacteria.p__Firmicutes.c__Clostridia.o__Clostridiales.f__Eubacteriaceae	0.159105	0.409563	0.715521
COPD	k__Bacteria.p__Firmicutes.c__Clostridia.o__Clostridiales.f__Lachnospiraceae	-0.3039	0.115516	0.405758
COPD	k__Bacteria.p__Firmicutes.c__Clostridia.o__Clostridiales.f__Peptococcaceae	-0.551222	0.00656285	0.0838181
COPD	k__Bacteria.p__Firmicutes.c__Clostridia.o__Clostridiales.f__Peptostreptococcaceae	0.0161292	0.934368	0.964813
COPD	k__Bacteria.p__Firmicutes.c__Clostridia.o__Clostridiales.f__Ruminococcaceae	-0.232809	0.215591	0.535846
COPD	k__Bacteria.p__Firmicutes.c__Clostridia.o__Clostridiales.f__Syntrophomonadaceae	-0.401744	0.0878454	0.355384
COPD	k__Bacteria.p__Firmicutes.c__Clostridia.o__Clostridiales.f__Veillonellaceae	0.562485	0.00515536	0.0735054
COPD	k__Bacteria.p__Firmicutes.c__Clostridia.o__Clostridiales.f__.Mogibacteriaceae.	-0.330567	0.0817404	0.343225
COPD	k__Bacteria.p__Firmicutes.c__Clostridia.o__Clostridiales.f__.Tissierellaceae.	-0.0933083	0.64118	0.861614
COPD	k__Bacteria.p__Firmicutes.c__Erysipelotrichi.o__Erysipelotrichales.f__Erysipelotrichaceae	-0.539218	0.00599973	0.0791607
COPD	k__Bacteria.p__Fusobacteria.c__Fusobacteriia.o__Fusobacteriales.f__Fusobacteriaceae	0.0256028	0.895403	0.950985
COPD	k__Bacteria.p__Proteobacteria.c__Alphaproteobacteria.o__Rhodobacterales.f__Rhodobacteraceae	-0.194785	0.374827	0.692688
COPD	k__Bacteria.p__Proteobacteria.c__Betaproteobacteria.o__Burkholderiales.f__Alcaligenaceae	-0.155919	0.420361	0.724007
COPD	k__Bacteria.p__Proteobacteria.c__Betaproteobacteria.o__Burkholderiales.f__Comamonadaceae	-0.0799873	0.691632	0.886699
COPD	k__Bacteria.p__Proteobacteria.c__Betaproteobacteria.o__Burkholderiales.f__Oxalobacteraceae	-0.840646	6.20584e-05	0.00311833
COPD	k__Bacteria.p__Proteobacteria.c__Gammaproteobacteria.o__Enterobacteriales.f__Enterobacteriaceae	0.0132949	0.946031	0.969426
COPD	k__Bacteria.p__Proteobacteria.c__Gammaproteobacteria.o__Pasteurellales.f__Pasteurellaceae	-0.206565	0.300126	0.633198
COPD	k__Bacteria.p__Proteobacteria.c__Gammaproteobacteria.o__Pseudomonadales.f__Pseudomonadaceae	0.453356	0.00444841	0.0657735
COPD	k__Bacteria.p__Synergistetes.c__Synergistia.o__Synergistales.f__Synergistaceae	-0.207012	0.324492	0.656575
COPD	k__Bacteria.p__Tenericutes.c__Mollicutes.o__Anaeroplasmatales.f__Anaeroplasmataceae	-0.813275	0.00195828	0.039949
COPD	k__Bacteria.p__Verrucomicrobia.c__Opitutae.o__.Cerasicoccales..f__.Cerasicoccaceae.	-0.776823	0.00251583	0.0475737
COPD	k__Archaea.p__Euryarchaeota.c__Methanobacteria	0.0983129	0.603829	0.841932
COPD	k__Bacteria.p__Cyanobacteria.c__4C0d.2	-0.459406	0.0300081	0.207854
COPD	k__Bacteria.p__Cyanobacteria.c__Chloroplast	-0.0488842	0.805907	0.920506
COPD	k__Bacteria.p__Firmicutes.c__Clostridia	-0.145993	0.447452	0.7445
COPD	k__Bacteria.p__Lentisphaerae.c__.Lentisphaeria.	-0.742856	0.00114548	0.0272024
COPD	k__Bacteria.p__Proteobacteria.c__Alphaproteobacteria	-0.488039	0.0164526	0.146962
COPD	k__Bacteria.p__Proteobacteria.c__Deltaproteobacteria	-0.125875	0.515381	0.789763
COPD	k__Bacteria.p__Proteobacteria.c__Epsilonproteobacteria	-0.34231	0.121914	0.417181
COPD	k__Bacteria.p__Tenericutes.c__Mollicutes	-0.587205	0.00299729	0.0537083
COPD	k__Bacteria.p__Tenericutes.c__RF3	-0.406269	0.0487947	0.265171
COPD	k__Bacteria.p__Verrucomicrobia.c__Verrucomicrobiae	-0.175032	0.370029	0.69186
COPD	Unweighted_UniFrac_PCoA_MDS1	0.507634	0.00881353	0.0994617
COPD	Unweighted_UniFrac_PCoA_MDS2	-0.523196	0.00752886	0.0911808
COPD	Unweighted_UniFrac_PCoA_MDS3	0.707573	0.00044642	0.0147988
COPD	Unweighted_UniFrac_PCoA_MDS4	0.154279	0.429705	0.730147
COPD	Unweighted_UniFrac_PCoA_MDS5	0.204834	0.296687	0.631467
COPD	Unweighted_UniFrac_PCoA_MDS6	-0.0142774	0.942045	0.96721
COPD	Weighted_UniFrac_PCoA_MDS1	-0.370752	0.072432	0.32128
COPD	Weighted_UniFrac_PCoA_MDS2	-0.105405	0.595286	0.837338
COPD	Weighted_UniFrac_PCoA_MDS3	-0.0535859	0.784468	0.919174
COPD	Weighted_UniFrac_PCoA_MDS4	-0.498875	0.00835115	0.0964405
COPD	Weighted_UniFrac_PCoA_MDS5	0.00679735	0.972404	0.984657
COPD	Weighted_UniFrac_PCoA_MDS6	-0.29985	0.151359	0.457591
Depression	shannon	-0.285704	0.0795168	0.337406
Depression	PD_whole_tree	-0.361861	0.0321871	0.216919
Depression	k__Bacteria.p__Actinobacteria.c__Actinobacteria.o__Actinomycetales.f__Actinomycetaceae	-0.177455	0.292807	0.629641
Depression	k__Bacteria.p__Actinobacteria.c__Actinobacteria.o__Actinomycetales.f__Micrococcaceae	0.269411	0.082235	0.343225
Depression	k__Bacteria.p__Actinobacteria.c__Actinobacteria.o__Bifidobacteriales.f__Bifidobacteriaceae	-0.390875	0.0160893	0.145628
Depression	k__Bacteria.p__Actinobacteria.c__Coriobacteriia.o__Coriobacteriales.f__Coriobacteriaceae	-0.119239	0.474558	0.761821
Depression	k__Bacteria.p__Bacteroidetes.c__Bacteroidia.o__Bacteroidales.f__Bacteroidaceae	-0.0614145	0.710225	0.890551
Depression	k__Bacteria.p__Bacteroidetes.c__Bacteroidia.o__Bacteroidales.f__Porphyromonadaceae	-0.279743	0.0799468	0.337839
Depression	k__Bacteria.p__Bacteroidetes.c__Bacteroidia.o__Bacteroidales.f__Prevotellaceae	-0.288508	0.0947181	0.371038
Depression	k__Bacteria.p__Bacteroidetes.c__Bacteroidia.o__Bacteroidales.f__Rikenellaceae	-0.147345	0.371432	0.69186
Depression	k__Bacteria.p__Bacteroidetes.c__Bacteroidia.o__Bacteroidales.f__S24.7	-0.531419	0.00547974	0.0764856
Depression	k__Bacteria.p__Bacteroidetes.c__Bacteroidia.o__Bacteroidales.f__.Barnesiellaceae.	-0.132164	0.42054	0.724007
Depression	k__Bacteria.p__Bacteroidetes.c__Bacteroidia.o__Bacteroidales.f__.Odoribacteraceae.	-0.402689	0.0104723	0.111536
Depression	k__Bacteria.p__Bacteroidetes.c__Bacteroidia.o__Bacteroidales.f__.Paraprevotellaceae.	-0.177308	0.298812	0.632441
Depression	k__Bacteria.p__Firmicutes.c__Bacilli.o__Gemellales.f__Gemellaceae	0.101486	0.535945	0.801044
Depression	k__Bacteria.p__Firmicutes.c__Bacilli.o__Lactobacillales.f__Enterococcaceae	0.140536	0.384487	0.700786
Depression	k__Bacteria.p__Firmicutes.c__Bacilli.o__Lactobacillales.f__Lactobacillaceae	0.0206911	0.901163	0.954446
Depression	k__Bacteria.p__Firmicutes.c__Bacilli.o__Lactobacillales.f__Leuconostocaceae	0.0364626	0.823879	0.928433
Depression	k__Bacteria.p__Firmicutes.c__Bacilli.o__Lactobacillales.f__Streptococcaceae	0.517201	0.00182391	0.0377892
Depression	k__Bacteria.p__Firmicutes.c__Bacilli.o__Turicibacterales.f__Turicibacteraceae	-0.473123	0.005975	0.0791607
Depression	k__Bacteria.p__Firmicutes.c__Clostridia.o__Clostridiales.f__Christensenellaceae	-0.36678	0.0273004	0.201113
Depression	k__Bacteria.p__Firmicutes.c__Clostridia.o__Clostridiales.f__Clostridiaceae	-0.251338	0.124867	0.423404
Depression	k__Bacteria.p__Firmicutes.c__Clostridia.o__Clostridiales.f__Dehalobacteriaceae	-0.339769	0.0422597	0.245025
Depression	k__Bacteria.p__Firmicutes.c__Clostridia.o__Clostridiales.f__EtOH8	-0.0458582	0.786552	0.919585
Depression	k__Bacteria.p__Firmicutes.c__Clostridia.o__Clostridiales.f__Eubacteriaceae	-0.0577469	0.731658	0.896653
Depression	k__Bacteria.p__Firmicutes.c__Clostridia.o__Clostridiales.f__Lachnospiraceae	0.397274	0.0203727	0.168313
Depression	k__Bacteria.p__Firmicutes.c__Clostridia.o__Clostridiales.f__Peptococcaceae	-0.280556	0.0981964	0.374162
Depression	k__Bacteria.p__Firmicutes.c__Clostridia.o__Clostridiales.f__Peptostreptococcaceae	-0.385321	0.0333487	0.220589
Depression	k__Bacteria.p__Firmicutes.c__Clostridia.o__Clostridiales.f__Ruminococcaceae	-0.235468	0.140865	0.447823
Depression	k__Bacteria.p__Firmicutes.c__Clostridia.o__Clostridiales.f__Syntrophomonadaceae	-0.387322	0.052842	0.271583
Depression	k__Bacteria.p__Firmicutes.c__Clostridia.o__Clostridiales.f__Veillonellaceae	0.0409989	0.806616	0.920506
Depression	k__Bacteria.p__Firmicutes.c__Clostridia.o__Clostridiales.f__.Mogibacteriaceae.	-0.130193	0.429774	0.730147
Depression	k__Bacteria.p__Firmicutes.c__Clostridia.o__Clostridiales.f__.Tissierellaceae.	0.0960362	0.558257	0.814426
Depression	k__Bacteria.p__Firmicutes.c__Erysipelotrichi.o__Erysipelotrichales.f__Erysipelotrichaceae	0.113876	0.496453	0.775836
Depression	k__Bacteria.p__Fusobacteria.c__Fusobacteriia.o__Fusobacteriales.f__Fusobacteriaceae	0.0226395	0.891448	0.950604
Depression	k__Bacteria.p__Proteobacteria.c__Alphaproteobacteria.o__Rhodobacterales.f__Rhodobacteraceae	0.120779	0.439788	0.739951
Depression	k__Bacteria.p__Proteobacteria.c__Betaproteobacteria.o__Burkholderiales.f__Alcaligenaceae	-0.13226	0.422921	0.725007
Depression	k__Bacteria.p__Proteobacteria.c__Betaproteobacteria.o__Burkholderiales.f__Comamonadaceae	-0.0319052	0.850269	0.937751
Depression	k__Bacteria.p__Proteobacteria.c__Betaproteobacteria.o__Burkholderiales.f__Oxalobacteraceae	-0.0858396	0.609593	0.845696
Depression	k__Bacteria.p__Proteobacteria.c__Gammaproteobacteria.o__Enterobacteriales.f__Enterobacteriaceae	0.0855727	0.608005	0.845427
Depression	k__Bacteria.p__Proteobacteria.c__Gammaproteobacteria.o__Pasteurellales.f__Pasteurellaceae	-0.276666	0.105199	0.387557
Depression	k__Bacteria.p__Proteobacteria.c__Gammaproteobacteria.o__Pseudomonadales.f__Pseudomonadaceae	-0.0778521	0.655999	0.870939
Depression	k__Bacteria.p__Synergistetes.c__Synergistia.o__Synergistales.f__Synergistaceae	-0.177355	0.31682	0.649562
Depression	k__Bacteria.p__Tenericutes.c__Mollicutes.o__Anaeroplasmatales.f__Anaeroplasmataceae	-0.110894	0.523149	0.795398
Depression	k__Bacteria.p__Verrucomicrobia.c__Opitutae.o__.Cerasicoccales..f__.Cerasicoccaceae.	-0.270006	0.140917	0.447823
Depression	k__Archaea.p__Euryarchaeota.c__Methanobacteria	-0.186454	0.298719	0.632441
Depression	k__Bacteria.p__Cyanobacteria.c__4C0d.2	-0.0976405	0.565199	0.820855
Depression	k__Bacteria.p__Cyanobacteria.c__Chloroplast	-0.339076	0.0640097	0.300449
Depression	k__Bacteria.p__Firmicutes.c__Clostridia	-0.144881	0.375827	0.69315
Depression	k__Bacteria.p__Lentisphaerae.c__.Lentisphaeria.	-0.207517	0.233767	0.56104
Depression	k__Bacteria.p__Proteobacteria.c__Alphaproteobacteria	-0.135736	0.420972	0.724007
Depression	k__Bacteria.p__Proteobacteria.c__Deltaproteobacteria	-0.309615	0.0548724	0.273889
Depression	k__Bacteria.p__Proteobacteria.c__Epsilonproteobacteria	0.0668011	0.682531	0.884525
Depression	k__Bacteria.p__Tenericutes.c__Mollicutes	-0.350691	0.0363938	0.226598
Depression	k__Bacteria.p__Tenericutes.c__RF3	-0.152744	0.369415	0.69186
Depression	k__Bacteria.p__Verrucomicrobia.c__Verrucomicrobiae	-0.140067	0.399839	0.708522
Depression	Unweighted_UniFrac_PCoA_MDS1	0.60546	0.000240836	0.00939259
Depression	Unweighted_UniFrac_PCoA_MDS2	-0.316885	0.0574573	0.28062
Depression	Unweighted_UniFrac_PCoA_MDS3	0.207015	0.218578	0.539228
Depression	Unweighted_UniFrac_PCoA_MDS4	0.158657	0.340036	0.674637
Depression	Unweighted_UniFrac_PCoA_MDS5	0.101926	0.541929	0.802735
Depression	Unweighted_UniFrac_PCoA_MDS6	-0.202453	0.22356	0.545931
Depression	Weighted_UniFrac_PCoA_MDS1	-0.252233	0.144998	0.452762
Depression	Weighted_UniFrac_PCoA_MDS2	-0.0624261	0.7106	0.890601
Depression	Weighted_UniFrac_PCoA_MDS3	-0.0770494	0.643637	0.862083
Depression	Weighted_UniFrac_PCoA_MDS4	-0.522173	0.00115612	0.0272024
Depression	Weighted_UniFrac_PCoA_MDS5	-0.0616322	0.71221	0.891598
Depression	Weighted_UniFrac_PCoA_MDS6	0.282927	0.0735871	0.322035
Diverticular Disease	shannon	-0.322037	0.256443	0.590157
Diverticular Disease	PD_whole_tree	-0.0623129	0.831108	0.928433
Diverticular Disease	k__Bacteria.p__Actinobacteria.c__Actinobacteria.o__Actinomycetales.f__Actinomycetaceae	-0.0248185	0.932285	0.964813
Diverticular Disease	k__Bacteria.p__Actinobacteria.c__Actinobacteria.o__Actinomycetales.f__Micrococcaceae	0.0978124	0.730852	0.896494
Diverticular Disease	k__Bacteria.p__Actinobacteria.c__Actinobacteria.o__Bifidobacteriales.f__Bifidobacteriaceae	-0.489836	0.0822954	0.343225
Diverticular Disease	k__Bacteria.p__Actinobacteria.c__Coriobacteriia.o__Coriobacteriales.f__Coriobacteriaceae	-0.310009	0.284851	0.62333
Diverticular Disease	k__Bacteria.p__Bacteroidetes.c__Bacteroidia.o__Bacteroidales.f__Bacteroidaceae	0.684839	0.0353702	0.224944
Diverticular Disease	k__Bacteria.p__Bacteroidetes.c__Bacteroidia.o__Bacteroidales.f__Porphyromonadaceae	0.524926	0.0976298	0.373456
Diverticular Disease	k__Bacteria.p__Bacteroidetes.c__Bacteroidia.o__Bacteroidales.f__Prevotellaceae	-0.0408387	0.889099	0.950604
Diverticular Disease	k__Bacteria.p__Bacteroidetes.c__Bacteroidia.o__Bacteroidales.f__Rikenellaceae	0.129803	0.66002	0.872536
Diverticular Disease	k__Bacteria.p__Bacteroidetes.c__Bacteroidia.o__Bacteroidales.f__S24.7	-0.366035	0.245425	0.577009
Diverticular Disease	k__Bacteria.p__Bacteroidetes.c__Bacteroidia.o__Bacteroidales.f__.Barnesiellaceae.	-0.453088	0.100596	0.3769
Diverticular Disease	k__Bacteria.p__Bacteroidetes.c__Bacteroidia.o__Bacteroidales.f__.Odoribacteraceae.	0.00385307	0.98947	0.994266
Diverticular Disease	k__Bacteria.p__Bacteroidetes.c__Bacteroidia.o__Bacteroidales.f__.Paraprevotellaceae.	-0.233993	0.433474	0.733718
Diverticular Disease	k__Bacteria.p__Firmicutes.c__Bacilli.o__Gemellales.f__Gemellaceae	0.244999	0.380634	0.696646
Diverticular Disease	k__Bacteria.p__Firmicutes.c__Bacilli.o__Lactobacillales.f__Enterococcaceae	0.252918	0.359204	0.686873
Diverticular Disease	k__Bacteria.p__Firmicutes.c__Bacilli.o__Lactobacillales.f__Lactobacillaceae	0.528483	0.0495684	0.267451
Diverticular Disease	k__Bacteria.p__Firmicutes.c__Bacilli.o__Lactobacillales.f__Leuconostocaceae	-0.11658	0.706174	0.888352
Diverticular Disease	k__Bacteria.p__Firmicutes.c__Bacilli.o__Lactobacillales.f__Streptococcaceae	0.660495	0.0220627	0.176212
Diverticular Disease	k__Bacteria.p__Firmicutes.c__Bacilli.o__Turicibacterales.f__Turicibacteraceae	-0.443255	0.13705	0.443547
Diverticular Disease	k__Bacteria.p__Firmicutes.c__Clostridia.o__Clostridiales.f__Christensenellaceae	-0.0325027	0.911249	0.95713
Diverticular Disease	k__Bacteria.p__Firmicutes.c__Clostridia.o__Clostridiales.f__Clostridiaceae	0.055275	0.850411	0.937751
Diverticular Disease	k__Bacteria.p__Firmicutes.c__Clostridia.o__Clostridiales.f__Dehalobacteriaceae	0.167751	0.565974	0.821095
Diverticular Disease	k__Bacteria.p__Firmicutes.c__Clostridia.o__Clostridiales.f__EtOH8	0.362845	0.175672	0.490384
Diverticular Disease	k__Bacteria.p__Firmicutes.c__Clostridia.o__Clostridiales.f__Eubacteriaceae	0.584544	0.0337732	0.221629
Diverticular Disease	k__Bacteria.p__Firmicutes.c__Clostridia.o__Clostridiales.f__Lachnospiraceae	-0.30211	0.292565	0.629641
Diverticular Disease	k__Bacteria.p__Firmicutes.c__Clostridia.o__Clostridiales.f__Peptococcaceae	0.164405	0.570813	0.822793
Diverticular Disease	k__Bacteria.p__Firmicutes.c__Clostridia.o__Clostridiales.f__Peptostreptococcaceae	-0.0590819	0.841175	0.931754
Diverticular Disease	k__Bacteria.p__Firmicutes.c__Clostridia.o__Clostridiales.f__Ruminococcaceae	-0.239278	0.392242	0.704164
Diverticular Disease	k__Bacteria.p__Firmicutes.c__Clostridia.o__Clostridiales.f__Syntrophomonadaceae	0.444355	0.0641793	0.300713
Diverticular Disease	k__Bacteria.p__Firmicutes.c__Clostridia.o__Clostridiales.f__Veillonellaceae	0.10985	0.707629	0.888978
Diverticular Disease	k__Bacteria.p__Firmicutes.c__Clostridia.o__Clostridiales.f__.Mogibacteriaceae.	-0.114115	0.692505	0.886699
Diverticular Disease	k__Bacteria.p__Firmicutes.c__Clostridia.o__Clostridiales.f__.Tissierellaceae.	-0.0406294	0.890061	0.950604
Diverticular Disease	k__Bacteria.p__Firmicutes.c__Erysipelotrichi.o__Erysipelotrichales.f__Erysipelotrichaceae	-0.340955	0.24138	0.573089
Diverticular Disease	k__Bacteria.p__Fusobacteria.c__Fusobacteriia.o__Fusobacteriales.f__Fusobacteriaceae	0.175886	0.524147	0.795398
Diverticular Disease	k__Bacteria.p__Proteobacteria.c__Alphaproteobacteria.o__Rhodobacterales.f__Rhodobacteraceae	0.0662206	0.814294	0.920506
Diverticular Disease	k__Bacteria.p__Proteobacteria.c__Betaproteobacteria.o__Burkholderiales.f__Alcaligenaceae	-0.388357	0.168564	0.482235
Diverticular Disease	k__Bacteria.p__Proteobacteria.c__Betaproteobacteria.o__Burkholderiales.f__Comamonadaceae	-0.769551	0.0376158	0.229327
Diverticular Disease	k__Bacteria.p__Proteobacteria.c__Betaproteobacteria.o__Burkholderiales.f__Oxalobacteraceae	-0.140954	0.631622	0.854987
Diverticular Disease	k__Bacteria.p__Proteobacteria.c__Gammaproteobacteria.o__Enterobacteriales.f__Enterobacteriaceae	0.890144	0.002033	0.0411566
Diverticular Disease	k__Bacteria.p__Proteobacteria.c__Gammaproteobacteria.o__Pasteurellales.f__Pasteurellaceae	0.110547	0.702912	0.888352
Diverticular Disease	k__Bacteria.p__Proteobacteria.c__Gammaproteobacteria.o__Pseudomonadales.f__Pseudomonadaceae	0.985273	5.89974e-07	6.80265e-05
Diverticular Disease	k__Bacteria.p__Synergistetes.c__Synergistia.o__Synergistales.f__Synergistaceae	0.00122264	0.996656	0.997568
Diverticular Disease	k__Bacteria.p__Tenericutes.c__Mollicutes.o__Anaeroplasmatales.f__Anaeroplasmataceae	-0.776451	0.03682	0.227024
Diverticular Disease	k__Bacteria.p__Verrucomicrobia.c__Opitutae.o__.Cerasicoccales..f__.Cerasicoccaceae.	-0.137429	0.651086	0.867242
Diverticular Disease	k__Archaea.p__Euryarchaeota.c__Methanobacteria	0.192212	0.482921	0.768731
Diverticular Disease	k__Bacteria.p__Cyanobacteria.c__4C0d.2	-0.215538	0.473489	0.760565
Diverticular Disease	k__Bacteria.p__Cyanobacteria.c__Chloroplast	0.223125	0.420935	0.724007
Diverticular Disease	k__Bacteria.p__Firmicutes.c__Clostridia	-0.638752	0.0169622	0.149715
Diverticular Disease	k__Bacteria.p__Lentisphaerae.c__.Lentisphaeria.	-0.727694	0.0283925	0.205295
Diverticular Disease	k__Bacteria.p__Proteobacteria.c__Alphaproteobacteria	-0.359475	0.227931	0.551527
Diverticular Disease	k__Bacteria.p__Proteobacteria.c__Deltaproteobacteria	0.10579	0.720164	0.894307
Diverticular Disease	k__Bacteria.p__Proteobacteria.c__Epsilonproteobacteria	-0.206181	0.507725	0.784208
Diverticular Disease	k__Bacteria.p__Tenericutes.c__Mollicutes	-0.405116	0.165638	0.48012
Diverticular Disease	k__Bacteria.p__Tenericutes.c__RF3	-0.353873	0.24238	0.573922
Diverticular Disease	k__Bacteria.p__Verrucomicrobia.c__Verrucomicrobiae	0.0949445	0.745769	0.905991
Diverticular Disease	Unweighted_UniFrac_PCoA_MDS1	0.102383	0.724835	0.894307
Diverticular Disease	Unweighted_UniFrac_PCoA_MDS2	-0.301594	0.299654	0.633198
Diverticular Disease	Unweighted_UniFrac_PCoA_MDS3	0.82293	0.00589491	0.0789561
Diverticular Disease	Unweighted_UniFrac_PCoA_MDS4	-0.168125	0.566879	0.82151
Diverticular Disease	Unweighted_UniFrac_PCoA_MDS5	-0.425626	0.146242	0.453607
Diverticular Disease	Unweighted_UniFrac_PCoA_MDS6	0.168521	0.565498	0.820855
Diverticular Disease	Weighted_UniFrac_PCoA_MDS1	-0.460189	0.134921	0.439031
Diverticular Disease	Weighted_UniFrac_PCoA_MDS2	0.424199	0.13199	0.433933
Diverticular Disease	Weighted_UniFrac_PCoA_MDS3	0.429403	0.14998	0.457591
Diverticular Disease	Weighted_UniFrac_PCoA_MDS4	-0.424278	0.133388	0.437263
Diverticular Disease	Weighted_UniFrac_PCoA_MDS5	-0.586501	0.0429376	0.247545
Diverticular Disease	Weighted_UniFrac_PCoA_MDS6	0.458555	0.0872373	0.355291
Eczema	shannon	-0.155015	0.178517	0.494183
Eczema	PD_whole_tree	-0.264039	0.0250672	0.192133
Eczema	k__Bacteria.p__Actinobacteria.c__Actinobacteria.o__Actinomycetales.f__Actinomycetaceae	0.056403	0.62789	0.853913
Eczema	k__Bacteria.p__Actinobacteria.c__Actinobacteria.o__Actinomycetales.f__Micrococcaceae	0.146679	0.192185	0.511207
Eczema	k__Bacteria.p__Actinobacteria.c__Actinobacteria.o__Bifidobacteriales.f__Bifidobacteriaceae	-0.0908154	0.433113	0.733718
Eczema	k__Bacteria.p__Actinobacteria.c__Coriobacteriia.o__Coriobacteriales.f__Coriobacteriaceae	-0.0706741	0.543915	0.8036
Eczema	k__Bacteria.p__Bacteroidetes.c__Bacteroidia.o__Bacteroidales.f__Bacteroidaceae	-0.0244132	0.833517	0.929782
Eczema	k__Bacteria.p__Bacteroidetes.c__Bacteroidia.o__Bacteroidales.f__Porphyromonadaceae	0.173308	0.149307	0.457591
Eczema	k__Bacteria.p__Bacteroidetes.c__Bacteroidia.o__Bacteroidales.f__Prevotellaceae	0.00487157	0.966668	0.983354
Eczema	k__Bacteria.p__Bacteroidetes.c__Bacteroidia.o__Bacteroidales.f__Rikenellaceae	-0.287424	0.0118223	0.121995
Eczema	k__Bacteria.p__Bacteroidetes.c__Bacteroidia.o__Bacteroidales.f__S24.7	-0.105434	0.377086	0.69427
Eczema	k__Bacteria.p__Bacteroidetes.c__Bacteroidia.o__Bacteroidales.f__.Barnesiellaceae.	-0.104448	0.364013	0.690037
Eczema	k__Bacteria.p__Bacteroidetes.c__Bacteroidia.o__Bacteroidales.f__.Odoribacteraceae.	-0.247101	0.0285659	0.205295
Eczema	k__Bacteria.p__Bacteroidetes.c__Bacteroidia.o__Bacteroidales.f__.Paraprevotellaceae.	-0.1442	0.223142	0.545413
Eczema	k__Bacteria.p__Firmicutes.c__Bacilli.o__Gemellales.f__Gemellaceae	0.00899358	0.938434	0.966405
Eczema	k__Bacteria.p__Firmicutes.c__Bacilli.o__Lactobacillales.f__Enterococcaceae	0.07937	0.488637	0.773227
Eczema	k__Bacteria.p__Firmicutes.c__Bacilli.o__Lactobacillales.f__Lactobacillaceae	0.154637	0.174654	0.490151
Eczema	k__Bacteria.p__Firmicutes.c__Bacilli.o__Lactobacillales.f__Leuconostocaceae	0.139095	0.203808	0.521213
Eczema	k__Bacteria.p__Firmicutes.c__Bacilli.o__Lactobacillales.f__Streptococcaceae	0.167516	0.149799	0.457591
Eczema	k__Bacteria.p__Firmicutes.c__Bacilli.o__Turicibacterales.f__Turicibacteraceae	-0.132416	0.259323	0.592354
Eczema	k__Bacteria.p__Firmicutes.c__Clostridia.o__Clostridiales.f__Christensenellaceae	-0.212207	0.068264	0.313211
Eczema	k__Bacteria.p__Firmicutes.c__Clostridia.o__Clostridiales.f__Clostridiaceae	-0.0298966	0.797229	0.920506
Eczema	k__Bacteria.p__Firmicutes.c__Clostridia.o__Clostridiales.f__Dehalobacteriaceae	-0.103128	0.376409	0.693702
Eczema	k__Bacteria.p__Firmicutes.c__Clostridia.o__Clostridiales.f__EtOH8	-0.0952956	0.425685	0.727394
Eczema	k__Bacteria.p__Firmicutes.c__Clostridia.o__Clostridiales.f__Eubacteriaceae	0.180866	0.114467	0.403807
Eczema	k__Bacteria.p__Firmicutes.c__Clostridia.o__Clostridiales.f__Lachnospiraceae	0.125344	0.286152	0.624588
Eczema	k__Bacteria.p__Firmicutes.c__Clostridia.o__Clostridiales.f__Peptococcaceae	-0.0426395	0.715161	0.89252
Eczema	k__Bacteria.p__Firmicutes.c__Clostridia.o__Clostridiales.f__Peptostreptococcaceae	0.0235942	0.839016	0.931177
Eczema	k__Bacteria.p__Firmicutes.c__Clostridia.o__Clostridiales.f__Ruminococcaceae	-0.0343332	0.767115	0.913512
Eczema	k__Bacteria.p__Firmicutes.c__Clostridia.o__Clostridiales.f__Syntrophomonadaceae	-0.216216	0.0950678	0.371679
Eczema	k__Bacteria.p__Firmicutes.c__Clostridia.o__Clostridiales.f__Veillonellaceae	0.0707179	0.545349	0.804822
Eczema	k__Bacteria.p__Firmicutes.c__Clostridia.o__Clostridiales.f__.Mogibacteriaceae.	0.0829087	0.480962	0.766072
Eczema	k__Bacteria.p__Firmicutes.c__Clostridia.o__Clostridiales.f__.Tissierellaceae.	0.177249	0.117189	0.409466
Eczema	k__Bacteria.p__Firmicutes.c__Erysipelotrichi.o__Erysipelotrichales.f__Erysipelotrichaceae	0.0782302	0.502732	0.780132
Eczema	k__Bacteria.p__Fusobacteria.c__Fusobacteriia.o__Fusobacteriales.f__Fusobacteriaceae	0.0566532	0.620997	0.850751
Eczema	k__Bacteria.p__Proteobacteria.c__Alphaproteobacteria.o__Rhodobacterales.f__Rhodobacteraceae	-0.27156	0.0466685	0.257844
Eczema	k__Bacteria.p__Proteobacteria.c__Betaproteobacteria.o__Burkholderiales.f__Alcaligenaceae	-0.033957	0.770236	0.914056
Eczema	k__Bacteria.p__Proteobacteria.c__Betaproteobacteria.o__Burkholderiales.f__Comamonadaceae	-0.130815	0.281993	0.622
Eczema	k__Bacteria.p__Proteobacteria.c__Betaproteobacteria.o__Burkholderiales.f__Oxalobacteraceae	-0.403845	0.000769949	0.0208358
Eczema	k__Bacteria.p__Proteobacteria.c__Gammaproteobacteria.o__Enterobacteriales.f__Enterobacteriaceae	-0.0963048	0.410375	0.715997
Eczema	k__Bacteria.p__Proteobacteria.c__Gammaproteobacteria.o__Pasteurellales.f__Pasteurellaceae	0.110201	0.341733	0.674815
Eczema	k__Bacteria.p__Proteobacteria.c__Gammaproteobacteria.o__Pseudomonadales.f__Pseudomonadaceae	0.0237553	0.83676	0.930435
Eczema	k__Bacteria.p__Synergistetes.c__Synergistia.o__Synergistales.f__Synergistaceae	-0.05911	0.618674	0.848797
Eczema	k__Bacteria.p__Tenericutes.c__Mollicutes.o__Anaeroplasmatales.f__Anaeroplasmataceae	-0.0104182	0.929053	0.964418
Eczema	k__Bacteria.p__Verrucomicrobia.c__Opitutae.o__.Cerasicoccales..f__.Cerasicoccaceae.	-0.09931	0.409347	0.715521
Eczema	k__Archaea.p__Euryarchaeota.c__Methanobacteria	-0.155383	0.208398	0.527862
Eczema	k__Bacteria.p__Cyanobacteria.c__4C0d.2	-0.0788138	0.504102	0.780887
Eczema	k__Bacteria.p__Cyanobacteria.c__Chloroplast	0.0588213	0.609125	0.845696
Eczema	k__Bacteria.p__Firmicutes.c__Clostridia	-0.0164209	0.887768	0.950488
Eczema	k__Bacteria.p__Lentisphaerae.c__.Lentisphaeria.	-0.198038	0.101971	0.378749
Eczema	k__Bacteria.p__Proteobacteria.c__Alphaproteobacteria	-0.184502	0.117868	0.411297
Eczema	k__Bacteria.p__Proteobacteria.c__Deltaproteobacteria	-0.190002	0.0966855	0.371706
Eczema	k__Bacteria.p__Proteobacteria.c__Epsilonproteobacteria	0.103362	0.360008	0.686873
Eczema	k__Bacteria.p__Tenericutes.c__Mollicutes	-0.0376107	0.747066	0.906736
Eczema	k__Bacteria.p__Tenericutes.c__RF3	-0.071553	0.54263	0.802735
Eczema	k__Bacteria.p__Verrucomicrobia.c__Verrucomicrobiae	-0.100079	0.389289	0.702541
Eczema	Unweighted_UniFrac_PCoA_MDS1	0.203207	0.080001	0.337839
Eczema	Unweighted_UniFrac_PCoA_MDS2	-0.11183	0.336982	0.672442
Eczema	Unweighted_UniFrac_PCoA_MDS3	0.0632812	0.587988	0.833429
Eczema	Unweighted_UniFrac_PCoA_MDS4	0.150965	0.19355	0.51227
Eczema	Unweighted_UniFrac_PCoA_MDS5	0.0196747	0.866027	0.942386
Eczema	Unweighted_UniFrac_PCoA_MDS6	-0.0524064	0.652754	0.868591
Eczema	Weighted_UniFrac_PCoA_MDS1	-0.108014	0.360966	0.686873
Eczema	Weighted_UniFrac_PCoA_MDS2	-0.0136486	0.906957	0.956798
Eczema	Weighted_UniFrac_PCoA_MDS3	-0.222103	0.0547697	0.273889
Eczema	Weighted_UniFrac_PCoA_MDS4	-0.168455	0.144088	0.45276
Eczema	Weighted_UniFrac_PCoA_MDS5	-0.120169	0.30226	0.634136
Eczema	Weighted_UniFrac_PCoA_MDS6	-0.0422597	0.719327	0.894307
Epilepsy	shannon	0.589951	0.568187	0.82161
Epilepsy	PD_whole_tree	-0.0842853	0.933127	0.964813
Epilepsy	k__Bacteria.p__Actinobacteria.c__Actinobacteria.o__Actinomycetales.f__Actinomycetaceae	0.474709	0.631891	0.854987
Epilepsy	k__Bacteria.p__Actinobacteria.c__Actinobacteria.o__Actinomycetales.f__Micrococcaceae	0.958731	0.263389	0.597526
Epilepsy	k__Bacteria.p__Actinobacteria.c__Actinobacteria.o__Bifidobacteriales.f__Bifidobacteriaceae	1.24209	0.24292	0.574687
Epilepsy	k__Bacteria.p__Actinobacteria.c__Coriobacteriia.o__Coriobacteriales.f__Coriobacteriaceae	1.62827	0.113192	0.400814
Epilepsy	k__Bacteria.p__Bacteroidetes.c__Bacteroidia.o__Bacteroidales.f__Bacteroidaceae	0.119261	0.906523	0.956798
Epilepsy	k__Bacteria.p__Bacteroidetes.c__Bacteroidia.o__Bacteroidales.f__Porphyromonadaceae	0.946168	0.38754	0.701906
Epilepsy	k__Bacteria.p__Bacteroidetes.c__Bacteroidia.o__Bacteroidales.f__Prevotellaceae	-0.0349307	0.972278	0.984657
Epilepsy	k__Bacteria.p__Bacteroidetes.c__Bacteroidia.o__Bacteroidales.f__Rikenellaceae	-0.324123	0.742348	0.903858
Epilepsy	k__Bacteria.p__Bacteroidetes.c__Bacteroidia.o__Bacteroidales.f__S24.7	1.21358	0.16392	0.47773
Epilepsy	k__Bacteria.p__Bacteroidetes.c__Bacteroidia.o__Bacteroidales.f__.Barnesiellaceae.	1.16801	0.290834	0.627392
Epilepsy	k__Bacteria.p__Bacteroidetes.c__Bacteroidia.o__Bacteroidales.f__.Odoribacteraceae.	0.406184	0.696173	0.886699
Epilepsy	k__Bacteria.p__Bacteroidetes.c__Bacteroidia.o__Bacteroidales.f__.Paraprevotellaceae.	-0.0842138	0.933434	0.964813
Epilepsy	k__Bacteria.p__Firmicutes.c__Bacilli.o__Gemellales.f__Gemellaceae	-0.154284	0.879773	0.946514
Epilepsy	k__Bacteria.p__Firmicutes.c__Bacilli.o__Lactobacillales.f__Enterococcaceae	1.00761	0.247261	0.579034
Epilepsy	k__Bacteria.p__Firmicutes.c__Bacilli.o__Lactobacillales.f__Lactobacillaceae	0.484829	0.612476	0.846234
Epilepsy	k__Bacteria.p__Firmicutes.c__Bacilli.o__Lactobacillales.f__Leuconostocaceae	-0.00724501	0.994251	0.996882
Epilepsy	k__Bacteria.p__Firmicutes.c__Bacilli.o__Lactobacillales.f__Streptococcaceae	-0.116457	0.907741	0.95682
Epilepsy	k__Bacteria.p__Firmicutes.c__Bacilli.o__Turicibacterales.f__Turicibacteraceae	1.58914	0.10133	0.377542
Epilepsy	k__Bacteria.p__Firmicutes.c__Clostridia.o__Clostridiales.f__Christensenellaceae	0.309363	0.758638	0.909633
Epilepsy	k__Bacteria.p__Firmicutes.c__Clostridia.o__Clostridiales.f__Clostridiaceae	0.312664	0.758808	0.909633
Epilepsy	k__Bacteria.p__Firmicutes.c__Clostridia.o__Clostridiales.f__Dehalobacteriaceae	0.992319	0.326148	0.657752
Epilepsy	k__Bacteria.p__Firmicutes.c__Clostridia.o__Clostridiales.f__EtOH8	0.952114	0.27493	0.61057
Epilepsy	k__Bacteria.p__Firmicutes.c__Clostridia.o__Clostridiales.f__Eubacteriaceae	0.59785	0.535791	0.801044
Epilepsy	k__Bacteria.p__Firmicutes.c__Clostridia.o__Clostridiales.f__Lachnospiraceae	0.392148	0.699256	0.888135
Epilepsy	k__Bacteria.p__Firmicutes.c__Clostridia.o__Clostridiales.f__Peptococcaceae	0.175932	0.860234	0.941909
Epilepsy	k__Bacteria.p__Firmicutes.c__Clostridia.o__Clostridiales.f__Peptostreptococcaceae	0.679303	0.466131	0.756601
Epilepsy	k__Bacteria.p__Firmicutes.c__Clostridia.o__Clostridiales.f__Ruminococcaceae	0.394324	0.705688	0.888352
Epilepsy	k__Bacteria.p__Firmicutes.c__Clostridia.o__Clostridiales.f__Syntrophomonadaceae	0.700306	0.390876	0.703971
Epilepsy	k__Bacteria.p__Firmicutes.c__Clostridia.o__Clostridiales.f__Veillonellaceae	-0.741464	0.452904	0.747883
Epilepsy	k__Bacteria.p__Firmicutes.c__Clostridia.o__Clostridiales.f__.Mogibacteriaceae.	1.23357	0.248788	0.580287
Epilepsy	k__Bacteria.p__Firmicutes.c__Clostridia.o__Clostridiales.f__.Tissierellaceae.	1.75628	0.0338461	0.221629
Epilepsy	k__Bacteria.p__Firmicutes.c__Erysipelotrichi.o__Erysipelotrichales.f__Erysipelotrichaceae	0.945777	0.347908	0.6773
Epilepsy	k__Bacteria.p__Fusobacteria.c__Fusobacteriia.o__Fusobacteriales.f__Fusobacteriaceae	-0.160919	0.876381	0.944781
Epilepsy	k__Bacteria.p__Proteobacteria.c__Alphaproteobacteria.o__Rhodobacterales.f__Rhodobacteraceae	0.819137	0.274994	0.61057
Epilepsy	k__Bacteria.p__Proteobacteria.c__Betaproteobacteria.o__Burkholderiales.f__Alcaligenaceae	-0.537351	0.581229	0.830252
Epilepsy	k__Bacteria.p__Proteobacteria.c__Betaproteobacteria.o__Burkholderiales.f__Comamonadaceae	-1.22895	0.328116	0.660348
Epilepsy	k__Bacteria.p__Proteobacteria.c__Betaproteobacteria.o__Burkholderiales.f__Oxalobacteraceae	0.791583	0.420051	0.724007
Epilepsy	k__Bacteria.p__Proteobacteria.c__Gammaproteobacteria.o__Enterobacteriales.f__Enterobacteriaceae	1.35147	0.171718	0.487173
Epilepsy	k__Bacteria.p__Proteobacteria.c__Gammaproteobacteria.o__Pasteurellales.f__Pasteurellaceae	-1.45639	0.17176	0.487173
Epilepsy	k__Bacteria.p__Proteobacteria.c__Gammaproteobacteria.o__Pseudomonadales.f__Pseudomonadaceae	-2.16116	0.197997	0.516312
Epilepsy	k__Bacteria.p__Synergistetes.c__Synergistia.o__Synergistales.f__Synergistaceae	-0.557301	0.612606	0.846234
Epilepsy	k__Bacteria.p__Tenericutes.c__Mollicutes.o__Anaeroplasmatales.f__Anaeroplasmataceae	-1.29264	0.309493	0.641231
Epilepsy	k__Bacteria.p__Verrucomicrobia.c__Opitutae.o__.Cerasicoccales..f__.Cerasicoccaceae.	0.0658109	0.947083	0.969973
Epilepsy	k__Archaea.p__Euryarchaeota.c__Methanobacteria	0.229497	0.810579	0.920506
Epilepsy	k__Bacteria.p__Cyanobacteria.c__4C0d.2	-0.0961417	0.924257	0.962163
Epilepsy	k__Bacteria.p__Cyanobacteria.c__Chloroplast	1.2047	0.153466	0.459359
Epilepsy	k__Bacteria.p__Firmicutes.c__Clostridia	-0.00781101	0.993784	0.996791
Epilepsy	k__Bacteria.p__Lentisphaerae.c__.Lentisphaeria.	0.839359	0.362175	0.687045
Epilepsy	k__Bacteria.p__Proteobacteria.c__Alphaproteobacteria	-1.21951	0.245921	0.577664
Epilepsy	k__Bacteria.p__Proteobacteria.c__Deltaproteobacteria	0.290482	0.77658	0.91844
Epilepsy	k__Bacteria.p__Proteobacteria.c__Epsilonproteobacteria	0.195686	0.839183	0.931177
Epilepsy	k__Bacteria.p__Tenericutes.c__Mollicutes	0.76689	0.447202	0.7445
Epilepsy	k__Bacteria.p__Tenericutes.c__RF3	-0.159853	0.874607	0.944781
Epilepsy	k__Bacteria.p__Verrucomicrobia.c__Verrucomicrobiae	-0.207897	0.835139	0.929782
Epilepsy	Unweighted_UniFrac_PCoA_MDS1	0.235131	0.813865	0.920506
Epilepsy	Unweighted_UniFrac_PCoA_MDS2	0.393964	0.695567	0.886699
Epilepsy	Unweighted_UniFrac_PCoA_MDS3	0.0806623	0.93599	0.965855
Epilepsy	Unweighted_UniFrac_PCoA_MDS4	0.279529	0.779227	0.918536
Epilepsy	Unweighted_UniFrac_PCoA_MDS5	-0.322322	0.74833	0.906828
Epilepsy	Unweighted_UniFrac_PCoA_MDS6	0.977779	0.337922	0.673305
Epilepsy	Weighted_UniFrac_PCoA_MDS1	0.236517	0.810343	0.920506
Epilepsy	Weighted_UniFrac_PCoA_MDS2	-0.283713	0.780449	0.918536
Epilepsy	Weighted_UniFrac_PCoA_MDS3	1.02207	0.323081	0.655054
Epilepsy	Weighted_UniFrac_PCoA_MDS4	0.166536	0.869184	0.942386
Epilepsy	Weighted_UniFrac_PCoA_MDS5	-1.36845	0.165963	0.48012
Epilepsy	Weighted_UniFrac_PCoA_MDS6	1.44555	0.0864846	0.353401
Fracture Risk	shannon	-0.0644802	0.608247	0.845427
Fracture Risk	PD_whole_tree	-0.0272306	0.829664	0.928433
Fracture Risk	k__Bacteria.p__Actinobacteria.c__Actinobacteria.o__Actinomycetales.f__Actinomycetaceae	-0.0872463	0.491606	0.774203
Fracture Risk	k__Bacteria.p__Actinobacteria.c__Actinobacteria.o__Actinomycetales.f__Micrococcaceae	0.060266	0.628422	0.853913
Fracture Risk	k__Bacteria.p__Actinobacteria.c__Actinobacteria.o__Bifidobacteriales.f__Bifidobacteriaceae	-0.13907	0.267167	0.601977
Fracture Risk	k__Bacteria.p__Actinobacteria.c__Coriobacteriia.o__Coriobacteriales.f__Coriobacteriaceae	0.0495637	0.695508	0.886699
Fracture Risk	k__Bacteria.p__Bacteroidetes.c__Bacteroidia.o__Bacteroidales.f__Bacteroidaceae	0.294606	0.0274749	0.20128
Fracture Risk	k__Bacteria.p__Bacteroidetes.c__Bacteroidia.o__Bacteroidales.f__Porphyromonadaceae	0.165484	0.203465	0.520839
Fracture Risk	k__Bacteria.p__Bacteroidetes.c__Bacteroidia.o__Bacteroidales.f__Prevotellaceae	-0.0457836	0.718504	0.893992
Fracture Risk	k__Bacteria.p__Bacteroidetes.c__Bacteroidia.o__Bacteroidales.f__Rikenellaceae	-0.0204164	0.871536	0.942938
Fracture Risk	k__Bacteria.p__Bacteroidetes.c__Bacteroidia.o__Bacteroidales.f__S24.7	-0.0301324	0.81284	0.920506
Fracture Risk	k__Bacteria.p__Bacteroidetes.c__Bacteroidia.o__Bacteroidales.f__.Barnesiellaceae.	-0.0837661	0.503095	0.780238
Fracture Risk	k__Bacteria.p__Bacteroidetes.c__Bacteroidia.o__Bacteroidales.f__.Odoribacteraceae.	0.150139	0.247047	0.579034
Fracture Risk	k__Bacteria.p__Bacteroidetes.c__Bacteroidia.o__Bacteroidales.f__.Paraprevotellaceae.	-0.103825	0.41655	0.720519
Fracture Risk	k__Bacteria.p__Firmicutes.c__Bacilli.o__Gemellales.f__Gemellaceae	-0.0224936	0.859426	0.941858
Fracture Risk	k__Bacteria.p__Firmicutes.c__Bacilli.o__Lactobacillales.f__Enterococcaceae	-0.0248425	0.845123	0.93425
Fracture Risk	k__Bacteria.p__Firmicutes.c__Bacilli.o__Lactobacillales.f__Lactobacillaceae	-0.259071	0.050602	0.267857
Fracture Risk	k__Bacteria.p__Firmicutes.c__Bacilli.o__Lactobacillales.f__Leuconostocaceae	-0.0591968	0.649814	0.866194
Fracture Risk	k__Bacteria.p__Firmicutes.c__Bacilli.o__Lactobacillales.f__Streptococcaceae	0.070087	0.578741	0.827397
Fracture Risk	k__Bacteria.p__Firmicutes.c__Bacilli.o__Turicibacterales.f__Turicibacteraceae	0.158166	0.208969	0.528803
Fracture Risk	k__Bacteria.p__Firmicutes.c__Clostridia.o__Clostridiales.f__Christensenellaceae	0.0955881	0.450835	0.74586
Fracture Risk	k__Bacteria.p__Firmicutes.c__Clostridia.o__Clostridiales.f__Clostridiaceae	-0.0144127	0.909178	0.95682
Fracture Risk	k__Bacteria.p__Firmicutes.c__Clostridia.o__Clostridiales.f__Dehalobacteriaceae	0.108677	0.39093	0.703971
Fracture Risk	k__Bacteria.p__Firmicutes.c__Clostridia.o__Clostridiales.f__EtOH8	0.113208	0.358038	0.685573
Fracture Risk	k__Bacteria.p__Firmicutes.c__Clostridia.o__Clostridiales.f__Eubacteriaceae	0.206385	0.0963416	0.371706
Fracture Risk	k__Bacteria.p__Firmicutes.c__Clostridia.o__Clostridiales.f__Lachnospiraceae	0.0138781	0.912707	0.957555
Fracture Risk	k__Bacteria.p__Firmicutes.c__Clostridia.o__Clostridiales.f__Peptococcaceae	-0.0721664	0.569248	0.821898
Fracture Risk	k__Bacteria.p__Firmicutes.c__Clostridia.o__Clostridiales.f__Peptostreptococcaceae	0.0879026	0.480481	0.765767
Fracture Risk	k__Bacteria.p__Firmicutes.c__Clostridia.o__Clostridiales.f__Ruminococcaceae	-0.26807	0.0274154	0.20128
Fracture Risk	k__Bacteria.p__Firmicutes.c__Clostridia.o__Clostridiales.f__Syntrophomonadaceae	-0.0578363	0.656201	0.870939
Fracture Risk	k__Bacteria.p__Firmicutes.c__Clostridia.o__Clostridiales.f__Veillonellaceae	-0.143858	0.254444	0.588304
Fracture Risk	k__Bacteria.p__Firmicutes.c__Clostridia.o__Clostridiales.f__.Mogibacteriaceae.	0.0998647	0.43519	0.7355
Fracture Risk	k__Bacteria.p__Firmicutes.c__Clostridia.o__Clostridiales.f__.Tissierellaceae.	-0.0162871	0.897845	0.952815
Fracture Risk	k__Bacteria.p__Firmicutes.c__Erysipelotrichi.o__Erysipelotrichales.f__Erysipelotrichaceae	-0.0302505	0.810961	0.920506
Fracture Risk	k__Bacteria.p__Fusobacteria.c__Fusobacteriia.o__Fusobacteriales.f__Fusobacteriaceae	0.021917	0.861492	0.941909
Fracture Risk	k__Bacteria.p__Proteobacteria.c__Alphaproteobacteria.o__Rhodobacterales.f__Rhodobacteraceae	-0.063909	0.626363	0.853166
Fracture Risk	k__Bacteria.p__Proteobacteria.c__Betaproteobacteria.o__Burkholderiales.f__Alcaligenaceae	0.220859	0.0885781	0.355384
Fracture Risk	k__Bacteria.p__Proteobacteria.c__Betaproteobacteria.o__Burkholderiales.f__Comamonadaceae	0.0856632	0.487626	0.77318
Fracture Risk	k__Bacteria.p__Proteobacteria.c__Betaproteobacteria.o__Burkholderiales.f__Oxalobacteraceae	-0.306207	0.0176032	0.154582
Fracture Risk	k__Bacteria.p__Proteobacteria.c__Gammaproteobacteria.o__Enterobacteriales.f__Enterobacteriaceae	0.061943	0.623818	0.85101
Fracture Risk	k__Bacteria.p__Proteobacteria.c__Gammaproteobacteria.o__Pasteurellales.f__Pasteurellaceae	-0.0120676	0.92405	0.962163
Fracture Risk	k__Bacteria.p__Proteobacteria.c__Gammaproteobacteria.o__Pseudomonadales.f__Pseudomonadaceae	-0.00102826	0.993517	0.996791
Fracture Risk	k__Bacteria.p__Synergistetes.c__Synergistia.o__Synergistales.f__Synergistaceae	0.175883	0.145658	0.453358
Fracture Risk	k__Bacteria.p__Tenericutes.c__Mollicutes.o__Anaeroplasmatales.f__Anaeroplasmataceae	-0.0431787	0.736119	0.900456
Fracture Risk	k__Bacteria.p__Verrucomicrobia.c__Opitutae.o__.Cerasicoccales..f__.Cerasicoccaceae.	0.0333742	0.789976	0.920506
Fracture Risk	k__Archaea.p__Euryarchaeota.c__Methanobacteria	-0.0315847	0.805049	0.920506
Fracture Risk	k__Bacteria.p__Cyanobacteria.c__4C0d.2	-0.0460911	0.717283	0.893488
Fracture Risk	k__Bacteria.p__Cyanobacteria.c__Chloroplast	-0.0811231	0.529506	0.798615
Fracture Risk	k__Bacteria.p__Firmicutes.c__Clostridia	-0.319976	0.00871587	0.0987798
Fracture Risk	k__Bacteria.p__Lentisphaerae.c__.Lentisphaeria.	-0.033606	0.791656	0.920506
Fracture Risk	k__Bacteria.p__Proteobacteria.c__Alphaproteobacteria	0.034283	0.786034	0.919524
Fracture Risk	k__Bacteria.p__Proteobacteria.c__Deltaproteobacteria	-0.0589692	0.638814	0.860786
Fracture Risk	k__Bacteria.p__Proteobacteria.c__Epsilonproteobacteria	0.118756	0.331907	0.666118
Fracture Risk	k__Bacteria.p__Tenericutes.c__Mollicutes	-0.117851	0.35122	0.680089
Fracture Risk	k__Bacteria.p__Tenericutes.c__RF3	0.102012	0.415871	0.720519
Fracture Risk	k__Bacteria.p__Verrucomicrobia.c__Verrucomicrobiae	-0.106352	0.398542	0.708522
Fracture Risk	Unweighted_UniFrac_PCoA_MDS1	0.0937095	0.457449	0.750641
Fracture Risk	Unweighted_UniFrac_PCoA_MDS2	-0.163442	0.195418	0.513116
Fracture Risk	Unweighted_UniFrac_PCoA_MDS3	0.322989	0.0115307	0.120392
Fracture Risk	Unweighted_UniFrac_PCoA_MDS4	-0.0271685	0.830073	0.928433
Fracture Risk	Unweighted_UniFrac_PCoA_MDS5	-0.161679	0.202785	0.520785
Fracture Risk	Unweighted_UniFrac_PCoA_MDS6	-0.196578	0.119584	0.414619
Fracture Risk	Weighted_UniFrac_PCoA_MDS1	-0.175648	0.174313	0.490151
Fracture Risk	Weighted_UniFrac_PCoA_MDS2	0.239211	0.0546172	0.273866
Fracture Risk	Weighted_UniFrac_PCoA_MDS3	0.176796	0.166229	0.48012
Fracture Risk	Weighted_UniFrac_PCoA_MDS4	-0.104359	0.405744	0.713077
Fracture Risk	Weighted_UniFrac_PCoA_MDS5	-0.0556849	0.659583	0.872536
Fracture Risk	Weighted_UniFrac_PCoA_MDS6	0.0187957	0.881462	0.947348
Glaucoma	shannon	-1.0187	0.0885682	0.355384
Glaucoma	PD_whole_tree	-1.14197	0.0787875	0.335209
Glaucoma	k__Bacteria.p__Actinobacteria.c__Actinobacteria.o__Actinomycetales.f__Actinomycetaceae	-0.0777422	0.903584	0.955445
Glaucoma	k__Bacteria.p__Actinobacteria.c__Actinobacteria.o__Actinomycetales.f__Micrococcaceae	0.127975	0.83757	0.930946
Glaucoma	k__Bacteria.p__Actinobacteria.c__Actinobacteria.o__Bifidobacteriales.f__Bifidobacteriaceae	0.773395	0.248116	0.579739
Glaucoma	k__Bacteria.p__Actinobacteria.c__Coriobacteriia.o__Coriobacteriales.f__Coriobacteriaceae	-0.0631311	0.921362	0.961254
Glaucoma	k__Bacteria.p__Bacteroidetes.c__Bacteroidia.o__Bacteroidales.f__Bacteroidaceae	-0.0230023	0.971255	0.984657
Glaucoma	k__Bacteria.p__Bacteroidetes.c__Bacteroidia.o__Bacteroidales.f__Porphyromonadaceae	-0.412593	0.499169	0.777789
Glaucoma	k__Bacteria.p__Bacteroidetes.c__Bacteroidia.o__Bacteroidales.f__Prevotellaceae	-0.245701	0.705937	0.888352
Glaucoma	k__Bacteria.p__Bacteroidetes.c__Bacteroidia.o__Bacteroidales.f__Rikenellaceae	-0.17446	0.782835	0.918921
Glaucoma	k__Bacteria.p__Bacteroidetes.c__Bacteroidia.o__Bacteroidales.f__S24.7	0.637877	0.274951	0.61057
Glaucoma	k__Bacteria.p__Bacteroidetes.c__Bacteroidia.o__Bacteroidales.f__.Barnesiellaceae.	-0.832119	0.160902	0.472347
Glaucoma	k__Bacteria.p__Bacteroidetes.c__Bacteroidia.o__Bacteroidales.f__.Odoribacteraceae.	-0.281752	0.649972	0.866194
Glaucoma	k__Bacteria.p__Bacteroidetes.c__Bacteroidia.o__Bacteroidales.f__.Paraprevotellaceae.	-1.08994	0.119829	0.414619
Glaucoma	k__Bacteria.p__Firmicutes.c__Bacilli.o__Gemellales.f__Gemellaceae	0.516187	0.38767	0.701906
Glaucoma	k__Bacteria.p__Firmicutes.c__Bacilli.o__Lactobacillales.f__Enterococcaceae	0.386121	0.519873	0.79287
Glaucoma	k__Bacteria.p__Firmicutes.c__Bacilli.o__Lactobacillales.f__Lactobacillaceae	-0.27117	0.681729	0.884514
Glaucoma	k__Bacteria.p__Firmicutes.c__Bacilli.o__Lactobacillales.f__Leuconostocaceae	-0.717115	0.37856	0.694372
Glaucoma	k__Bacteria.p__Firmicutes.c__Bacilli.o__Lactobacillales.f__Streptococcaceae	0.409806	0.519314	0.79287
Glaucoma	k__Bacteria.p__Firmicutes.c__Bacilli.o__Turicibacterales.f__Turicibacteraceae	-0.538864	0.408669	0.715521
Glaucoma	k__Bacteria.p__Firmicutes.c__Clostridia.o__Clostridiales.f__Christensenellaceae	-0.820365	0.194677	0.512579
Glaucoma	k__Bacteria.p__Firmicutes.c__Clostridia.o__Clostridiales.f__Clostridiaceae	-0.882952	0.147272	0.454391
Glaucoma	k__Bacteria.p__Firmicutes.c__Clostridia.o__Clostridiales.f__Dehalobacteriaceae	-0.589921	0.356405	0.684111
Glaucoma	k__Bacteria.p__Firmicutes.c__Clostridia.o__Clostridiales.f__EtOH8	-0.420091	0.543445	0.803354
Glaucoma	k__Bacteria.p__Firmicutes.c__Clostridia.o__Clostridiales.f__Eubacteriaceae	0.776585	0.197825	0.516312
Glaucoma	k__Bacteria.p__Firmicutes.c__Clostridia.o__Clostridiales.f__Lachnospiraceae	0.47428	0.466375	0.756601
Glaucoma	k__Bacteria.p__Firmicutes.c__Clostridia.o__Clostridiales.f__Peptococcaceae	-0.430322	0.507367	0.784112
Glaucoma	k__Bacteria.p__Firmicutes.c__Clostridia.o__Clostridiales.f__Peptostreptococcaceae	-0.493527	0.469474	0.757227
Glaucoma	k__Bacteria.p__Firmicutes.c__Clostridia.o__Clostridiales.f__Ruminococcaceae	-0.845787	0.137498	0.443608
Glaucoma	k__Bacteria.p__Firmicutes.c__Clostridia.o__Clostridiales.f__Syntrophomonadaceae	0.31277	0.58687	0.832542
Glaucoma	k__Bacteria.p__Firmicutes.c__Clostridia.o__Clostridiales.f__Veillonellaceae	-0.022344	0.972144	0.984657
Glaucoma	k__Bacteria.p__Firmicutes.c__Clostridia.o__Clostridiales.f__.Mogibacteriaceae.	-0.30762	0.623132	0.850751
Glaucoma	k__Bacteria.p__Firmicutes.c__Clostridia.o__Clostridiales.f__.Tissierellaceae.	0.308749	0.615292	0.846848
Glaucoma	k__Bacteria.p__Firmicutes.c__Erysipelotrichi.o__Erysipelotrichales.f__Erysipelotrichaceae	-0.0316555	0.960557	0.979392
Glaucoma	k__Bacteria.p__Fusobacteria.c__Fusobacteriia.o__Fusobacteriales.f__Fusobacteriaceae	-0.490408	0.493528	0.774203
Glaucoma	k__Bacteria.p__Proteobacteria.c__Alphaproteobacteria.o__Rhodobacterales.f__Rhodobacteraceae	0.111524	0.855668	0.939508
Glaucoma	k__Bacteria.p__Proteobacteria.c__Betaproteobacteria.o__Burkholderiales.f__Alcaligenaceae	0.458295	0.487757	0.77318
Glaucoma	k__Bacteria.p__Proteobacteria.c__Betaproteobacteria.o__Burkholderiales.f__Comamonadaceae	-1.68224	0.0717431	0.32128
Glaucoma	k__Bacteria.p__Proteobacteria.c__Betaproteobacteria.o__Burkholderiales.f__Oxalobacteraceae	0.469376	0.456334	0.750641
Glaucoma	k__Bacteria.p__Proteobacteria.c__Gammaproteobacteria.o__Enterobacteriales.f__Enterobacteriaceae	0.727428	0.250802	0.582693
Glaucoma	k__Bacteria.p__Proteobacteria.c__Gammaproteobacteria.o__Pasteurellales.f__Pasteurellaceae	-0.480932	0.46283	0.755804
Glaucoma	k__Bacteria.p__Proteobacteria.c__Gammaproteobacteria.o__Pseudomonadales.f__Pseudomonadaceae	0.755523	0.114656	0.403807
Glaucoma	k__Bacteria.p__Synergistetes.c__Synergistia.o__Synergistales.f__Synergistaceae	0.423149	0.469983	0.757227
Glaucoma	k__Bacteria.p__Tenericutes.c__Mollicutes.o__Anaeroplasmatales.f__Anaeroplasmataceae	-0.34144	0.621358	0.850751
Glaucoma	k__Bacteria.p__Verrucomicrobia.c__Opitutae.o__.Cerasicoccales..f__.Cerasicoccaceae.	-1.35483	0.113495	0.401317
Glaucoma	k__Archaea.p__Euryarchaeota.c__Methanobacteria	0.284077	0.633937	0.856445
Glaucoma	k__Bacteria.p__Cyanobacteria.c__4C0d.2	0.191938	0.759978	0.909633
Glaucoma	k__Bacteria.p__Cyanobacteria.c__Chloroplast	1.44282	0.00396164	0.0618166
Glaucoma	k__Bacteria.p__Firmicutes.c__Clostridia	-0.49644	0.41393	0.719831
Glaucoma	k__Bacteria.p__Lentisphaerae.c__.Lentisphaeria.	-0.876613	0.220829	0.542393
Glaucoma	k__Bacteria.p__Proteobacteria.c__Alphaproteobacteria	-0.398711	0.540377	0.802346
Glaucoma	k__Bacteria.p__Proteobacteria.c__Deltaproteobacteria	-0.478154	0.437274	0.737337
Glaucoma	k__Bacteria.p__Proteobacteria.c__Epsilonproteobacteria	-0.937745	0.230198	0.554987
Glaucoma	k__Bacteria.p__Tenericutes.c__Mollicutes	-1.37578	0.0340588	0.222318
Glaucoma	k__Bacteria.p__Tenericutes.c__RF3	-0.952848	0.166914	0.48012
Glaucoma	k__Bacteria.p__Verrucomicrobia.c__Verrucomicrobiae	0.156398	0.807849	0.920506
Glaucoma	Unweighted_UniFrac_PCoA_MDS1	1.40575	0.0240718	0.188016
Glaucoma	Unweighted_UniFrac_PCoA_MDS2	0.0880869	0.890674	0.950604
Glaucoma	Unweighted_UniFrac_PCoA_MDS3	-0.26988	0.672026	0.879332
Glaucoma	Unweighted_UniFrac_PCoA_MDS4	0.241602	0.704065	0.888352
Glaucoma	Unweighted_UniFrac_PCoA_MDS5	-0.109158	0.864699	0.942386
Glaucoma	Unweighted_UniFrac_PCoA_MDS6	0.374631	0.561517	0.817762
Glaucoma	Weighted_UniFrac_PCoA_MDS1	-0.659795	0.329622	0.662241
Glaucoma	Weighted_UniFrac_PCoA_MDS2	0.327965	0.600818	0.839941
Glaucoma	Weighted_UniFrac_PCoA_MDS3	-0.276569	0.662767	0.874193
Glaucoma	Weighted_UniFrac_PCoA_MDS4	-0.998754	0.0985788	0.374543
Glaucoma	Weighted_UniFrac_PCoA_MDS5	0.571572	0.373568	0.692688
Glaucoma	Weighted_UniFrac_PCoA_MDS6	0.172608	0.782436	0.918921
Gout	shannon	-0.802681	0.220941	0.542393
Gout	PD_whole_tree	-0.728934	0.295726	0.631467
Gout	k__Bacteria.p__Actinobacteria.c__Actinobacteria.o__Actinomycetales.f__Actinomycetaceae	0.691658	0.306406	0.639554
Gout	k__Bacteria.p__Actinobacteria.c__Actinobacteria.o__Actinomycetales.f__Micrococcaceae	0.392587	0.540086	0.802346
Gout	k__Bacteria.p__Actinobacteria.c__Actinobacteria.o__Bifidobacteriales.f__Bifidobacteriaceae	0.82911	0.25171	0.583
Gout	k__Bacteria.p__Actinobacteria.c__Coriobacteriia.o__Coriobacteriales.f__Coriobacteriaceae	0.652166	0.35065	0.679942
Gout	k__Bacteria.p__Bacteroidetes.c__Bacteroidia.o__Bacteroidales.f__Bacteroidaceae	-0.536926	0.404874	0.712492
Gout	k__Bacteria.p__Bacteroidetes.c__Bacteroidia.o__Bacteroidales.f__Porphyromonadaceae	-1.00101	0.105832	0.388728
Gout	k__Bacteria.p__Bacteroidetes.c__Bacteroidia.o__Bacteroidales.f__Prevotellaceae	0.380785	0.572654	0.824026
Gout	k__Bacteria.p__Bacteroidetes.c__Bacteroidia.o__Bacteroidales.f__Rikenellaceae	0.13009	0.851821	0.938056
Gout	k__Bacteria.p__Bacteroidetes.c__Bacteroidia.o__Bacteroidales.f__S24.7	0.129687	0.848306	0.93631
Gout	k__Bacteria.p__Bacteroidetes.c__Bacteroidia.o__Bacteroidales.f__.Barnesiellaceae.	-0.173819	0.798122	0.920506
Gout	k__Bacteria.p__Bacteroidetes.c__Bacteroidia.o__Bacteroidales.f__.Odoribacteraceae.	-0.522712	0.42395	0.726271
Gout	k__Bacteria.p__Bacteroidetes.c__Bacteroidia.o__Bacteroidales.f__.Paraprevotellaceae.	-0.118732	0.864636	0.942386
Gout	k__Bacteria.p__Firmicutes.c__Bacilli.o__Gemellales.f__Gemellaceae	-0.22583	0.750723	0.906828
Gout	k__Bacteria.p__Firmicutes.c__Bacilli.o__Lactobacillales.f__Enterococcaceae	-0.66015	0.388081	0.701906
Gout	k__Bacteria.p__Firmicutes.c__Bacilli.o__Lactobacillales.f__Lactobacillaceae	1.18696	0.050213	0.267809
Gout	k__Bacteria.p__Firmicutes.c__Bacilli.o__Lactobacillales.f__Leuconostocaceae	-0.184996	0.801951	0.920506
Gout	k__Bacteria.p__Firmicutes.c__Bacilli.o__Lactobacillales.f__Streptococcaceae	-1.14867	0.103355	0.382282
Gout	k__Bacteria.p__Firmicutes.c__Bacilli.o__Turicibacterales.f__Turicibacteraceae	0.256309	0.708488	0.889013
Gout	k__Bacteria.p__Firmicutes.c__Clostridia.o__Clostridiales.f__Christensenellaceae	-0.217365	0.752248	0.906828
Gout	k__Bacteria.p__Firmicutes.c__Clostridia.o__Clostridiales.f__Clostridiaceae	-0.597003	0.371252	0.69186
Gout	k__Bacteria.p__Firmicutes.c__Clostridia.o__Clostridiales.f__Dehalobacteriaceae	0.013354	0.984577	0.991682
Gout	k__Bacteria.p__Firmicutes.c__Clostridia.o__Clostridiales.f__EtOH8	0.595183	0.339313	0.67447
Gout	k__Bacteria.p__Firmicutes.c__Clostridia.o__Clostridiales.f__Eubacteriaceae	0.0103929	0.987986	0.993606
Gout	k__Bacteria.p__Firmicutes.c__Clostridia.o__Clostridiales.f__Lachnospiraceae	-0.841224	0.206271	0.524925
Gout	k__Bacteria.p__Firmicutes.c__Clostridia.o__Clostridiales.f__Peptococcaceae	-1.06144	0.138893	0.446242
Gout	k__Bacteria.p__Firmicutes.c__Clostridia.o__Clostridiales.f__Peptostreptococcaceae	-0.382755	0.597434	0.838665
Gout	k__Bacteria.p__Firmicutes.c__Clostridia.o__Clostridiales.f__Ruminococcaceae	-0.694641	0.269492	0.605159
Gout	k__Bacteria.p__Firmicutes.c__Clostridia.o__Clostridiales.f__Syntrophomonadaceae	1.15513	0.0127529	0.13008
Gout	k__Bacteria.p__Firmicutes.c__Clostridia.o__Clostridiales.f__Veillonellaceae	-0.538869	0.429322	0.730147
Gout	k__Bacteria.p__Firmicutes.c__Clostridia.o__Clostridiales.f__.Mogibacteriaceae.	-0.119121	0.861953	0.941909
Gout	k__Bacteria.p__Firmicutes.c__Clostridia.o__Clostridiales.f__.Tissierellaceae.	0.402675	0.539019	0.802346
Gout	k__Bacteria.p__Firmicutes.c__Erysipelotrichi.o__Erysipelotrichales.f__Erysipelotrichaceae	0.456574	0.509767	0.785989
Gout	k__Bacteria.p__Fusobacteria.c__Fusobacteriia.o__Fusobacteriales.f__Fusobacteriaceae	0.996069	0.069507	0.316179
Gout	k__Bacteria.p__Proteobacteria.c__Alphaproteobacteria.o__Rhodobacterales.f__Rhodobacteraceae	0.570189	0.300326	0.633198
Gout	k__Bacteria.p__Proteobacteria.c__Betaproteobacteria.o__Burkholderiales.f__Alcaligenaceae	-0.00156108	0.998197	0.998197
Gout	k__Bacteria.p__Proteobacteria.c__Betaproteobacteria.o__Burkholderiales.f__Comamonadaceae	0.275024	0.673425	0.879332
Gout	k__Bacteria.p__Proteobacteria.c__Betaproteobacteria.o__Burkholderiales.f__Oxalobacteraceae	-0.351956	0.615358	0.846848
Gout	k__Bacteria.p__Proteobacteria.c__Gammaproteobacteria.o__Enterobacteriales.f__Enterobacteriaceae	1.04634	0.125105	0.423404
Gout	k__Bacteria.p__Proteobacteria.c__Gammaproteobacteria.o__Pasteurellales.f__Pasteurellaceae	-1.97268	0.0100329	0.109046
Gout	k__Bacteria.p__Proteobacteria.c__Gammaproteobacteria.o__Pseudomonadales.f__Pseudomonadaceae	0.359239	0.552392	0.808914
Gout	k__Bacteria.p__Synergistetes.c__Synergistia.o__Synergistales.f__Synergistaceae	0.892064	0.121639	0.416779
Gout	k__Bacteria.p__Tenericutes.c__Mollicutes.o__Anaeroplasmatales.f__Anaeroplasmataceae	-1.70354	0.0877164	0.355384
Gout	k__Bacteria.p__Verrucomicrobia.c__Opitutae.o__.Cerasicoccales..f__.Cerasicoccaceae.	-0.53422	0.489339	0.773732
Gout	k__Archaea.p__Euryarchaeota.c__Methanobacteria	0.738234	0.201306	0.520019
Gout	k__Bacteria.p__Cyanobacteria.c__4C0d.2	0.34509	0.605765	0.843744
Gout	k__Bacteria.p__Cyanobacteria.c__Chloroplast	-0.656478	0.392441	0.704164
Gout	k__Bacteria.p__Firmicutes.c__Clostridia	-0.215755	0.74957	0.906828
Gout	k__Bacteria.p__Lentisphaerae.c__.Lentisphaeria.	-0.657963	0.379575	0.695229
Gout	k__Bacteria.p__Proteobacteria.c__Alphaproteobacteria	-0.634695	0.371165	0.69186
Gout	k__Bacteria.p__Proteobacteria.c__Deltaproteobacteria	-0.135771	0.842489	0.931947
Gout	k__Bacteria.p__Proteobacteria.c__Epsilonproteobacteria	-0.306992	0.677887	0.880822
Gout	k__Bacteria.p__Tenericutes.c__Mollicutes	-1.00821	0.146887	0.454391
Gout	k__Bacteria.p__Tenericutes.c__RF3	-1.41652	0.0662812	0.306768
Gout	k__Bacteria.p__Verrucomicrobia.c__Verrucomicrobiae	0.323723	0.642412	0.861614
Gout	Unweighted_UniFrac_PCoA_MDS1	0.524262	0.442479	0.742693
Gout	Unweighted_UniFrac_PCoA_MDS2	0.438207	0.528042	0.79793
Gout	Unweighted_UniFrac_PCoA_MDS3	0.662972	0.342839	0.675762
Gout	Unweighted_UniFrac_PCoA_MDS4	1.41063	0.0343674	0.222693
Gout	Unweighted_UniFrac_PCoA_MDS5	-0.303453	0.660966	0.872949
Gout	Unweighted_UniFrac_PCoA_MDS6	-0.0477537	0.944832	0.968946
Gout	Weighted_UniFrac_PCoA_MDS1	0.172046	0.800382	0.920506
Gout	Weighted_UniFrac_PCoA_MDS2	-0.530074	0.457081	0.750641
Gout	Weighted_UniFrac_PCoA_MDS3	0.129499	0.851942	0.938056
Gout	Weighted_UniFrac_PCoA_MDS4	-0.693327	0.296758	0.631467
Gout	Weighted_UniFrac_PCoA_MDS5	0.0639124	0.92632	0.96235
Gout	Weighted_UniFrac_PCoA_MDS6	0.892531	0.143735	0.45276
Hearing loss	shannon	-0.0696203	0.575481	0.82496
Hearing loss	PD_whole_tree	-0.0564777	0.652284	0.868402
Hearing loss	k__Bacteria.p__Actinobacteria.c__Actinobacteria.o__Actinomycetales.f__Actinomycetaceae	0.0129861	0.917309	0.95889
Hearing loss	k__Bacteria.p__Actinobacteria.c__Actinobacteria.o__Actinomycetales.f__Micrococcaceae	0.15807	0.187265	0.504934
Hearing loss	k__Bacteria.p__Actinobacteria.c__Actinobacteria.o__Bifidobacteriales.f__Bifidobacteriaceae	0.0830077	0.510176	0.786163
Hearing loss	k__Bacteria.p__Actinobacteria.c__Coriobacteriia.o__Coriobacteriales.f__Coriobacteriaceae	-0.033155	0.79091	0.920506
Hearing loss	k__Bacteria.p__Bacteroidetes.c__Bacteroidia.o__Bacteroidales.f__Bacteroidaceae	-0.0301024	0.808886	0.920506
Hearing loss	k__Bacteria.p__Bacteroidetes.c__Bacteroidia.o__Bacteroidales.f__Porphyromonadaceae	-0.082561	0.503695	0.780712
Hearing loss	k__Bacteria.p__Bacteroidetes.c__Bacteroidia.o__Bacteroidales.f__Prevotellaceae	-0.138956	0.273734	0.61057
Hearing loss	k__Bacteria.p__Bacteroidetes.c__Bacteroidia.o__Bacteroidales.f__Rikenellaceae	-0.0978501	0.430064	0.730173
Hearing loss	k__Bacteria.p__Bacteroidetes.c__Bacteroidia.o__Bacteroidales.f__S24.7	-0.191937	0.142712	0.451639
Hearing loss	k__Bacteria.p__Bacteroidetes.c__Bacteroidia.o__Bacteroidales.f__.Barnesiellaceae.	-0.100359	0.416064	0.720519
Hearing loss	k__Bacteria.p__Bacteroidetes.c__Bacteroidia.o__Bacteroidales.f__.Odoribacteraceae.	-0.141075	0.249225	0.580794
Hearing loss	k__Bacteria.p__Bacteroidetes.c__Bacteroidia.o__Bacteroidales.f__.Paraprevotellaceae.	0.120614	0.329465	0.662241
Hearing loss	k__Bacteria.p__Firmicutes.c__Bacilli.o__Gemellales.f__Gemellaceae	-0.00642123	0.959131	0.978313
Hearing loss	k__Bacteria.p__Firmicutes.c__Bacilli.o__Lactobacillales.f__Enterococcaceae	0.0909915	0.45765	0.750641
Hearing loss	k__Bacteria.p__Firmicutes.c__Bacilli.o__Lactobacillales.f__Lactobacillaceae	0.126704	0.301079	0.634136
Hearing loss	k__Bacteria.p__Firmicutes.c__Bacilli.o__Lactobacillales.f__Leuconostocaceae	-0.015559	0.901901	0.954446
Hearing loss	k__Bacteria.p__Firmicutes.c__Bacilli.o__Lactobacillales.f__Streptococcaceae	0.134713	0.280311	0.620357
Hearing loss	k__Bacteria.p__Firmicutes.c__Bacilli.o__Turicibacterales.f__Turicibacteraceae	0.14547	0.242273	0.573922
Hearing loss	k__Bacteria.p__Firmicutes.c__Clostridia.o__Clostridiales.f__Christensenellaceae	-0.117165	0.348099	0.6773
Hearing loss	k__Bacteria.p__Firmicutes.c__Clostridia.o__Clostridiales.f__Clostridiaceae	0.0751578	0.550816	0.807944
Hearing loss	k__Bacteria.p__Firmicutes.c__Clostridia.o__Clostridiales.f__Dehalobacteriaceae	-0.0732316	0.558305	0.814426
Hearing loss	k__Bacteria.p__Firmicutes.c__Clostridia.o__Clostridiales.f__EtOH8	-0.0713965	0.576027	0.825296
Hearing loss	k__Bacteria.p__Firmicutes.c__Clostridia.o__Clostridiales.f__Eubacteriaceae	0.0499316	0.688195	0.886078
Hearing loss	k__Bacteria.p__Firmicutes.c__Clostridia.o__Clostridiales.f__Lachnospiraceae	0.0984484	0.434275	0.734501
Hearing loss	k__Bacteria.p__Firmicutes.c__Clostridia.o__Clostridiales.f__Peptococcaceae	0.00677676	0.956805	0.976316
Hearing loss	k__Bacteria.p__Firmicutes.c__Clostridia.o__Clostridiales.f__Peptostreptococcaceae	0.0742088	0.547641	0.806455
Hearing loss	k__Bacteria.p__Firmicutes.c__Clostridia.o__Clostridiales.f__Ruminococcaceae	-0.101136	0.410299	0.715997
Hearing loss	k__Bacteria.p__Firmicutes.c__Clostridia.o__Clostridiales.f__Syntrophomonadaceae	-0.0713388	0.58178	0.830252
Hearing loss	k__Bacteria.p__Firmicutes.c__Clostridia.o__Clostridiales.f__Veillonellaceae	-0.0381304	0.76031	0.909633
Hearing loss	k__Bacteria.p__Firmicutes.c__Clostridia.o__Clostridiales.f__.Mogibacteriaceae.	-0.228809	0.0616486	0.294051
Hearing loss	k__Bacteria.p__Firmicutes.c__Clostridia.o__Clostridiales.f__.Tissierellaceae.	0.092754	0.450538	0.745834
Hearing loss	k__Bacteria.p__Firmicutes.c__Erysipelotrichi.o__Erysipelotrichales.f__Erysipelotrichaceae	0.0468063	0.708523	0.889013
Hearing loss	k__Bacteria.p__Fusobacteria.c__Fusobacteriia.o__Fusobacteriales.f__Fusobacteriaceae	0.154943	0.193037	0.512223
Hearing loss	k__Bacteria.p__Proteobacteria.c__Alphaproteobacteria.o__Rhodobacterales.f__Rhodobacteraceae	0.0299407	0.807791	0.920506
Hearing loss	k__Bacteria.p__Proteobacteria.c__Betaproteobacteria.o__Burkholderiales.f__Alcaligenaceae	-0.139669	0.258056	0.590481
Hearing loss	k__Bacteria.p__Proteobacteria.c__Betaproteobacteria.o__Burkholderiales.f__Comamonadaceae	0.0436214	0.723788	0.894307
Hearing loss	k__Bacteria.p__Proteobacteria.c__Betaproteobacteria.o__Burkholderiales.f__Oxalobacteraceae	-0.227513	0.0732283	0.321973
Hearing loss	k__Bacteria.p__Proteobacteria.c__Gammaproteobacteria.o__Enterobacteriales.f__Enterobacteriaceae	0.270178	0.0300239	0.207854
Hearing loss	k__Bacteria.p__Proteobacteria.c__Gammaproteobacteria.o__Pasteurellales.f__Pasteurellaceae	-0.0835923	0.506701	0.783539
Hearing loss	k__Bacteria.p__Proteobacteria.c__Gammaproteobacteria.o__Pseudomonadales.f__Pseudomonadaceae	-0.200959	0.154682	0.461955
Hearing loss	k__Bacteria.p__Synergistetes.c__Synergistia.o__Synergistales.f__Synergistaceae	-0.109251	0.399601	0.708522
Hearing loss	k__Bacteria.p__Tenericutes.c__Mollicutes.o__Anaeroplasmatales.f__Anaeroplasmataceae	-0.147437	0.262648	0.596865
Hearing loss	k__Bacteria.p__Verrucomicrobia.c__Opitutae.o__.Cerasicoccales..f__.Cerasicoccaceae.	-0.0805675	0.530691	0.799067
Hearing loss	k__Archaea.p__Euryarchaeota.c__Methanobacteria	0.00973438	0.93778	0.966405
Hearing loss	k__Bacteria.p__Cyanobacteria.c__4C0d.2	0.0183049	0.883404	0.948497
Hearing loss	k__Bacteria.p__Cyanobacteria.c__Chloroplast	0.130853	0.280652	0.620357
Hearing loss	k__Bacteria.p__Firmicutes.c__Clostridia	-0.0804486	0.515395	0.789763
Hearing loss	k__Bacteria.p__Lentisphaerae.c__.Lentisphaeria.	-0.189356	0.145116	0.452762
Hearing loss	k__Bacteria.p__Proteobacteria.c__Alphaproteobacteria	0.0604541	0.627905	0.853913
Hearing loss	k__Bacteria.p__Proteobacteria.c__Deltaproteobacteria	-0.216734	0.0759044	0.327848
Hearing loss	k__Bacteria.p__Proteobacteria.c__Epsilonproteobacteria	0.230766	0.0481826	0.263464
Hearing loss	k__Bacteria.p__Tenericutes.c__Mollicutes	-0.0275835	0.825535	0.928433
Hearing loss	k__Bacteria.p__Tenericutes.c__RF3	-0.0595546	0.636374	0.859251
Hearing loss	k__Bacteria.p__Verrucomicrobia.c__Verrucomicrobiae	-0.0579872	0.642394	0.861614
Hearing loss	Unweighted_UniFrac_PCoA_MDS1	0.0921358	0.460199	0.754294
Hearing loss	Unweighted_UniFrac_PCoA_MDS2	-0.210909	0.0914735	0.363155
Hearing loss	Unweighted_UniFrac_PCoA_MDS3	0.20002	0.112301	0.399444
Hearing loss	Unweighted_UniFrac_PCoA_MDS4	0.117992	0.343882	0.67662
Hearing loss	Unweighted_UniFrac_PCoA_MDS5	0.0128973	0.917911	0.959142
Hearing loss	Unweighted_UniFrac_PCoA_MDS6	0.0719322	0.566332	0.821165
Hearing loss	Weighted_UniFrac_PCoA_MDS1	-0.144307	0.25828	0.590481
Hearing loss	Weighted_UniFrac_PCoA_MDS2	-0.210724	0.0991494	0.374715
Hearing loss	Weighted_UniFrac_PCoA_MDS3	0.095136	0.449587	0.744725
Hearing loss	Weighted_UniFrac_PCoA_MDS4	-0.176567	0.152312	0.457591
Hearing loss	Weighted_UniFrac_PCoA_MDS5	-0.172725	0.16692	0.48012
Hearing loss	Weighted_UniFrac_PCoA_MDS6	-0.00793273	0.949539	0.971144
Hypercholesterolaemia	shannon	-0.239688	0.00476949	0.0687429
Hypercholesterolaemia	PD_whole_tree	-0.0527856	0.536748	0.801044
Hypercholesterolaemia	k__Bacteria.p__Actinobacteria.c__Actinobacteria.o__Actinomycetales.f__Actinomycetaceae	-0.0259065	0.761682	0.909633
Hypercholesterolaemia	k__Bacteria.p__Actinobacteria.c__Actinobacteria.o__Actinomycetales.f__Micrococcaceae	0.017784	0.834539	0.929782
Hypercholesterolaemia	k__Bacteria.p__Actinobacteria.c__Actinobacteria.o__Bifidobacteriales.f__Bifidobacteriaceae	0.0586767	0.493095	0.774203
Hypercholesterolaemia	k__Bacteria.p__Actinobacteria.c__Coriobacteriia.o__Coriobacteriales.f__Coriobacteriaceae	-0.232525	0.0065231	0.0838181
Hypercholesterolaemia	k__Bacteria.p__Bacteroidetes.c__Bacteroidia.o__Bacteroidales.f__Bacteroidaceae	0.0590772	0.491709	0.774203
Hypercholesterolaemia	k__Bacteria.p__Bacteroidetes.c__Bacteroidia.o__Bacteroidales.f__Porphyromonadaceae	-0.0594516	0.484049	0.769604
Hypercholesterolaemia	k__Bacteria.p__Bacteroidetes.c__Bacteroidia.o__Bacteroidales.f__Prevotellaceae	0.000459586	0.995704	0.997475
Hypercholesterolaemia	k__Bacteria.p__Bacteroidetes.c__Bacteroidia.o__Bacteroidales.f__Rikenellaceae	-0.160633	0.058582	0.284256
Hypercholesterolaemia	k__Bacteria.p__Bacteroidetes.c__Bacteroidia.o__Bacteroidales.f__S24.7	-0.165014	0.0589367	0.284984
Hypercholesterolaemia	k__Bacteria.p__Bacteroidetes.c__Bacteroidia.o__Bacteroidales.f__.Barnesiellaceae.	-0.0573704	0.499805	0.778064
Hypercholesterolaemia	k__Bacteria.p__Bacteroidetes.c__Bacteroidia.o__Bacteroidales.f__.Odoribacteraceae.	-0.0678669	0.424206	0.726271
Hypercholesterolaemia	k__Bacteria.p__Bacteroidetes.c__Bacteroidia.o__Bacteroidales.f__.Paraprevotellaceae.	-0.052314	0.541217	0.802735
Hypercholesterolaemia	k__Bacteria.p__Firmicutes.c__Bacilli.o__Gemellales.f__Gemellaceae	-0.031575	0.712404	0.891598
Hypercholesterolaemia	k__Bacteria.p__Firmicutes.c__Bacilli.o__Lactobacillales.f__Enterococcaceae	0.0300625	0.723739	0.894307
Hypercholesterolaemia	k__Bacteria.p__Firmicutes.c__Bacilli.o__Lactobacillales.f__Lactobacillaceae	-0.00921218	0.914135	0.957789
Hypercholesterolaemia	k__Bacteria.p__Firmicutes.c__Bacilli.o__Lactobacillales.f__Leuconostocaceae	0.0870892	0.298698	0.632441
Hypercholesterolaemia	k__Bacteria.p__Firmicutes.c__Bacilli.o__Lactobacillales.f__Streptococcaceae	0.110521	0.195185	0.513013
Hypercholesterolaemia	k__Bacteria.p__Firmicutes.c__Bacilli.o__Turicibacterales.f__Turicibacteraceae	0.0184493	0.828814	0.928433
Hypercholesterolaemia	k__Bacteria.p__Firmicutes.c__Clostridia.o__Clostridiales.f__Christensenellaceae	-0.119682	0.160893	0.472347
Hypercholesterolaemia	k__Bacteria.p__Firmicutes.c__Clostridia.o__Clostridiales.f__Clostridiaceae	-0.0145026	0.86501	0.942386
Hypercholesterolaemia	k__Bacteria.p__Firmicutes.c__Clostridia.o__Clostridiales.f__Dehalobacteriaceae	-0.19618	0.0217781	0.174752
Hypercholesterolaemia	k__Bacteria.p__Firmicutes.c__Clostridia.o__Clostridiales.f__EtOH8	-0.122723	0.158998	0.469036
Hypercholesterolaemia	k__Bacteria.p__Firmicutes.c__Clostridia.o__Clostridiales.f__Eubacteriaceae	-0.0347757	0.684406	0.884525
Hypercholesterolaemia	k__Bacteria.p__Firmicutes.c__Clostridia.o__Clostridiales.f__Lachnospiraceae	0.0249421	0.77033	0.914056
Hypercholesterolaemia	k__Bacteria.p__Firmicutes.c__Clostridia.o__Clostridiales.f__Peptococcaceae	-0.108305	0.205988	0.524835
Hypercholesterolaemia	k__Bacteria.p__Firmicutes.c__Clostridia.o__Clostridiales.f__Peptostreptococcaceae	0.00925167	0.913615	0.957789
Hypercholesterolaemia	k__Bacteria.p__Firmicutes.c__Clostridia.o__Clostridiales.f__Ruminococcaceae	-0.223504	0.00810955	0.0955845
Hypercholesterolaemia	k__Bacteria.p__Firmicutes.c__Clostridia.o__Clostridiales.f__Syntrophomonadaceae	-0.0226483	0.791982	0.920506
Hypercholesterolaemia	k__Bacteria.p__Firmicutes.c__Clostridia.o__Clostridiales.f__Veillonellaceae	0.175653	0.0408419	0.24177
Hypercholesterolaemia	k__Bacteria.p__Firmicutes.c__Clostridia.o__Clostridiales.f__.Mogibacteriaceae.	-0.144742	0.0882688	0.355384
Hypercholesterolaemia	k__Bacteria.p__Firmicutes.c__Clostridia.o__Clostridiales.f__.Tissierellaceae.	-0.0369114	0.666733	0.876438
Hypercholesterolaemia	k__Bacteria.p__Firmicutes.c__Erysipelotrichi.o__Erysipelotrichales.f__Erysipelotrichaceae	-0.0220363	0.796282	0.920506
Hypercholesterolaemia	k__Bacteria.p__Fusobacteria.c__Fusobacteriia.o__Fusobacteriales.f__Fusobacteriaceae	0.0279884	0.74181	0.903858
Hypercholesterolaemia	k__Bacteria.p__Proteobacteria.c__Alphaproteobacteria.o__Rhodobacterales.f__Rhodobacteraceae	0.0211243	0.80344	0.920506
Hypercholesterolaemia	k__Bacteria.p__Proteobacteria.c__Betaproteobacteria.o__Burkholderiales.f__Alcaligenaceae	0.0279568	0.743672	0.903858
Hypercholesterolaemia	k__Bacteria.p__Proteobacteria.c__Betaproteobacteria.o__Burkholderiales.f__Comamonadaceae	0.0409785	0.628958	0.853913
Hypercholesterolaemia	k__Bacteria.p__Proteobacteria.c__Betaproteobacteria.o__Burkholderiales.f__Oxalobacteraceae	-0.175987	0.0406819	0.24177
Hypercholesterolaemia	k__Bacteria.p__Proteobacteria.c__Gammaproteobacteria.o__Enterobacteriales.f__Enterobacteriaceae	0.0771096	0.365991	0.690824
Hypercholesterolaemia	k__Bacteria.p__Proteobacteria.c__Gammaproteobacteria.o__Pasteurellales.f__Pasteurellaceae	0.00712349	0.933478	0.964813
Hypercholesterolaemia	k__Bacteria.p__Proteobacteria.c__Gammaproteobacteria.o__Pseudomonadales.f__Pseudomonadaceae	0.0793756	0.344017	0.67662
Hypercholesterolaemia	k__Bacteria.p__Synergistetes.c__Synergistia.o__Synergistales.f__Synergistaceae	-0.103925	0.232746	0.559097
Hypercholesterolaemia	k__Bacteria.p__Tenericutes.c__Mollicutes.o__Anaeroplasmatales.f__Anaeroplasmataceae	-0.268427	0.00320335	0.05589
Hypercholesterolaemia	k__Bacteria.p__Verrucomicrobia.c__Opitutae.o__.Cerasicoccales..f__.Cerasicoccaceae.	-0.186182	0.036211	0.226598
Hypercholesterolaemia	k__Archaea.p__Euryarchaeota.c__Methanobacteria	-0.015134	0.859694	0.941858
Hypercholesterolaemia	k__Bacteria.p__Cyanobacteria.c__4C0d.2	-0.175097	0.0436603	0.249619
Hypercholesterolaemia	k__Bacteria.p__Cyanobacteria.c__Chloroplast	-0.0686157	0.426237	0.7274
Hypercholesterolaemia	k__Bacteria.p__Firmicutes.c__Clostridia	-0.165058	0.0511647	0.268895
Hypercholesterolaemia	k__Bacteria.p__Lentisphaerae.c__.Lentisphaeria.	-0.193819	0.0267446	0.197807
Hypercholesterolaemia	k__Bacteria.p__Proteobacteria.c__Alphaproteobacteria	-0.133049	0.121027	0.415819
Hypercholesterolaemia	k__Bacteria.p__Proteobacteria.c__Deltaproteobacteria	-0.114436	0.177458	0.492796
Hypercholesterolaemia	k__Bacteria.p__Proteobacteria.c__Epsilonproteobacteria	-0.116054	0.18563	0.503619
Hypercholesterolaemia	k__Bacteria.p__Tenericutes.c__Mollicutes	-0.118489	0.165289	0.480116
Hypercholesterolaemia	k__Bacteria.p__Tenericutes.c__RF3	-0.0886897	0.301559	0.634136
Hypercholesterolaemia	k__Bacteria.p__Verrucomicrobia.c__Verrucomicrobiae	-0.0234889	0.783093	0.918921
Hypercholesterolaemia	Unweighted_UniFrac_PCoA_MDS1	0.150794	0.0770005	0.331502
Hypercholesterolaemia	Unweighted_UniFrac_PCoA_MDS2	-0.235832	0.00585044	0.0789509
Hypercholesterolaemia	Unweighted_UniFrac_PCoA_MDS3	0.0127986	0.880841	0.947279
Hypercholesterolaemia	Unweighted_UniFrac_PCoA_MDS4	-0.0074748	0.930234	0.964418
Hypercholesterolaemia	Unweighted_UniFrac_PCoA_MDS5	0.0736727	0.388192	0.701906
Hypercholesterolaemia	Unweighted_UniFrac_PCoA_MDS6	0.0449424	0.598884	0.839007
Hypercholesterolaemia	Weighted_UniFrac_PCoA_MDS1	0.0313593	0.712787	0.891656
Hypercholesterolaemia	Weighted_UniFrac_PCoA_MDS2	0.228283	0.00719686	0.0890162
Hypercholesterolaemia	Weighted_UniFrac_PCoA_MDS3	-0.105207	0.216877	0.537028
Hypercholesterolaemia	Weighted_UniFrac_PCoA_MDS4	-0.206241	0.0151784	0.141736
Hypercholesterolaemia	Weighted_UniFrac_PCoA_MDS5	-0.102972	0.227909	0.551527
Hypercholesterolaemia	Weighted_UniFrac_PCoA_MDS6	0.118803	0.159928	0.470732
Hypertension	shannon	-0.422208	6.63384e-06	0.000517439
Hypertension	PD_whole_tree	-0.359008	0.000199693	0.00802402
Hypertension	k__Bacteria.p__Actinobacteria.c__Actinobacteria.o__Actinomycetales.f__Actinomycetaceae	0.0582659	0.538648	0.802346
Hypertension	k__Bacteria.p__Actinobacteria.c__Actinobacteria.o__Actinomycetales.f__Micrococcaceae	0.0988542	0.288192	0.626463
Hypertension	k__Bacteria.p__Actinobacteria.c__Actinobacteria.o__Bifidobacteriales.f__Bifidobacteriaceae	0.131454	0.170191	0.484277
Hypertension	k__Bacteria.p__Actinobacteria.c__Coriobacteriia.o__Coriobacteriales.f__Coriobacteriaceae	-0.183916	0.0523892	0.271583
Hypertension	k__Bacteria.p__Bacteroidetes.c__Bacteroidia.o__Bacteroidales.f__Bacteroidaceae	-0.0313383	0.740232	0.903819
Hypertension	k__Bacteria.p__Bacteroidetes.c__Bacteroidia.o__Bacteroidales.f__Porphyromonadaceae	0.038974	0.682969	0.884525
Hypertension	k__Bacteria.p__Bacteroidetes.c__Bacteroidia.o__Bacteroidales.f__Prevotellaceae	-0.00738246	0.938049	0.966405
Hypertension	k__Bacteria.p__Bacteroidetes.c__Bacteroidia.o__Bacteroidales.f__Rikenellaceae	-0.281044	0.00270071	0.0491811
Hypertension	k__Bacteria.p__Bacteroidetes.c__Bacteroidia.o__Bacteroidales.f__S24.7	-0.160206	0.101504	0.377542
Hypertension	k__Bacteria.p__Bacteroidetes.c__Bacteroidia.o__Bacteroidales.f__.Barnesiellaceae.	-0.13529	0.148676	0.457411
Hypertension	k__Bacteria.p__Bacteroidetes.c__Bacteroidia.o__Bacteroidales.f__.Odoribacteraceae.	-0.121447	0.194806	0.512579
Hypertension	k__Bacteria.p__Bacteroidetes.c__Bacteroidia.o__Bacteroidales.f__.Paraprevotellaceae.	-0.102005	0.286806	0.624753
Hypertension	k__Bacteria.p__Firmicutes.c__Bacilli.o__Gemellales.f__Gemellaceae	0.106009	0.257394	0.590157
Hypertension	k__Bacteria.p__Firmicutes.c__Bacilli.o__Lactobacillales.f__Enterococcaceae	0.210711	0.0221262	0.176212
Hypertension	k__Bacteria.p__Firmicutes.c__Bacilli.o__Lactobacillales.f__Lactobacillaceae	0.316416	0.000593609	0.0178647
Hypertension	k__Bacteria.p__Firmicutes.c__Bacilli.o__Lactobacillales.f__Leuconostocaceae	0.11273	0.217327	0.537141
Hypertension	k__Bacteria.p__Firmicutes.c__Bacilli.o__Lactobacillales.f__Streptococcaceae	0.325602	0.00060802	0.0179163
Hypertension	k__Bacteria.p__Firmicutes.c__Bacilli.o__Turicibacterales.f__Turicibacteraceae	0.0342059	0.71829	0.893992
Hypertension	k__Bacteria.p__Firmicutes.c__Clostridia.o__Clostridiales.f__Christensenellaceae	-0.340011	0.000354835	0.0123819
Hypertension	k__Bacteria.p__Firmicutes.c__Clostridia.o__Clostridiales.f__Clostridiaceae	-0.169684	0.0713809	0.320308
Hypertension	k__Bacteria.p__Firmicutes.c__Clostridia.o__Clostridiales.f__Dehalobacteriaceae	-0.324491	0.00066308	0.0193153
Hypertension	k__Bacteria.p__Firmicutes.c__Clostridia.o__Clostridiales.f__EtOH8	-0.167113	0.090293	0.360086
Hypertension	k__Bacteria.p__Firmicutes.c__Clostridia.o__Clostridiales.f__Eubacteriaceae	0.0849132	0.367763	0.691344
Hypertension	k__Bacteria.p__Firmicutes.c__Clostridia.o__Clostridiales.f__Lachnospiraceae	0.0678046	0.476574	0.763208
Hypertension	k__Bacteria.p__Firmicutes.c__Clostridia.o__Clostridiales.f__Peptococcaceae	-0.314487	0.00110868	0.0272024
Hypertension	k__Bacteria.p__Firmicutes.c__Clostridia.o__Clostridiales.f__Peptostreptococcaceae	0.121711	0.192772	0.512223
Hypertension	k__Bacteria.p__Firmicutes.c__Clostridia.o__Clostridiales.f__Ruminococcaceae	-0.263918	0.00433249	0.0650341
Hypertension	k__Bacteria.p__Firmicutes.c__Clostridia.o__Clostridiales.f__Syntrophomonadaceae	-0.136148	0.175221	0.490174
Hypertension	k__Bacteria.p__Firmicutes.c__Clostridia.o__Clostridiales.f__Veillonellaceae	0.101449	0.286934	0.624753
Hypertension	k__Bacteria.p__Firmicutes.c__Clostridia.o__Clostridiales.f__.Mogibacteriaceae.	-0.163661	0.0815077	0.343109
Hypertension	k__Bacteria.p__Firmicutes.c__Clostridia.o__Clostridiales.f__.Tissierellaceae.	0.108768	0.244896	0.576276
Hypertension	k__Bacteria.p__Firmicutes.c__Erysipelotrichi.o__Erysipelotrichales.f__Erysipelotrichaceae	0.134445	0.157577	0.467341
Hypertension	k__Bacteria.p__Fusobacteria.c__Fusobacteriia.o__Fusobacteriales.f__Fusobacteriaceae	0.197926	0.0299678	0.207854
Hypertension	k__Bacteria.p__Proteobacteria.c__Alphaproteobacteria.o__Rhodobacterales.f__Rhodobacteraceae	0.0701026	0.44848	0.7445
Hypertension	k__Bacteria.p__Proteobacteria.c__Betaproteobacteria.o__Burkholderiales.f__Alcaligenaceae	-0.139785	0.137333	0.443608
Hypertension	k__Bacteria.p__Proteobacteria.c__Betaproteobacteria.o__Burkholderiales.f__Comamonadaceae	0.0140888	0.881619	0.947348
Hypertension	k__Bacteria.p__Proteobacteria.c__Betaproteobacteria.o__Burkholderiales.f__Oxalobacteraceae	-0.293738	0.00235995	0.046019
Hypertension	k__Bacteria.p__Proteobacteria.c__Gammaproteobacteria.o__Enterobacteriales.f__Enterobacteriaceae	0.0722416	0.446089	0.7445
Hypertension	k__Bacteria.p__Proteobacteria.c__Gammaproteobacteria.o__Pasteurellales.f__Pasteurellaceae	0.0204434	0.829326	0.928433
Hypertension	k__Bacteria.p__Proteobacteria.c__Gammaproteobacteria.o__Pseudomonadales.f__Pseudomonadaceae	0.0736296	0.425607	0.727394
Hypertension	k__Bacteria.p__Synergistetes.c__Synergistia.o__Synergistales.f__Synergistaceae	-0.0643159	0.504937	0.781724
Hypertension	k__Bacteria.p__Tenericutes.c__Mollicutes.o__Anaeroplasmatales.f__Anaeroplasmataceae	-0.323328	0.00208826	0.0416395
Hypertension	k__Bacteria.p__Verrucomicrobia.c__Opitutae.o__.Cerasicoccales..f__.Cerasicoccaceae.	-0.148249	0.133742	0.437342
Hypertension	k__Archaea.p__Euryarchaeota.c__Methanobacteria	-0.00362767	0.969548	0.984657
Hypertension	k__Bacteria.p__Cyanobacteria.c__4C0d.2	-0.244424	0.0126698	0.129731
Hypertension	k__Bacteria.p__Cyanobacteria.c__Chloroplast	-0.0175574	0.853769	0.93911
Hypertension	k__Bacteria.p__Firmicutes.c__Clostridia	-0.197143	0.0346071	0.222762
Hypertension	k__Bacteria.p__Lentisphaerae.c__.Lentisphaeria.	-0.227289	0.0211555	0.172099
Hypertension	k__Bacteria.p__Proteobacteria.c__Alphaproteobacteria	-0.254895	0.00816528	0.0958155
Hypertension	k__Bacteria.p__Proteobacteria.c__Deltaproteobacteria	-0.0836113	0.375004	0.692688
Hypertension	k__Bacteria.p__Proteobacteria.c__Epsilonproteobacteria	0.198493	0.0299202	0.207854
Hypertension	k__Bacteria.p__Tenericutes.c__Mollicutes	-0.383053	6.00617e-05	0.00311833
Hypertension	k__Bacteria.p__Tenericutes.c__RF3	-0.442649	9.0369e-06	0.000647726
Hypertension	k__Bacteria.p__Verrucomicrobia.c__Verrucomicrobiae	-0.203621	0.0312742	0.213211
Hypertension	Unweighted_UniFrac_PCoA_MDS1	0.437847	4.00807e-06	0.000358994
Hypertension	Unweighted_UniFrac_PCoA_MDS2	-0.221741	0.0195778	0.163435
Hypertension	Unweighted_UniFrac_PCoA_MDS3	-0.0156862	0.868722	0.942386
Hypertension	Unweighted_UniFrac_PCoA_MDS4	0.240048	0.011198	0.117379
Hypertension	Unweighted_UniFrac_PCoA_MDS5	-0.0417378	0.660292	0.872536
Hypertension	Unweighted_UniFrac_PCoA_MDS6	0.127911	0.179632	0.495202
Hypertension	Weighted_UniFrac_PCoA_MDS1	-0.0375522	0.693573	0.886699
Hypertension	Weighted_UniFrac_PCoA_MDS2	0.0888761	0.346474	0.677236
Hypertension	Weighted_UniFrac_PCoA_MDS3	-0.151817	0.108206	0.392494
Hypertension	Weighted_UniFrac_PCoA_MDS4	-0.43106	4.30999e-06	0.000358994
Hypertension	Weighted_UniFrac_PCoA_MDS5	-0.134442	0.156745	0.465494
Hypertension	Weighted_UniFrac_PCoA_MDS6	0.113263	0.225694	0.548617
Hyperthyroidism	shannon	-0.387768	0.542266	0.802735
Hyperthyroidism	PD_whole_tree	-0.125072	0.848398	0.93631
Hyperthyroidism	k__Bacteria.p__Actinobacteria.c__Actinobacteria.o__Actinomycetales.f__Actinomycetaceae	0.47117	0.463909	0.756074
Hyperthyroidism	k__Bacteria.p__Actinobacteria.c__Actinobacteria.o__Actinomycetales.f__Micrococcaceae	0.0739504	0.908527	0.95682
Hyperthyroidism	k__Bacteria.p__Actinobacteria.c__Actinobacteria.o__Bifidobacteriales.f__Bifidobacteriaceae	1.24754	0.0754919	0.327131
Hyperthyroidism	k__Bacteria.p__Actinobacteria.c__Coriobacteriia.o__Coriobacteriales.f__Coriobacteriaceae	-0.15785	0.808453	0.920506
Hyperthyroidism	k__Bacteria.p__Bacteroidetes.c__Bacteroidia.o__Bacteroidales.f__Bacteroidaceae	-0.123556	0.847567	0.936171
Hyperthyroidism	k__Bacteria.p__Bacteroidetes.c__Bacteroidia.o__Bacteroidales.f__Porphyromonadaceae	0.472999	0.492568	0.774203
Hyperthyroidism	k__Bacteria.p__Bacteroidetes.c__Bacteroidia.o__Bacteroidales.f__Prevotellaceae	0.79164	0.204482	0.522354
Hyperthyroidism	k__Bacteria.p__Bacteroidetes.c__Bacteroidia.o__Bacteroidales.f__Rikenellaceae	0.32182	0.629246	0.853913
Hyperthyroidism	k__Bacteria.p__Bacteroidetes.c__Bacteroidia.o__Bacteroidales.f__S24.7	-1.5188	0.0679408	0.312268
Hyperthyroidism	k__Bacteria.p__Bacteroidetes.c__Bacteroidia.o__Bacteroidales.f__.Barnesiellaceae.	-0.131515	0.838367	0.931177
Hyperthyroidism	k__Bacteria.p__Bacteroidetes.c__Bacteroidia.o__Bacteroidales.f__.Odoribacteraceae.	0.722571	0.305935	0.639354
Hyperthyroidism	k__Bacteria.p__Bacteroidetes.c__Bacteroidia.o__Bacteroidales.f__.Paraprevotellaceae.	0.244702	0.703188	0.888352
Hyperthyroidism	k__Bacteria.p__Firmicutes.c__Bacilli.o__Gemellales.f__Gemellaceae	0.111568	0.862351	0.941909
Hyperthyroidism	k__Bacteria.p__Firmicutes.c__Bacilli.o__Lactobacillales.f__Enterococcaceae	0.439952	0.468179	0.757227
Hyperthyroidism	k__Bacteria.p__Firmicutes.c__Bacilli.o__Lactobacillales.f__Lactobacillaceae	1.93573	0.000265146	0.00990377
Hyperthyroidism	k__Bacteria.p__Firmicutes.c__Bacilli.o__Lactobacillales.f__Leuconostocaceae	-0.225644	0.75015	0.906828
Hyperthyroidism	k__Bacteria.p__Firmicutes.c__Bacilli.o__Lactobacillales.f__Streptococcaceae	1.57492	0.0137921	0.135042
Hyperthyroidism	k__Bacteria.p__Firmicutes.c__Bacilli.o__Turicibacterales.f__Turicibacteraceae	0.162826	0.802084	0.920506
Hyperthyroidism	k__Bacteria.p__Firmicutes.c__Clostridia.o__Clostridiales.f__Christensenellaceae	-0.0169355	0.979302	0.99013
Hyperthyroidism	k__Bacteria.p__Firmicutes.c__Clostridia.o__Clostridiales.f__Clostridiaceae	0.890256	0.194531	0.512579
Hyperthyroidism	k__Bacteria.p__Firmicutes.c__Clostridia.o__Clostridiales.f__Dehalobacteriaceae	-0.424167	0.515505	0.789763
Hyperthyroidism	k__Bacteria.p__Firmicutes.c__Clostridia.o__Clostridiales.f__EtOH8	-0.325124	0.638744	0.860786
Hyperthyroidism	k__Bacteria.p__Firmicutes.c__Clostridia.o__Clostridiales.f__Eubacteriaceae	-0.0287115	0.965006	0.982934
Hyperthyroidism	k__Bacteria.p__Firmicutes.c__Clostridia.o__Clostridiales.f__Lachnospiraceae	-0.163804	0.800612	0.920506
Hyperthyroidism	k__Bacteria.p__Firmicutes.c__Clostridia.o__Clostridiales.f__Peptococcaceae	-0.830666	0.216773	0.537028
Hyperthyroidism	k__Bacteria.p__Firmicutes.c__Clostridia.o__Clostridiales.f__Peptostreptococcaceae	0.27775	0.65922	0.872536
Hyperthyroidism	k__Bacteria.p__Firmicutes.c__Clostridia.o__Clostridiales.f__Ruminococcaceae	-0.576016	0.340117	0.674637
Hyperthyroidism	k__Bacteria.p__Firmicutes.c__Clostridia.o__Clostridiales.f__Syntrophomonadaceae	-0.681966	0.388271	0.701906
Hyperthyroidism	k__Bacteria.p__Firmicutes.c__Clostridia.o__Clostridiales.f__Veillonellaceae	-0.194109	0.765178	0.912371
Hyperthyroidism	k__Bacteria.p__Firmicutes.c__Clostridia.o__Clostridiales.f__.Mogibacteriaceae.	-0.112425	0.862196	0.941909
Hyperthyroidism	k__Bacteria.p__Firmicutes.c__Clostridia.o__Clostridiales.f__.Tissierellaceae.	-0.269688	0.690241	0.886699
Hyperthyroidism	k__Bacteria.p__Firmicutes.c__Erysipelotrichi.o__Erysipelotrichales.f__Erysipelotrichaceae	0.811583	0.216199	0.536353
Hyperthyroidism	k__Bacteria.p__Fusobacteria.c__Fusobacteriia.o__Fusobacteriales.f__Fusobacteriaceae	-0.382474	0.591321	0.835856
Hyperthyroidism	k__Bacteria.p__Proteobacteria.c__Alphaproteobacteria.o__Rhodobacterales.f__Rhodobacteraceae	-1.65591	0.095947	0.371706
Hyperthyroidism	k__Bacteria.p__Proteobacteria.c__Betaproteobacteria.o__Burkholderiales.f__Alcaligenaceae	-0.243258	0.704965	0.888352
Hyperthyroidism	k__Bacteria.p__Proteobacteria.c__Betaproteobacteria.o__Burkholderiales.f__Comamonadaceae	-0.509021	0.485836	0.771519
Hyperthyroidism	k__Bacteria.p__Proteobacteria.c__Betaproteobacteria.o__Burkholderiales.f__Oxalobacteraceae	-0.759213	0.260741	0.594571
Hyperthyroidism	k__Bacteria.p__Proteobacteria.c__Gammaproteobacteria.o__Enterobacteriales.f__Enterobacteriaceae	1.40357	0.0291925	0.205799
Hyperthyroidism	k__Bacteria.p__Proteobacteria.c__Gammaproteobacteria.o__Pasteurellales.f__Pasteurellaceae	-0.200105	0.761409	0.909633
Hyperthyroidism	k__Bacteria.p__Proteobacteria.c__Gammaproteobacteria.o__Pseudomonadales.f__Pseudomonadaceae	-0.260551	0.715089	0.89252
Hyperthyroidism	k__Bacteria.p__Synergistetes.c__Synergistia.o__Synergistales.f__Synergistaceae	-0.655147	0.379597	0.695229
Hyperthyroidism	k__Bacteria.p__Tenericutes.c__Mollicutes.o__Anaeroplasmatales.f__Anaeroplasmataceae	-0.452483	0.530946	0.799067
Hyperthyroidism	k__Bacteria.p__Verrucomicrobia.c__Opitutae.o__.Cerasicoccales..f__.Cerasicoccaceae.	-0.202944	0.766134	0.912753
Hyperthyroidism	k__Archaea.p__Euryarchaeota.c__Methanobacteria	-0.212519	0.757163	0.909633
Hyperthyroidism	k__Bacteria.p__Cyanobacteria.c__4C0d.2	-0.489827	0.475769	0.762842
Hyperthyroidism	k__Bacteria.p__Cyanobacteria.c__Chloroplast	0.288317	0.642637	0.861614
Hyperthyroidism	k__Bacteria.p__Firmicutes.c__Clostridia	-0.652748	0.28436	0.62333
Hyperthyroidism	k__Bacteria.p__Lentisphaerae.c__.Lentisphaeria.	-0.686167	0.335529	0.671564
Hyperthyroidism	k__Bacteria.p__Proteobacteria.c__Alphaproteobacteria	-0.271218	0.681295	0.884383
Hyperthyroidism	k__Bacteria.p__Proteobacteria.c__Deltaproteobacteria	-0.340182	0.592191	0.835856
Hyperthyroidism	k__Bacteria.p__Proteobacteria.c__Epsilonproteobacteria	0.593245	0.289785	0.62696
Hyperthyroidism	k__Bacteria.p__Tenericutes.c__Mollicutes	-0.265523	0.684229	0.884525
Hyperthyroidism	k__Bacteria.p__Tenericutes.c__RF3	-0.309567	0.643134	0.861845
Hyperthyroidism	k__Bacteria.p__Verrucomicrobia.c__Verrucomicrobiae	0.0545306	0.933541	0.964813
Hyperthyroidism	Unweighted_UniFrac_PCoA_MDS1	0.420624	0.51534	0.789763
Hyperthyroidism	Unweighted_UniFrac_PCoA_MDS2	-0.504748	0.437342	0.737337
Hyperthyroidism	Unweighted_UniFrac_PCoA_MDS3	0.115552	0.859818	0.941858
Hyperthyroidism	Unweighted_UniFrac_PCoA_MDS4	0.938614	0.140909	0.447823
Hyperthyroidism	Unweighted_UniFrac_PCoA_MDS5	-0.187764	0.77392	0.916842
Hyperthyroidism	Unweighted_UniFrac_PCoA_MDS6	1.39672	0.0380534	0.231462
Hyperthyroidism	Weighted_UniFrac_PCoA_MDS1	0.304499	0.631504	0.854987
Hyperthyroidism	Weighted_UniFrac_PCoA_MDS2	0.255744	0.690526	0.886699
Hyperthyroidism	Weighted_UniFrac_PCoA_MDS3	1.31162	0.0558523	0.276721
Hyperthyroidism	Weighted_UniFrac_PCoA_MDS4	-0.799004	0.199619	0.518501
Hyperthyroidism	Weighted_UniFrac_PCoA_MDS5	0.14797	0.820925	0.926422
Hyperthyroidism	Weighted_UniFrac_PCoA_MDS6	-0.343408	0.615261	0.846848
Hypothyroidism	shannon	0.00742422	0.97085	0.984657
Hypothyroidism	PD_whole_tree	-0.0945948	0.642046	0.861614
Hypothyroidism	k__Bacteria.p__Actinobacteria.c__Actinobacteria.o__Actinomycetales.f__Actinomycetaceae	0.166343	0.409126	0.715521
Hypothyroidism	k__Bacteria.p__Actinobacteria.c__Actinobacteria.o__Actinomycetales.f__Micrococcaceae	0.444166	0.0136896	0.135042
Hypothyroidism	k__Bacteria.p__Actinobacteria.c__Actinobacteria.o__Bifidobacteriales.f__Bifidobacteriaceae	0.299685	0.150666	0.457591
Hypothyroidism	k__Bacteria.p__Actinobacteria.c__Coriobacteriia.o__Coriobacteriales.f__Coriobacteriaceae	0.191166	0.349083	0.678707
Hypothyroidism	k__Bacteria.p__Bacteroidetes.c__Bacteroidia.o__Bacteroidales.f__Bacteroidaceae	-0.173434	0.377661	0.69427
Hypothyroidism	k__Bacteria.p__Bacteroidetes.c__Bacteroidia.o__Bacteroidales.f__Porphyromonadaceae	-0.385058	0.0436739	0.249619
Hypothyroidism	k__Bacteria.p__Bacteroidetes.c__Bacteroidia.o__Bacteroidales.f__Prevotellaceae	-0.204425	0.324277	0.656575
Hypothyroidism	k__Bacteria.p__Bacteroidetes.c__Bacteroidia.o__Bacteroidales.f__Rikenellaceae	-0.435676	0.0256069	0.193704
Hypothyroidism	k__Bacteria.p__Bacteroidetes.c__Bacteroidia.o__Bacteroidales.f__S24.7	-0.464746	0.040648	0.24177
Hypothyroidism	k__Bacteria.p__Bacteroidetes.c__Bacteroidia.o__Bacteroidales.f__.Barnesiellaceae.	-0.0335098	0.868274	0.942386
Hypothyroidism	k__Bacteria.p__Bacteroidetes.c__Bacteroidia.o__Bacteroidales.f__.Odoribacteraceae.	0.181928	0.384476	0.700786
Hypothyroidism	k__Bacteria.p__Bacteroidetes.c__Bacteroidia.o__Bacteroidales.f__.Paraprevotellaceae.	-0.0523524	0.797622	0.920506
Hypothyroidism	k__Bacteria.p__Firmicutes.c__Bacilli.o__Gemellales.f__Gemellaceae	0.175429	0.371597	0.69186
Hypothyroidism	k__Bacteria.p__Firmicutes.c__Bacilli.o__Lactobacillales.f__Enterococcaceae	0.317311	0.0919596	0.364539
Hypothyroidism	k__Bacteria.p__Firmicutes.c__Bacilli.o__Lactobacillales.f__Lactobacillaceae	0.415677	0.0285017	0.205295
Hypothyroidism	k__Bacteria.p__Firmicutes.c__Bacilli.o__Lactobacillales.f__Leuconostocaceae	0.467088	0.00398206	0.0618166
Hypothyroidism	k__Bacteria.p__Firmicutes.c__Bacilli.o__Lactobacillales.f__Streptococcaceae	0.370361	0.0661353	0.306627
Hypothyroidism	k__Bacteria.p__Firmicutes.c__Bacilli.o__Turicibacterales.f__Turicibacteraceae	-0.13966	0.494619	0.774203
Hypothyroidism	k__Bacteria.p__Firmicutes.c__Clostridia.o__Clostridiales.f__Christensenellaceae	0.00260408	0.989767	0.994266
Hypothyroidism	k__Bacteria.p__Firmicutes.c__Clostridia.o__Clostridiales.f__Clostridiaceae	0.0939164	0.646333	0.86482
Hypothyroidism	k__Bacteria.p__Firmicutes.c__Clostridia.o__Clostridiales.f__Dehalobacteriaceae	0.0584902	0.773384	0.916842
Hypothyroidism	k__Bacteria.p__Firmicutes.c__Clostridia.o__Clostridiales.f__EtOH8	0.00465542	0.981683	0.991402
Hypothyroidism	k__Bacteria.p__Firmicutes.c__Clostridia.o__Clostridiales.f__Eubacteriaceae	0.00492131	0.98065	0.991114
Hypothyroidism	k__Bacteria.p__Firmicutes.c__Clostridia.o__Clostridiales.f__Lachnospiraceae	0.390083	0.0603465	0.289926
Hypothyroidism	k__Bacteria.p__Firmicutes.c__Clostridia.o__Clostridiales.f__Peptococcaceae	-0.0963325	0.636662	0.859251
Hypothyroidism	k__Bacteria.p__Firmicutes.c__Clostridia.o__Clostridiales.f__Peptostreptococcaceae	-0.0829796	0.687558	0.886078
Hypothyroidism	k__Bacteria.p__Firmicutes.c__Clostridia.o__Clostridiales.f__Ruminococcaceae	0.0254346	0.90078	0.954446
Hypothyroidism	k__Bacteria.p__Firmicutes.c__Clostridia.o__Clostridiales.f__Syntrophomonadaceae	0.1244	0.515788	0.789763
Hypothyroidism	k__Bacteria.p__Firmicutes.c__Clostridia.o__Clostridiales.f__Veillonellaceae	-0.135582	0.502269	0.780132
Hypothyroidism	k__Bacteria.p__Firmicutes.c__Clostridia.o__Clostridiales.f__.Mogibacteriaceae.	-0.0894458	0.656489	0.870939
Hypothyroidism	k__Bacteria.p__Firmicutes.c__Clostridia.o__Clostridiales.f__.Tissierellaceae.	0.0559078	0.780686	0.918536
Hypothyroidism	k__Bacteria.p__Firmicutes.c__Erysipelotrichi.o__Erysipelotrichales.f__Erysipelotrichaceae	-0.0855338	0.673336	0.879332
Hypothyroidism	k__Bacteria.p__Fusobacteria.c__Fusobacteriia.o__Fusobacteriales.f__Fusobacteriaceae	0.043539	0.827669	0.928433
Hypothyroidism	k__Bacteria.p__Proteobacteria.c__Alphaproteobacteria.o__Rhodobacterales.f__Rhodobacteraceae	0.24548	0.166698	0.48012
Hypothyroidism	k__Bacteria.p__Proteobacteria.c__Betaproteobacteria.o__Burkholderiales.f__Alcaligenaceae	-0.0520652	0.796581	0.920506
Hypothyroidism	k__Bacteria.p__Proteobacteria.c__Betaproteobacteria.o__Burkholderiales.f__Comamonadaceae	-0.0619186	0.765007	0.912371
Hypothyroidism	k__Bacteria.p__Proteobacteria.c__Betaproteobacteria.o__Burkholderiales.f__Oxalobacteraceae	-0.190037	0.354889	0.682499
Hypothyroidism	k__Bacteria.p__Proteobacteria.c__Gammaproteobacteria.o__Enterobacteriales.f__Enterobacteriaceae	-0.0336465	0.868501	0.942386
Hypothyroidism	k__Bacteria.p__Proteobacteria.c__Gammaproteobacteria.o__Pasteurellales.f__Pasteurellaceae	-0.123517	0.546427	0.805964
Hypothyroidism	k__Bacteria.p__Proteobacteria.c__Gammaproteobacteria.o__Pseudomonadales.f__Pseudomonadaceae	0.178782	0.33465	0.67031
Hypothyroidism	k__Bacteria.p__Synergistetes.c__Synergistia.o__Synergistales.f__Synergistaceae	-0.162353	0.447293	0.7445
Hypothyroidism	k__Bacteria.p__Tenericutes.c__Mollicutes.o__Anaeroplasmatales.f__Anaeroplasmataceae	-0.417147	0.0754547	0.327131
Hypothyroidism	k__Bacteria.p__Verrucomicrobia.c__Opitutae.o__.Cerasicoccales..f__.Cerasicoccaceae.	0.13734	0.479933	0.765767
Hypothyroidism	k__Archaea.p__Euryarchaeota.c__Methanobacteria	0.148675	0.440008	0.739951
Hypothyroidism	k__Bacteria.p__Cyanobacteria.c__4C0d.2	-0.0743489	0.717263	0.893488
Hypothyroidism	k__Bacteria.p__Cyanobacteria.c__Chloroplast	-0.0532698	0.795766	0.920506
Hypothyroidism	k__Bacteria.p__Firmicutes.c__Clostridia	0.123146	0.551557	0.808584
Hypothyroidism	k__Bacteria.p__Lentisphaerae.c__.Lentisphaeria.	-0.122121	0.556748	0.813048
Hypothyroidism	k__Bacteria.p__Proteobacteria.c__Alphaproteobacteria	-0.121574	0.552299	0.808914
Hypothyroidism	k__Bacteria.p__Proteobacteria.c__Deltaproteobacteria	-0.199617	0.314074	0.647466
Hypothyroidism	k__Bacteria.p__Proteobacteria.c__Epsilonproteobacteria	-0.0701889	0.735991	0.900456
Hypothyroidism	k__Bacteria.p__Tenericutes.c__Mollicutes	0.0736267	0.716998	0.893488
Hypothyroidism	k__Bacteria.p__Tenericutes.c__RF3	0.10062	0.616471	0.847089
Hypothyroidism	k__Bacteria.p__Verrucomicrobia.c__Verrucomicrobiae	-0.201488	0.317655	0.650017
Hypothyroidism	Unweighted_UniFrac_PCoA_MDS1	0.215348	0.285426	0.623517
Hypothyroidism	Unweighted_UniFrac_PCoA_MDS2	0.0710398	0.726738	0.894563
Hypothyroidism	Unweighted_UniFrac_PCoA_MDS3	-0.0377685	0.852281	0.938056
Hypothyroidism	Unweighted_UniFrac_PCoA_MDS4	0.161854	0.422551	0.725007
Hypothyroidism	Unweighted_UniFrac_PCoA_MDS5	0.12781	0.52866	0.798409
Hypothyroidism	Unweighted_UniFrac_PCoA_MDS6	-0.255695	0.204648	0.522354
Hypothyroidism	Weighted_UniFrac_PCoA_MDS1	-0.0501236	0.806277	0.920506
Hypothyroidism	Weighted_UniFrac_PCoA_MDS2	-0.0629794	0.757808	0.909633
Hypothyroidism	Weighted_UniFrac_PCoA_MDS3	-0.0531877	0.792793	0.920506
Hypothyroidism	Weighted_UniFrac_PCoA_MDS4	-0.162482	0.416934	0.720519
Hypothyroidism	Weighted_UniFrac_PCoA_MDS5	-0.0402692	0.842688	0.931947
Hypothyroidism	Weighted_UniFrac_PCoA_MDS6	-0.0727749	0.72392	0.894307
IBD	shannon	-1.88699	0.0241046	0.188016
IBD	PD_whole_tree	-2.46229	0.00976865	0.107944
IBD	k__Bacteria.p__Actinobacteria.c__Actinobacteria.o__Actinomycetales.f__Actinomycetaceae	1.26623	0.161011	0.472347
IBD	k__Bacteria.p__Actinobacteria.c__Actinobacteria.o__Actinomycetales.f__Micrococcaceae	0.378871	0.665751	0.875779
IBD	k__Bacteria.p__Actinobacteria.c__Actinobacteria.o__Bifidobacteriales.f__Bifidobacteriaceae	-1.08847	0.221089	0.542393
IBD	k__Bacteria.p__Actinobacteria.c__Coriobacteriia.o__Coriobacteriales.f__Coriobacteriaceae	0.480497	0.609718	0.845696
IBD	k__Bacteria.p__Bacteroidetes.c__Bacteroidia.o__Bacteroidales.f__Bacteroidaceae	-0.628376	0.470687	0.7579
IBD	k__Bacteria.p__Bacteroidetes.c__Bacteroidia.o__Bacteroidales.f__Porphyromonadaceae	-1.15625	0.16679	0.48012
IBD	k__Bacteria.p__Bacteroidetes.c__Bacteroidia.o__Bacteroidales.f__Prevotellaceae	-1.86696	0.0782152	0.333732
IBD	k__Bacteria.p__Bacteroidetes.c__Bacteroidia.o__Bacteroidales.f__Rikenellaceae	-1.76608	0.0368229	0.227024
IBD	k__Bacteria.p__Bacteroidetes.c__Bacteroidia.o__Bacteroidales.f__S24.7	-2.2882	0.0722696	0.32128
IBD	k__Bacteria.p__Bacteroidetes.c__Bacteroidia.o__Bacteroidales.f__.Barnesiellaceae.	-2.00971	0.0130317	0.131909
IBD	k__Bacteria.p__Bacteroidetes.c__Bacteroidia.o__Bacteroidales.f__.Odoribacteraceae.	-2.38197	0.00173691	0.0365578
IBD	k__Bacteria.p__Bacteroidetes.c__Bacteroidia.o__Bacteroidales.f__.Paraprevotellaceae.	-2.06052	0.0586304	0.284256
IBD	k__Bacteria.p__Firmicutes.c__Bacilli.o__Gemellales.f__Gemellaceae	0.066072	0.943216	0.967663
IBD	k__Bacteria.p__Firmicutes.c__Bacilli.o__Lactobacillales.f__Enterococcaceae	0.619382	0.468901	0.757227
IBD	k__Bacteria.p__Firmicutes.c__Bacilli.o__Lactobacillales.f__Lactobacillaceae	1.73978	0.0275628	0.201368
IBD	k__Bacteria.p__Firmicutes.c__Bacilli.o__Lactobacillales.f__Leuconostocaceae	0.461995	0.563777	0.819443
IBD	k__Bacteria.p__Firmicutes.c__Bacilli.o__Lactobacillales.f__Streptococcaceae	1.19332	0.194826	0.512579
IBD	k__Bacteria.p__Firmicutes.c__Bacilli.o__Turicibacterales.f__Turicibacteraceae	-0.696938	0.46483	0.756074
IBD	k__Bacteria.p__Firmicutes.c__Clostridia.o__Clostridiales.f__Christensenellaceae	-2.6247	0.00342948	0.057549
IBD	k__Bacteria.p__Firmicutes.c__Clostridia.o__Clostridiales.f__Clostridiaceae	-0.854365	0.339363	0.67447
IBD	k__Bacteria.p__Firmicutes.c__Clostridia.o__Clostridiales.f__Dehalobacteriaceae	-2.57198	0.00680839	0.0858968
IBD	k__Bacteria.p__Firmicutes.c__Clostridia.o__Clostridiales.f__EtOH8	-0.791687	0.452637	0.747883
IBD	k__Bacteria.p__Firmicutes.c__Clostridia.o__Clostridiales.f__Eubacteriaceae	1.49391	0.0782734	0.333732
IBD	k__Bacteria.p__Firmicutes.c__Clostridia.o__Clostridiales.f__Lachnospiraceae	2.67535	0.00642621	0.0835407
IBD	k__Bacteria.p__Firmicutes.c__Clostridia.o__Clostridiales.f__Peptococcaceae	-2.26218	0.0254995	0.193704
IBD	k__Bacteria.p__Firmicutes.c__Clostridia.o__Clostridiales.f__Peptostreptococcaceae	1.09045	0.18762	0.505147
IBD	k__Bacteria.p__Firmicutes.c__Clostridia.o__Clostridiales.f__Ruminococcaceae	-2.05747	0.0042059	0.0641038
IBD	k__Bacteria.p__Firmicutes.c__Clostridia.o__Clostridiales.f__Syntrophomonadaceae	0.485225	0.548622	0.806802
IBD	k__Bacteria.p__Firmicutes.c__Clostridia.o__Clostridiales.f__Veillonellaceae	0.152102	0.871116	0.942938
IBD	k__Bacteria.p__Firmicutes.c__Clostridia.o__Clostridiales.f__.Mogibacteriaceae.	-0.0902934	0.922601	0.962147
IBD	k__Bacteria.p__Firmicutes.c__Clostridia.o__Clostridiales.f__.Tissierellaceae.	1.06599	0.197972	0.516312
IBD	k__Bacteria.p__Firmicutes.c__Erysipelotrichi.o__Erysipelotrichales.f__Erysipelotrichaceae	-0.0216567	0.981508	0.991402
IBD	k__Bacteria.p__Fusobacteria.c__Fusobacteriia.o__Fusobacteriales.f__Fusobacteriaceae	1.33579	0.0611503	0.292624
IBD	k__Bacteria.p__Proteobacteria.c__Alphaproteobacteria.o__Rhodobacterales.f__Rhodobacteraceae	-0.311386	0.761684	0.909633
IBD	k__Bacteria.p__Proteobacteria.c__Betaproteobacteria.o__Burkholderiales.f__Alcaligenaceae	-1.96204	0.0198416	0.164437
IBD	k__Bacteria.p__Proteobacteria.c__Betaproteobacteria.o__Burkholderiales.f__Comamonadaceae	-0.508472	0.620482	0.850751
IBD	k__Bacteria.p__Proteobacteria.c__Betaproteobacteria.o__Burkholderiales.f__Oxalobacteraceae	0.132342	0.886914	0.950341
IBD	k__Bacteria.p__Proteobacteria.c__Gammaproteobacteria.o__Enterobacteriales.f__Enterobacteriaceae	2.32429	0.0116234	0.120883
IBD	k__Bacteria.p__Proteobacteria.c__Gammaproteobacteria.o__Pasteurellales.f__Pasteurellaceae	-1.80268	0.0748164	0.326337
IBD	k__Bacteria.p__Proteobacteria.c__Gammaproteobacteria.o__Pseudomonadales.f__Pseudomonadaceae	1.08106	0.0961644	0.371706
IBD	k__Bacteria.p__Synergistetes.c__Synergistia.o__Synergistales.f__Synergistaceae	-0.0194442	0.983456	0.991552
IBD	k__Bacteria.p__Tenericutes.c__Mollicutes.o__Anaeroplasmatales.f__Anaeroplasmataceae	-0.560491	0.589651	0.834893
IBD	k__Bacteria.p__Verrucomicrobia.c__Opitutae.o__.Cerasicoccales..f__.Cerasicoccaceae.	-2.12779	0.11986	0.414619
IBD	k__Archaea.p__Euryarchaeota.c__Methanobacteria	-0.138132	0.885755	0.949802
IBD	k__Bacteria.p__Cyanobacteria.c__4C0d.2	-0.724513	0.466981	0.75699
IBD	k__Bacteria.p__Cyanobacteria.c__Chloroplast	1.6622	0.0232003	0.182573
IBD	k__Bacteria.p__Firmicutes.c__Clostridia	0.104607	0.911655	0.95713
IBD	k__Bacteria.p__Lentisphaerae.c__.Lentisphaeria.	-2.55445	0.0369813	0.227024
IBD	k__Bacteria.p__Proteobacteria.c__Alphaproteobacteria	-1.37222	0.165019	0.479859
IBD	k__Bacteria.p__Proteobacteria.c__Deltaproteobacteria	-0.704992	0.42828	0.729929
IBD	k__Bacteria.p__Proteobacteria.c__Epsilonproteobacteria	1.13047	0.118154	0.411754
IBD	k__Bacteria.p__Tenericutes.c__Mollicutes	-2.6487	0.00646244	0.0836019
IBD	k__Bacteria.p__Tenericutes.c__RF3	-2.99185	0.00959632	0.10693
IBD	k__Bacteria.p__Verrucomicrobia.c__Verrucomicrobiae	-0.208673	0.822515	0.927428
IBD	Unweighted_UniFrac_PCoA_MDS1	3.41478	0.000137216	0.00596554
IBD	Unweighted_UniFrac_PCoA_MDS2	-1.91501	0.0385144	0.232944
IBD	Unweighted_UniFrac_PCoA_MDS3	2.37604	0.0145556	0.138813
IBD	Unweighted_UniFrac_PCoA_MDS4	2.13993	0.0164585	0.146962
IBD	Unweighted_UniFrac_PCoA_MDS5	-0.479952	0.608249	0.845427
IBD	Unweighted_UniFrac_PCoA_MDS6	-0.904887	0.325201	0.656575
IBD	Weighted_UniFrac_PCoA_MDS1	-2.54844	0.0187938	0.160778
IBD	Weighted_UniFrac_PCoA_MDS2	-1.35979	0.17302	0.489701
IBD	Weighted_UniFrac_PCoA_MDS3	0.200526	0.831093	0.928433
IBD	Weighted_UniFrac_PCoA_MDS4	-2.96537	0.000274368	0.0101059
IBD	Weighted_UniFrac_PCoA_MDS5	0.640318	0.494548	0.774203
IBD	Weighted_UniFrac_PCoA_MDS6	0.668254	0.438353	0.738572
IBS	shannon	-1.12504	0.00115908	0.0272024
IBS	PD_whole_tree	-0.740011	0.0539371	0.273866
IBS	k__Bacteria.p__Actinobacteria.c__Actinobacteria.o__Actinomycetales.f__Actinomycetaceae	0.350778	0.352297	0.680912
IBS	k__Bacteria.p__Actinobacteria.c__Actinobacteria.o__Actinomycetales.f__Micrococcaceae	0.077566	0.835823	0.929782
IBS	k__Bacteria.p__Actinobacteria.c__Actinobacteria.o__Bifidobacteriales.f__Bifidobacteriaceae	-0.0641702	0.865726	0.942386
IBS	k__Bacteria.p__Actinobacteria.c__Coriobacteriia.o__Coriobacteriales.f__Coriobacteriaceae	-0.233057	0.539722	0.802346
IBS	k__Bacteria.p__Bacteroidetes.c__Bacteroidia.o__Bacteroidales.f__Bacteroidaceae	0.642506	0.125479	0.423404
IBS	k__Bacteria.p__Bacteroidetes.c__Bacteroidia.o__Bacteroidales.f__Porphyromonadaceae	0.505295	0.222226	0.544178
IBS	k__Bacteria.p__Bacteroidetes.c__Bacteroidia.o__Bacteroidales.f__Prevotellaceae	-0.141347	0.714736	0.89252
IBS	k__Bacteria.p__Bacteroidetes.c__Bacteroidia.o__Bacteroidales.f__Rikenellaceae	-0.353051	0.339524	0.67447
IBS	k__Bacteria.p__Bacteroidetes.c__Bacteroidia.o__Bacteroidales.f__S24.7	0.331534	0.35303	0.680963
IBS	k__Bacteria.p__Bacteroidetes.c__Bacteroidia.o__Bacteroidales.f__.Barnesiellaceae.	-0.455186	0.206447	0.524925
IBS	k__Bacteria.p__Bacteroidetes.c__Bacteroidia.o__Bacteroidales.f__.Odoribacteraceae.	-0.758964	0.0263555	0.195845
IBS	k__Bacteria.p__Bacteroidetes.c__Bacteroidia.o__Bacteroidales.f__.Paraprevotellaceae.	-0.0319644	0.93344	0.964813
IBS	k__Bacteria.p__Firmicutes.c__Bacilli.o__Gemellales.f__Gemellaceae	0.166039	0.654213	0.869225
IBS	k__Bacteria.p__Firmicutes.c__Bacilli.o__Lactobacillales.f__Enterococcaceae	0.351947	0.319762	0.652017
IBS	k__Bacteria.p__Firmicutes.c__Bacilli.o__Lactobacillales.f__Lactobacillaceae	0.18788	0.61194	0.846234
IBS	k__Bacteria.p__Firmicutes.c__Bacilli.o__Lactobacillales.f__Leuconostocaceae	0.272516	0.414611	0.720519
IBS	k__Bacteria.p__Firmicutes.c__Bacilli.o__Lactobacillales.f__Streptococcaceae	0.438044	0.243559	0.575436
IBS	k__Bacteria.p__Firmicutes.c__Bacilli.o__Turicibacterales.f__Turicibacteraceae	-0.0778261	0.838793	0.931177
IBS	k__Bacteria.p__Firmicutes.c__Clostridia.o__Clostridiales.f__Christensenellaceae	-0.581634	0.124367	0.422743
IBS	k__Bacteria.p__Firmicutes.c__Clostridia.o__Clostridiales.f__Clostridiaceae	-0.607751	0.0963582	0.371706
IBS	k__Bacteria.p__Firmicutes.c__Clostridia.o__Clostridiales.f__Dehalobacteriaceae	-0.314985	0.408237	0.715521
IBS	k__Bacteria.p__Firmicutes.c__Clostridia.o__Clostridiales.f__EtOH8	0.271817	0.447943	0.7445
IBS	k__Bacteria.p__Firmicutes.c__Clostridia.o__Clostridiales.f__Eubacteriaceae	0.222993	0.550024	0.807938
IBS	k__Bacteria.p__Firmicutes.c__Clostridia.o__Clostridiales.f__Lachnospiraceae	-0.0812884	0.830479	0.928433
IBS	k__Bacteria.p__Firmicutes.c__Clostridia.o__Clostridiales.f__Peptococcaceae	-0.765801	0.0526774	0.271583
IBS	k__Bacteria.p__Firmicutes.c__Clostridia.o__Clostridiales.f__Peptostreptococcaceae	-0.273811	0.493599	0.774203
IBS	k__Bacteria.p__Firmicutes.c__Clostridia.o__Clostridiales.f__Ruminococcaceae	-1.41918	4.03329e-06	0.000358994
IBS	k__Bacteria.p__Firmicutes.c__Clostridia.o__Clostridiales.f__Syntrophomonadaceae	-0.108656	0.785673	0.919508
IBS	k__Bacteria.p__Firmicutes.c__Clostridia.o__Clostridiales.f__Veillonellaceae	-0.0839481	0.825344	0.928433
IBS	k__Bacteria.p__Firmicutes.c__Clostridia.o__Clostridiales.f__.Mogibacteriaceae.	-0.673995	0.057587	0.280737
IBS	k__Bacteria.p__Firmicutes.c__Clostridia.o__Clostridiales.f__.Tissierellaceae.	-0.221949	0.575015	0.82496
IBS	k__Bacteria.p__Firmicutes.c__Erysipelotrichi.o__Erysipelotrichales.f__Erysipelotrichaceae	-0.483661	0.203269	0.520839
IBS	k__Bacteria.p__Fusobacteria.c__Fusobacteriia.o__Fusobacteriales.f__Fusobacteriaceae	0.601994	0.0567911	0.278907
IBS	k__Bacteria.p__Proteobacteria.c__Alphaproteobacteria.o__Rhodobacterales.f__Rhodobacteraceae	-0.418706	0.370782	0.69186
IBS	k__Bacteria.p__Proteobacteria.c__Betaproteobacteria.o__Burkholderiales.f__Alcaligenaceae	0.124287	0.747652	0.906747
IBS	k__Bacteria.p__Proteobacteria.c__Betaproteobacteria.o__Burkholderiales.f__Comamonadaceae	-0.860944	0.0856438	0.352135
IBS	k__Bacteria.p__Proteobacteria.c__Betaproteobacteria.o__Burkholderiales.f__Oxalobacteraceae	-0.28074	0.468943	0.757227
IBS	k__Bacteria.p__Proteobacteria.c__Gammaproteobacteria.o__Enterobacteriales.f__Enterobacteriaceae	0.444743	0.238502	0.568801
IBS	k__Bacteria.p__Proteobacteria.c__Gammaproteobacteria.o__Pasteurellales.f__Pasteurellaceae	-0.0954627	0.803431	0.920506
IBS	k__Bacteria.p__Proteobacteria.c__Gammaproteobacteria.o__Pseudomonadales.f__Pseudomonadaceae	0.102033	0.777141	0.91844
IBS	k__Bacteria.p__Synergistetes.c__Synergistia.o__Synergistales.f__Synergistaceae	0.208044	0.561999	0.818014
IBS	k__Bacteria.p__Tenericutes.c__Mollicutes.o__Anaeroplasmatales.f__Anaeroplasmataceae	-0.0878721	0.82239	0.927428
IBS	k__Bacteria.p__Verrucomicrobia.c__Opitutae.o__.Cerasicoccales..f__.Cerasicoccaceae.	-0.0711077	0.855186	0.9395
IBS	k__Archaea.p__Euryarchaeota.c__Methanobacteria	-0.584423	0.210436	0.528982
IBS	k__Bacteria.p__Cyanobacteria.c__4C0d.2	-0.536963	0.193442	0.51227
IBS	k__Bacteria.p__Cyanobacteria.c__Chloroplast	0.31544	0.375075	0.692688
IBS	k__Bacteria.p__Firmicutes.c__Clostridia	-1.21738	0.000154485	0.0065031
IBS	k__Bacteria.p__Lentisphaerae.c__.Lentisphaeria.	-0.631454	0.137842	0.444176
IBS	k__Bacteria.p__Proteobacteria.c__Alphaproteobacteria	-0.465162	0.235478	0.563727
IBS	k__Bacteria.p__Proteobacteria.c__Deltaproteobacteria	0.00129078	0.997301	0.997677
IBS	k__Bacteria.p__Proteobacteria.c__Epsilonproteobacteria	0.0627808	0.866543	0.942386
IBS	k__Bacteria.p__Tenericutes.c__Mollicutes	-0.57036	0.1347	0.439031
IBS	k__Bacteria.p__Tenericutes.c__RF3	-0.0826982	0.829668	0.928433
IBS	k__Bacteria.p__Verrucomicrobia.c__Verrucomicrobiae	-0.233727	0.536696	0.801044
IBS	Unweighted_UniFrac_PCoA_MDS1	0.954012	0.00990657	0.108289
IBS	Unweighted_UniFrac_PCoA_MDS2	-0.566834	0.133121	0.436926
IBS	Unweighted_UniFrac_PCoA_MDS3	0.625705	0.106587	0.388728
IBS	Unweighted_UniFrac_PCoA_MDS4	0.578355	0.123895	0.422335
IBS	Unweighted_UniFrac_PCoA_MDS5	-1.16083	0.00264588	0.0487284
IBS	Unweighted_UniFrac_PCoA_MDS6	-0.432519	0.249799	0.581621
IBS	Weighted_UniFrac_PCoA_MDS1	-0.742644	0.0722112	0.32128
IBS	Weighted_UniFrac_PCoA_MDS2	0.490539	0.179042	0.495003
IBS	Weighted_UniFrac_PCoA_MDS3	0.922355	0.0212279	0.17216
IBS	Weighted_UniFrac_PCoA_MDS4	-1.22727	0.000545314	0.0172163
IBS	Weighted_UniFrac_PCoA_MDS5	0.122886	0.747759	0.906747
IBS	Weighted_UniFrac_PCoA_MDS6	0.265887	0.462428	0.755804
IHD	shannon	-0.936262	0.000595037	0.0178647
IHD	PD_whole_tree	-0.104265	0.724038	0.894307
IHD	k__Bacteria.p__Actinobacteria.c__Actinobacteria.o__Actinomycetales.f__Actinomycetaceae	0.340602	0.24114	0.573031
IHD	k__Bacteria.p__Actinobacteria.c__Actinobacteria.o__Actinomycetales.f__Micrococcaceae	0.763514	0.00175342	0.0366146
IHD	k__Bacteria.p__Actinobacteria.c__Actinobacteria.o__Bifidobacteriales.f__Bifidobacteriaceae	-0.012862	0.965143	0.982934
IHD	k__Bacteria.p__Actinobacteria.c__Coriobacteriia.o__Coriobacteriales.f__Coriobacteriaceae	-0.481686	0.0988734	0.374589
IHD	k__Bacteria.p__Bacteroidetes.c__Bacteroidia.o__Bacteroidales.f__Bacteroidaceae	-0.216966	0.444559	0.744299
IHD	k__Bacteria.p__Bacteroidetes.c__Bacteroidia.o__Bacteroidales.f__Porphyromonadaceae	0.0706674	0.812447	0.920506
IHD	k__Bacteria.p__Bacteroidetes.c__Bacteroidia.o__Bacteroidales.f__Prevotellaceae	-0.0299992	0.919112	0.959765
IHD	k__Bacteria.p__Bacteroidetes.c__Bacteroidia.o__Bacteroidales.f__Rikenellaceae	0.0615103	0.835477	0.929782
IHD	k__Bacteria.p__Bacteroidetes.c__Bacteroidia.o__Bacteroidales.f__S24.7	-0.301606	0.336489	0.671964
IHD	k__Bacteria.p__Bacteroidetes.c__Bacteroidia.o__Bacteroidales.f__.Barnesiellaceae.	-0.559932	0.0418929	0.244176
IHD	k__Bacteria.p__Bacteroidetes.c__Bacteroidia.o__Bacteroidales.f__.Odoribacteraceae.	-0.0783974	0.787792	0.919958
IHD	k__Bacteria.p__Bacteroidetes.c__Bacteroidia.o__Bacteroidales.f__.Paraprevotellaceae.	-0.333777	0.273595	0.61057
IHD	k__Bacteria.p__Firmicutes.c__Bacilli.o__Gemellales.f__Gemellaceae	-0.126613	0.674297	0.879438
IHD	k__Bacteria.p__Firmicutes.c__Bacilli.o__Lactobacillales.f__Enterococcaceae	0.515019	0.0504919	0.267809
IHD	k__Bacteria.p__Firmicutes.c__Bacilli.o__Lactobacillales.f__Lactobacillaceae	0.599881	0.0257809	0.193704
IHD	k__Bacteria.p__Firmicutes.c__Bacilli.o__Lactobacillales.f__Leuconostocaceae	0.319458	0.202125	0.520785
IHD	k__Bacteria.p__Firmicutes.c__Bacilli.o__Lactobacillales.f__Streptococcaceae	0.789944	0.00661302	0.0839125
IHD	k__Bacteria.p__Firmicutes.c__Bacilli.o__Turicibacterales.f__Turicibacteraceae	-0.123319	0.677204	0.880797
IHD	k__Bacteria.p__Firmicutes.c__Clostridia.o__Clostridiales.f__Christensenellaceae	0.0355543	0.904009	0.955445
IHD	k__Bacteria.p__Firmicutes.c__Clostridia.o__Clostridiales.f__Clostridiaceae	0.170454	0.568081	0.82161
IHD	k__Bacteria.p__Firmicutes.c__Clostridia.o__Clostridiales.f__Dehalobacteriaceae	-0.191362	0.515693	0.789763
IHD	k__Bacteria.p__Firmicutes.c__Clostridia.o__Clostridiales.f__EtOH8	0.00148723	0.995971	0.997475
IHD	k__Bacteria.p__Firmicutes.c__Clostridia.o__Clostridiales.f__Eubacteriaceae	0.566796	0.0417324	0.243776
IHD	k__Bacteria.p__Firmicutes.c__Clostridia.o__Clostridiales.f__Lachnospiraceae	-0.564582	0.0479598	0.262788
[truncated: 654 more rows]

## Sheet: Just BMI
Supplementary Table 4: Results from logistic regression analysis of disorders versus microbiome features only adjusting for BMI, age, or neither.
Disorder	Microbiome Marker Trait	Beta	p	FDR adjusted p
Acne	shannon	-0.412444	0.0133527	0.182532
Acne	PD_whole_tree	-0.111715	0.519593	0.81924
Acne	k__Bacteria.p__Actinobacteria.c__Actinobacteria.o__Actinomycetales.f__Actinomycetaceae	-0.368243	0.036776	0.297316
Acne	k__Bacteria.p__Actinobacteria.c__Actinobacteria.o__Actinomycetales.f__Micrococcaceae	-0.153476	0.397347	0.750009
Acne	k__Bacteria.p__Actinobacteria.c__Actinobacteria.o__Bifidobacteriales.f__Bifidobacteriaceae	-0.227076	0.181353	0.582261
Acne	k__Bacteria.p__Actinobacteria.c__Coriobacteriia.o__Coriobacteriales.f__Coriobacteriaceae	-0.27611	0.108421	0.472141
Acne	k__Bacteria.p__Bacteroidetes.c__Bacteroidia.o__Bacteroidales.f__Bacteroidaceae	0.428432	0.0225566	0.234589
Acne	k__Bacteria.p__Bacteroidetes.c__Bacteroidia.o__Bacteroidales.f__Porphyromonadaceae	0.124214	0.482457	0.792246
Acne	k__Bacteria.p__Bacteroidetes.c__Bacteroidia.o__Bacteroidales.f__Prevotellaceae	-0.0824038	0.636745	0.885043
Acne	k__Bacteria.p__Bacteroidetes.c__Bacteroidia.o__Bacteroidales.f__Rikenellaceae	0.0275695	0.873736	0.958191
Acne	k__Bacteria.p__Bacteroidetes.c__Bacteroidia.o__Bacteroidales.f__S24.7	-0.139853	0.433943	0.768802
Acne	k__Bacteria.p__Bacteroidetes.c__Bacteroidia.o__Bacteroidales.f__.Barnesiellaceae.	-0.237841	0.155256	0.552099
Acne	k__Bacteria.p__Bacteroidetes.c__Bacteroidia.o__Bacteroidales.f__.Odoribacteraceae.	-0.13308	0.431903	0.767699
Acne	k__Bacteria.p__Bacteroidetes.c__Bacteroidia.o__Bacteroidales.f__.Paraprevotellaceae.	-0.270366	0.129964	0.509813
Acne	k__Bacteria.p__Firmicutes.c__Bacilli.o__Gemellales.f__Gemellaceae	-0.262011	0.151197	0.543638
Acne	k__Bacteria.p__Firmicutes.c__Bacilli.o__Lactobacillales.f__Enterococcaceae	-0.185339	0.306774	0.692132
Acne	k__Bacteria.p__Firmicutes.c__Bacilli.o__Lactobacillales.f__Lactobacillaceae	-0.175798	0.324806	0.705968
Acne	k__Bacteria.p__Firmicutes.c__Bacilli.o__Lactobacillales.f__Leuconostocaceae	0.0829205	0.615871	0.875289
Acne	k__Bacteria.p__Firmicutes.c__Bacilli.o__Lactobacillales.f__Streptococcaceae	-0.201093	0.247936	0.646163
Acne	k__Bacteria.p__Firmicutes.c__Bacilli.o__Turicibacterales.f__Turicibacteraceae	-0.19851	0.256275	0.652121
Acne	k__Bacteria.p__Firmicutes.c__Clostridia.o__Clostridiales.f__Christensenellaceae	-0.143782	0.40487	0.752431
Acne	k__Bacteria.p__Firmicutes.c__Clostridia.o__Clostridiales.f__Clostridiaceae	-0.233091	0.170153	0.571198
Acne	k__Bacteria.p__Firmicutes.c__Clostridia.o__Clostridiales.f__Dehalobacteriaceae	0.0784676	0.650449	0.890088
Acne	k__Bacteria.p__Firmicutes.c__Clostridia.o__Clostridiales.f__EtOH8	0.130662	0.434263	0.768802
Acne	k__Bacteria.p__Firmicutes.c__Clostridia.o__Clostridiales.f__Eubacteriaceae	0.381279	0.0216536	0.233256
Acne	k__Bacteria.p__Firmicutes.c__Clostridia.o__Clostridiales.f__Lachnospiraceae	-0.151273	0.377682	0.7381
Acne	k__Bacteria.p__Firmicutes.c__Clostridia.o__Clostridiales.f__Peptococcaceae	0.121771	0.479344	0.78992
Acne	k__Bacteria.p__Firmicutes.c__Clostridia.o__Clostridiales.f__Peptostreptococcaceae	-0.180668	0.313892	0.695441
Acne	k__Bacteria.p__Firmicutes.c__Clostridia.o__Clostridiales.f__Ruminococcaceae	-0.0406276	0.812941	0.943695
Acne	k__Bacteria.p__Firmicutes.c__Clostridia.o__Clostridiales.f__Syntrophomonadaceae	-0.436604	0.038647	0.305036
Acne	k__Bacteria.p__Firmicutes.c__Clostridia.o__Clostridiales.f__Veillonellaceae	-0.153247	0.372949	0.737759
Acne	k__Bacteria.p__Firmicutes.c__Clostridia.o__Clostridiales.f__.Mogibacteriaceae.	-0.0210243	0.903069	0.969435
Acne	k__Bacteria.p__Firmicutes.c__Clostridia.o__Clostridiales.f__.Tissierellaceae.	0.018991	0.912266	0.971832
Acne	k__Bacteria.p__Firmicutes.c__Erysipelotrichi.o__Erysipelotrichales.f__Erysipelotrichaceae	-0.152835	0.376609	0.737759
Acne	k__Bacteria.p__Fusobacteria.c__Fusobacteriia.o__Fusobacteriales.f__Fusobacteriaceae	-0.39383	0.0479198	0.337988
Acne	k__Bacteria.p__Proteobacteria.c__Alphaproteobacteria.o__Rhodobacterales.f__Rhodobacteraceae	0.0137513	0.936154	0.980935
Acne	k__Bacteria.p__Proteobacteria.c__Betaproteobacteria.o__Burkholderiales.f__Alcaligenaceae	-0.0591791	0.730776	0.9183
Acne	k__Bacteria.p__Proteobacteria.c__Betaproteobacteria.o__Burkholderiales.f__Comamonadaceae	0.0567749	0.738191	0.921697
Acne	k__Bacteria.p__Proteobacteria.c__Betaproteobacteria.o__Burkholderiales.f__Oxalobacteraceae	-0.220117	0.209475	0.605149
Acne	k__Bacteria.p__Proteobacteria.c__Gammaproteobacteria.o__Enterobacteriales.f__Enterobacteriaceae	-0.134633	0.438588	0.769779
Acne	k__Bacteria.p__Proteobacteria.c__Gammaproteobacteria.o__Pasteurellales.f__Pasteurellaceae	-0.190875	0.276784	0.669279
Acne	k__Bacteria.p__Proteobacteria.c__Gammaproteobacteria.o__Pseudomonadales.f__Pseudomonadaceae	-0.307286	0.136116	0.516881
Acne	k__Bacteria.p__Synergistetes.c__Synergistia.o__Synergistales.f__Synergistaceae	-0.316143	0.0997853	0.45626
Acne	k__Bacteria.p__Tenericutes.c__Mollicutes.o__Anaeroplasmatales.f__Anaeroplasmataceae	-0.365486	0.0630893	0.388851
Acne	k__Bacteria.p__Verrucomicrobia.c__Opitutae.o__.Cerasicoccales..f__.Cerasicoccaceae.	-0.114124	0.525394	0.821761
Acne	k__Archaea.p__Euryarchaeota.c__Methanobacteria	-0.392417	0.0511267	0.348368
Acne	k__Bacteria.p__Cyanobacteria.c__4C0d.2	-0.0635953	0.715854	0.913153
Acne	k__Bacteria.p__Cyanobacteria.c__Chloroplast	0.0362501	0.83251	0.950537
Acne	k__Bacteria.p__Firmicutes.c__Clostridia	-0.322231	0.0510325	0.348368
Acne	k__Bacteria.p__Lentisphaerae.c__.Lentisphaeria.	-0.594505	0.00234468	0.0723034
Acne	k__Bacteria.p__Proteobacteria.c__Alphaproteobacteria	-0.208951	0.233424	0.633944
Acne	k__Bacteria.p__Proteobacteria.c__Deltaproteobacteria	-0.59638	0.00024029	0.0172229
Acne	k__Bacteria.p__Proteobacteria.c__Epsilonproteobacteria	-0.0567824	0.747796	0.923686
Acne	k__Bacteria.p__Tenericutes.c__Mollicutes	-0.22625	0.191136	0.591108
Acne	k__Bacteria.p__Tenericutes.c__RF3	-0.462537	0.0114891	0.169697
Acne	k__Bacteria.p__Verrucomicrobia.c__Verrucomicrobiae	-0.0417439	0.809041	0.942873
Acne	Unweighted_UniFrac_PCoA_MDS1	0.225045	0.190274	0.591108
Acne	Unweighted_UniFrac_PCoA_MDS2	-0.29339	0.089189	0.436401
Acne	Unweighted_UniFrac_PCoA_MDS3	0.35231	0.0441872	0.328247
Acne	Unweighted_UniFrac_PCoA_MDS4	-0.16323	0.348737	0.724491
Acne	Unweighted_UniFrac_PCoA_MDS5	-0.0624751	0.718166	0.914658
Acne	Unweighted_UniFrac_PCoA_MDS6	0.0503343	0.771479	0.931677
Acne	Weighted_UniFrac_PCoA_MDS1	-0.441508	0.0162323	0.199759
Acne	Weighted_UniFrac_PCoA_MDS2	0.195804	0.24932	0.647597
Acne	Weighted_UniFrac_PCoA_MDS3	-0.0848975	0.622157	0.879979
Acne	Weighted_UniFrac_PCoA_MDS4	-0.156023	0.360925	0.731783
Acne	Weighted_UniFrac_PCoA_MDS5	0.00277906	0.987185	0.993597
Acne	Weighted_UniFrac_PCoA_MDS6	-0.394967	0.0357359	0.295406
AF	shannon	-0.166488	0.711972	0.91271
AF	PD_whole_tree	-0.347082	0.452403	0.775166
AF	k__Bacteria.p__Actinobacteria.c__Actinobacteria.o__Actinomycetales.f__Actinomycetaceae	0.267535	0.558679	0.844943
AF	k__Bacteria.p__Actinobacteria.c__Actinobacteria.o__Actinomycetales.f__Micrococcaceae	-0.275853	0.577513	0.854667
AF	k__Bacteria.p__Actinobacteria.c__Actinobacteria.o__Bifidobacteriales.f__Bifidobacteriaceae	0.0648394	0.888177	0.963992
AF	k__Bacteria.p__Actinobacteria.c__Coriobacteriia.o__Coriobacteriales.f__Coriobacteriaceae	-0.0830233	0.856328	0.957148
AF	k__Bacteria.p__Bacteroidetes.c__Bacteroidia.o__Bacteroidales.f__Bacteroidaceae	-0.369352	0.39336	0.748343
AF	k__Bacteria.p__Bacteroidetes.c__Bacteroidia.o__Bacteroidales.f__Porphyromonadaceae	-0.145464	0.746205	0.922921
AF	k__Bacteria.p__Bacteroidetes.c__Bacteroidia.o__Bacteroidales.f__Prevotellaceae	-0.671119	0.175788	0.576966
AF	k__Bacteria.p__Bacteroidetes.c__Bacteroidia.o__Bacteroidales.f__Rikenellaceae	-0.119981	0.791659	0.936432
AF	k__Bacteria.p__Bacteroidetes.c__Bacteroidia.o__Bacteroidales.f__S24.7	-0.308694	0.530057	0.824195
AF	k__Bacteria.p__Bacteroidetes.c__Bacteroidia.o__Bacteroidales.f__.Barnesiellaceae.	-0.649944	0.124071	0.502376
AF	k__Bacteria.p__Bacteroidetes.c__Bacteroidia.o__Bacteroidales.f__.Odoribacteraceae.	0.785767	0.128531	0.50951
AF	k__Bacteria.p__Bacteroidetes.c__Bacteroidia.o__Bacteroidales.f__.Paraprevotellaceae.	-1.06226	0.0441124	0.328247
AF	k__Bacteria.p__Firmicutes.c__Bacilli.o__Gemellales.f__Gemellaceae	-0.890882	0.0900728	0.438299
AF	k__Bacteria.p__Firmicutes.c__Bacilli.o__Lactobacillales.f__Enterococcaceae	0.304313	0.476913	0.788005
AF	k__Bacteria.p__Firmicutes.c__Bacilli.o__Lactobacillales.f__Lactobacillaceae	1.05386	0.0085438	0.149067
AF	k__Bacteria.p__Firmicutes.c__Bacilli.o__Lactobacillales.f__Leuconostocaceae	-0.142421	0.775695	0.933871
AF	k__Bacteria.p__Firmicutes.c__Bacilli.o__Lactobacillales.f__Streptococcaceae	0.552438	0.222842	0.618176
AF	k__Bacteria.p__Firmicutes.c__Bacilli.o__Turicibacterales.f__Turicibacteraceae	-0.5552	0.239085	0.639167
AF	k__Bacteria.p__Firmicutes.c__Clostridia.o__Clostridiales.f__Christensenellaceae	-0.448881	0.322302	0.705557
AF	k__Bacteria.p__Firmicutes.c__Clostridia.o__Clostridiales.f__Clostridiaceae	0.402289	0.397899	0.750033
AF	k__Bacteria.p__Firmicutes.c__Clostridia.o__Clostridiales.f__Dehalobacteriaceae	-0.302685	0.510585	0.811794
AF	k__Bacteria.p__Firmicutes.c__Clostridia.o__Clostridiales.f__EtOH8	0.0537813	0.905549	0.96987
AF	k__Bacteria.p__Firmicutes.c__Clostridia.o__Clostridiales.f__Eubacteriaceae	-0.151438	0.745985	0.922921
AF	k__Bacteria.p__Firmicutes.c__Clostridia.o__Clostridiales.f__Lachnospiraceae	0.55551	0.240259	0.639442
AF	k__Bacteria.p__Firmicutes.c__Clostridia.o__Clostridiales.f__Peptococcaceae	-0.419009	0.371461	0.736809
AF	k__Bacteria.p__Firmicutes.c__Clostridia.o__Clostridiales.f__Peptostreptococcaceae	0.198252	0.653042	0.890878
AF	k__Bacteria.p__Firmicutes.c__Clostridia.o__Clostridiales.f__Ruminococcaceae	0.183377	0.698615	0.905584
AF	k__Bacteria.p__Firmicutes.c__Clostridia.o__Clostridiales.f__Syntrophomonadaceae	-0.321749	0.552457	0.840799
AF	k__Bacteria.p__Firmicutes.c__Clostridia.o__Clostridiales.f__Veillonellaceae	0.445898	0.342221	0.720866
AF	k__Bacteria.p__Firmicutes.c__Clostridia.o__Clostridiales.f__.Mogibacteriaceae.	-0.34077	0.440206	0.770773
AF	k__Bacteria.p__Firmicutes.c__Clostridia.o__Clostridiales.f__.Tissierellaceae.	0.158244	0.723668	0.915436
AF	k__Bacteria.p__Firmicutes.c__Erysipelotrichi.o__Erysipelotrichales.f__Erysipelotrichaceae	0.425354	0.355104	0.726647
AF	k__Bacteria.p__Fusobacteria.c__Fusobacteriia.o__Fusobacteriales.f__Fusobacteriaceae	0.469428	0.242532	0.641271
AF	k__Bacteria.p__Proteobacteria.c__Alphaproteobacteria.o__Rhodobacterales.f__Rhodobacteraceae	-2.35072	0.0103646	0.162645
AF	k__Bacteria.p__Proteobacteria.c__Betaproteobacteria.o__Burkholderiales.f__Alcaligenaceae	-0.757695	0.0761301	0.411196
AF	k__Bacteria.p__Proteobacteria.c__Betaproteobacteria.o__Burkholderiales.f__Comamonadaceae	0.348091	0.400986	0.752059
AF	k__Bacteria.p__Proteobacteria.c__Betaproteobacteria.o__Burkholderiales.f__Oxalobacteraceae	0.00684461	0.988106	0.993597
AF	k__Bacteria.p__Proteobacteria.c__Gammaproteobacteria.o__Enterobacteriales.f__Enterobacteriaceae	0.41274	0.364591	0.733744
AF	k__Bacteria.p__Proteobacteria.c__Gammaproteobacteria.o__Pasteurellales.f__Pasteurellaceae	-0.441918	0.349209	0.724491
AF	k__Bacteria.p__Proteobacteria.c__Gammaproteobacteria.o__Pseudomonadales.f__Pseudomonadaceae	0.46766	0.201392	0.600104
AF	k__Bacteria.p__Synergistetes.c__Synergistia.o__Synergistales.f__Synergistaceae	0.0573607	0.898868	0.969023
AF	k__Bacteria.p__Tenericutes.c__Mollicutes.o__Anaeroplasmatales.f__Anaeroplasmataceae	-0.278536	0.578958	0.855715
AF	k__Bacteria.p__Verrucomicrobia.c__Opitutae.o__.Cerasicoccales..f__.Cerasicoccaceae.	-0.847978	0.157245	0.554842
AF	k__Archaea.p__Euryarchaeota.c__Methanobacteria	-0.459646	0.392544	0.748343
AF	k__Bacteria.p__Cyanobacteria.c__4C0d.2	-0.569708	0.25536	0.652121
AF	k__Bacteria.p__Cyanobacteria.c__Chloroplast	0.073854	0.869869	0.957472
AF	k__Bacteria.p__Firmicutes.c__Clostridia	0.689132	0.181071	0.582261
AF	k__Bacteria.p__Lentisphaerae.c__.Lentisphaeria.	-0.460227	0.357024	0.730013
AF	k__Bacteria.p__Proteobacteria.c__Alphaproteobacteria	-0.683888	0.157489	0.554842
AF	k__Bacteria.p__Proteobacteria.c__Deltaproteobacteria	-0.450709	0.302852	0.690597
AF	k__Bacteria.p__Proteobacteria.c__Epsilonproteobacteria	-0.187463	0.702509	0.905929
AF	k__Bacteria.p__Tenericutes.c__Mollicutes	-0.544603	0.238581	0.639053
AF	k__Bacteria.p__Tenericutes.c__RF3	-0.643459	0.191037	0.591108
AF	k__Bacteria.p__Verrucomicrobia.c__Verrucomicrobiae	-0.714153	0.113513	0.482052
AF	Unweighted_UniFrac_PCoA_MDS1	0.0845268	0.853389	0.956141
AF	Unweighted_UniFrac_PCoA_MDS2	-0.163891	0.72021	0.914683
AF	Unweighted_UniFrac_PCoA_MDS3	0.563451	0.224131	0.619808
AF	Unweighted_UniFrac_PCoA_MDS4	0.526401	0.244618	0.642303
AF	Unweighted_UniFrac_PCoA_MDS5	0.442227	0.33547	0.717062
AF	Unweighted_UniFrac_PCoA_MDS6	-0.166793	0.715053	0.913153
AF	Weighted_UniFrac_PCoA_MDS1	-0.374295	0.437369	0.769167
AF	Weighted_UniFrac_PCoA_MDS2	-0.655621	0.181856	0.582467
AF	Weighted_UniFrac_PCoA_MDS3	-0.383859	0.396008	0.750009
AF	Weighted_UniFrac_PCoA_MDS4	-1.00526	0.0210077	0.232137
AF	Weighted_UniFrac_PCoA_MDS5	-0.522689	0.245394	0.643111
AF	Weighted_UniFrac_PCoA_MDS6	0.316546	0.460837	0.779807
Allergy (Injested)	shannon	-0.406659	0.000486944	0.0248341
Allergy (Injested)	PD_whole_tree	-0.436868	0.000336276	0.019387
Allergy (Injested)	k__Bacteria.p__Actinobacteria.c__Actinobacteria.o__Actinomycetales.f__Actinomycetaceae	-0.0829624	0.490667	0.797823
Allergy (Injested)	k__Bacteria.p__Actinobacteria.c__Actinobacteria.o__Actinomycetales.f__Micrococcaceae	0.0607439	0.606353	0.871417
Allergy (Injested)	k__Bacteria.p__Actinobacteria.c__Actinobacteria.o__Bifidobacteriales.f__Bifidobacteriaceae	-0.269768	0.0219007	0.233256
Allergy (Injested)	k__Bacteria.p__Actinobacteria.c__Coriobacteriia.o__Coriobacteriales.f__Coriobacteriaceae	-0.0575237	0.630887	0.881903
Allergy (Injested)	k__Bacteria.p__Bacteroidetes.c__Bacteroidia.o__Bacteroidales.f__Bacteroidaceae	0.347317	0.00686692	0.129157
Allergy (Injested)	k__Bacteria.p__Bacteroidetes.c__Bacteroidia.o__Bacteroidales.f__Porphyromonadaceae	-0.254119	0.0278214	0.266362
Allergy (Injested)	k__Bacteria.p__Bacteroidetes.c__Bacteroidia.o__Bacteroidales.f__Prevotellaceae	-0.597189	3.73256e-06	0.00120072
Allergy (Injested)	k__Bacteria.p__Bacteroidetes.c__Bacteroidia.o__Bacteroidales.f__Rikenellaceae	0.170426	0.162436	0.560911
Allergy (Injested)	k__Bacteria.p__Bacteroidetes.c__Bacteroidia.o__Bacteroidales.f__S24.7	-0.254193	0.0458649	0.334888
Allergy (Injested)	k__Bacteria.p__Bacteroidetes.c__Bacteroidia.o__Bacteroidales.f__.Barnesiellaceae.	-0.243433	0.0363028	0.297145
Allergy (Injested)	k__Bacteria.p__Bacteroidetes.c__Bacteroidia.o__Bacteroidales.f__.Odoribacteraceae.	-0.082041	0.488379	0.79675
Allergy (Injested)	k__Bacteria.p__Bacteroidetes.c__Bacteroidia.o__Bacteroidales.f__.Paraprevotellaceae.	-0.495803	0.000102922	0.0110305
Allergy (Injested)	k__Bacteria.p__Firmicutes.c__Bacilli.o__Gemellales.f__Gemellaceae	0.185894	0.109364	0.473111
Allergy (Injested)	k__Bacteria.p__Firmicutes.c__Bacilli.o__Lactobacillales.f__Enterococcaceae	0.252564	0.0264318	0.256787
Allergy (Injested)	k__Bacteria.p__Firmicutes.c__Bacilli.o__Lactobacillales.f__Lactobacillaceae	-0.0432355	0.720312	0.914683
Allergy (Injested)	k__Bacteria.p__Firmicutes.c__Bacilli.o__Lactobacillales.f__Leuconostocaceae	0.149658	0.180257	0.582261
Allergy (Injested)	k__Bacteria.p__Firmicutes.c__Bacilli.o__Lactobacillales.f__Streptococcaceae	0.145517	0.223647	0.619468
Allergy (Injested)	k__Bacteria.p__Firmicutes.c__Bacilli.o__Turicibacterales.f__Turicibacteraceae	0.00748626	0.950193	0.984725
Allergy (Injested)	k__Bacteria.p__Firmicutes.c__Clostridia.o__Clostridiales.f__Christensenellaceae	-0.292586	0.0144338	0.187639
Allergy (Injested)	k__Bacteria.p__Firmicutes.c__Clostridia.o__Clostridiales.f__Clostridiaceae	-0.0826447	0.487819	0.79675
Allergy (Injested)	k__Bacteria.p__Firmicutes.c__Clostridia.o__Clostridiales.f__Dehalobacteriaceae	-0.0606217	0.612949	0.873947
Allergy (Injested)	k__Bacteria.p__Firmicutes.c__Clostridia.o__Clostridiales.f__EtOH8	-0.106569	0.387828	0.744764
Allergy (Injested)	k__Bacteria.p__Firmicutes.c__Clostridia.o__Clostridiales.f__Eubacteriaceae	-0.0603537	0.617143	0.876159
Allergy (Injested)	k__Bacteria.p__Firmicutes.c__Clostridia.o__Clostridiales.f__Lachnospiraceae	-0.0419823	0.725601	0.915436
Allergy (Injested)	k__Bacteria.p__Firmicutes.c__Clostridia.o__Clostridiales.f__Peptococcaceae	-0.246851	0.0421067	0.319436
Allergy (Injested)	k__Bacteria.p__Firmicutes.c__Clostridia.o__Clostridiales.f__Peptostreptococcaceae	0.15361	0.188276	0.590199
Allergy (Injested)	k__Bacteria.p__Firmicutes.c__Clostridia.o__Clostridiales.f__Ruminococcaceae	-0.317137	0.00552857	0.116363
Allergy (Injested)	k__Bacteria.p__Firmicutes.c__Clostridia.o__Clostridiales.f__Syntrophomonadaceae	-0.296283	0.0322086	0.285358
Allergy (Injested)	k__Bacteria.p__Firmicutes.c__Clostridia.o__Clostridiales.f__Veillonellaceae	-0.149531	0.210099	0.605989
Allergy (Injested)	k__Bacteria.p__Firmicutes.c__Clostridia.o__Clostridiales.f__.Mogibacteriaceae.	-0.0350771	0.769046	0.931677
Allergy (Injested)	k__Bacteria.p__Firmicutes.c__Clostridia.o__Clostridiales.f__.Tissierellaceae.	0.0557997	0.638137	0.885043
Allergy (Injested)	k__Bacteria.p__Firmicutes.c__Erysipelotrichi.o__Erysipelotrichales.f__Erysipelotrichaceae	-0.193446	0.106616	0.468499
Allergy (Injested)	k__Bacteria.p__Fusobacteria.c__Fusobacteriia.o__Fusobacteriales.f__Fusobacteriaceae	-0.037526	0.757247	0.929435
Allergy (Injested)	k__Bacteria.p__Proteobacteria.c__Alphaproteobacteria.o__Rhodobacterales.f__Rhodobacteraceae	0.21265	0.0519077	0.351171
Allergy (Injested)	k__Bacteria.p__Proteobacteria.c__Betaproteobacteria.o__Burkholderiales.f__Alcaligenaceae	-0.21713	0.0650055	0.390918
Allergy (Injested)	k__Bacteria.p__Proteobacteria.c__Betaproteobacteria.o__Burkholderiales.f__Comamonadaceae	0.271017	0.0149863	0.189255
Allergy (Injested)	k__Bacteria.p__Proteobacteria.c__Betaproteobacteria.o__Burkholderiales.f__Oxalobacteraceae	-0.461607	0.00019706	0.0157456
Allergy (Injested)	k__Bacteria.p__Proteobacteria.c__Gammaproteobacteria.o__Enterobacteriales.f__Enterobacteriaceae	0.199616	0.0945565	0.447142
Allergy (Injested)	k__Bacteria.p__Proteobacteria.c__Gammaproteobacteria.o__Pasteurellales.f__Pasteurellaceae	-0.224678	0.0655467	0.392393
Allergy (Injested)	k__Bacteria.p__Proteobacteria.c__Gammaproteobacteria.o__Pseudomonadales.f__Pseudomonadaceae	0.0874998	0.44555	0.774211
Allergy (Injested)	k__Bacteria.p__Synergistetes.c__Synergistia.o__Synergistales.f__Synergistaceae	-0.117733	0.34419	0.722146
Allergy (Injested)	k__Bacteria.p__Tenericutes.c__Mollicutes.o__Anaeroplasmatales.f__Anaeroplasmataceae	-0.340038	0.011918	0.172713
Allergy (Injested)	k__Bacteria.p__Verrucomicrobia.c__Opitutae.o__.Cerasicoccales..f__.Cerasicoccaceae.	-0.273688	0.0375569	0.297316
Allergy (Injested)	k__Archaea.p__Euryarchaeota.c__Methanobacteria	0.0780635	0.503685	0.806756
Allergy (Injested)	k__Bacteria.p__Cyanobacteria.c__4C0d.2	-0.394188	0.00206829	0.0660857
Allergy (Injested)	k__Bacteria.p__Cyanobacteria.c__Chloroplast	0.113223	0.3323	0.714349
Allergy (Injested)	k__Bacteria.p__Firmicutes.c__Clostridia	-0.332458	0.00392075	0.0999791
Allergy (Injested)	k__Bacteria.p__Lentisphaerae.c__.Lentisphaeria.	-0.469672	0.000379633	0.0205467
Allergy (Injested)	k__Bacteria.p__Proteobacteria.c__Alphaproteobacteria	-0.285481	0.0194987	0.224828
Allergy (Injested)	k__Bacteria.p__Proteobacteria.c__Deltaproteobacteria	-0.411596	0.000356378	0.0200017
Allergy (Injested)	k__Bacteria.p__Proteobacteria.c__Epsilonproteobacteria	-0.130671	0.298144	0.689006
Allergy (Injested)	k__Bacteria.p__Tenericutes.c__Mollicutes	-0.327244	0.00648467	0.123722
Allergy (Injested)	k__Bacteria.p__Tenericutes.c__RF3	-0.212292	0.0838344	0.428973
Allergy (Injested)	k__Bacteria.p__Verrucomicrobia.c__Verrucomicrobiae	0.121224	0.314466	0.695549
Allergy (Injested)	Unweighted_UniFrac_PCoA_MDS1	0.471451	7.48028e-05	0.0102334
Allergy (Injested)	Unweighted_UniFrac_PCoA_MDS2	-0.191289	0.110106	0.474028
Allergy (Injested)	Unweighted_UniFrac_PCoA_MDS3	0.473703	0.000108006	0.0110305
Allergy (Injested)	Unweighted_UniFrac_PCoA_MDS4	-0.0562312	0.639782	0.885154
Allergy (Injested)	Unweighted_UniFrac_PCoA_MDS5	0.0789357	0.5101	0.811794
Allergy (Injested)	Unweighted_UniFrac_PCoA_MDS6	-0.181295	0.128835	0.50951
Allergy (Injested)	Weighted_UniFrac_PCoA_MDS1	-0.579564	9.07311e-06	0.00200516
Allergy (Injested)	Weighted_UniFrac_PCoA_MDS2	0.01299	0.913618	0.972099
Allergy (Injested)	Weighted_UniFrac_PCoA_MDS3	0.163087	0.177689	0.579619
Allergy (Injested)	Weighted_UniFrac_PCoA_MDS4	-0.293372	0.0125574	0.177139
Allergy (Injested)	Weighted_UniFrac_PCoA_MDS5	0.0329786	0.78335	0.933941
Allergy (Injested)	Weighted_UniFrac_PCoA_MDS6	-0.153031	0.216321	0.61095
Allergy (Respiratory)	shannon	-0.156372	0.0708908	0.405178
Allergy (Respiratory)	PD_whole_tree	-0.211106	0.0160437	0.198822
Allergy (Respiratory)	k__Bacteria.p__Actinobacteria.c__Actinobacteria.o__Actinomycetales.f__Actinomycetaceae	-0.065223	0.454944	0.778107
Allergy (Respiratory)	k__Bacteria.p__Actinobacteria.c__Actinobacteria.o__Actinomycetales.f__Micrococcaceae	-0.0476415	0.587741	0.858782
Allergy (Respiratory)	k__Bacteria.p__Actinobacteria.c__Actinobacteria.o__Bifidobacteriales.f__Bifidobacteriaceae	-0.0434045	0.617564	0.876287
Allergy (Respiratory)	k__Bacteria.p__Actinobacteria.c__Coriobacteriia.o__Coriobacteriales.f__Coriobacteriaceae	-0.152609	0.0795973	0.420762
Allergy (Respiratory)	k__Bacteria.p__Bacteroidetes.c__Bacteroidia.o__Bacteroidales.f__Bacteroidaceae	0.103644	0.240393	0.639442
Allergy (Respiratory)	k__Bacteria.p__Bacteroidetes.c__Bacteroidia.o__Bacteroidales.f__Porphyromonadaceae	-0.102851	0.233516	0.633944
Allergy (Respiratory)	k__Bacteria.p__Bacteroidetes.c__Bacteroidia.o__Bacteroidales.f__Prevotellaceae	-0.181206	0.0399655	0.311731
Allergy (Respiratory)	k__Bacteria.p__Bacteroidetes.c__Bacteroidia.o__Bacteroidales.f__Rikenellaceae	-0.0764016	0.378609	0.7381
Allergy (Respiratory)	k__Bacteria.p__Bacteroidetes.c__Bacteroidia.o__Bacteroidales.f__S24.7	-0.134259	0.130899	0.509813
Allergy (Respiratory)	k__Bacteria.p__Bacteroidetes.c__Bacteroidia.o__Bacteroidales.f__.Barnesiellaceae.	-0.0207794	0.811125	0.943466
Allergy (Respiratory)	k__Bacteria.p__Bacteroidetes.c__Bacteroidia.o__Bacteroidales.f__.Odoribacteraceae.	-0.097589	0.258681	0.654364
Allergy (Respiratory)	k__Bacteria.p__Bacteroidetes.c__Bacteroidia.o__Bacteroidales.f__.Paraprevotellaceae.	-0.175251	0.0470023	0.336315
Allergy (Respiratory)	k__Bacteria.p__Firmicutes.c__Bacilli.o__Gemellales.f__Gemellaceae	0.0569841	0.510438	0.811794
Allergy (Respiratory)	k__Bacteria.p__Firmicutes.c__Bacilli.o__Lactobacillales.f__Enterococcaceae	-0.192946	0.0324955	0.285358
Allergy (Respiratory)	k__Bacteria.p__Firmicutes.c__Bacilli.o__Lactobacillales.f__Lactobacillaceae	-0.120168	0.173639	0.574895
Allergy (Respiratory)	k__Bacteria.p__Firmicutes.c__Bacilli.o__Lactobacillales.f__Leuconostocaceae	-0.0411549	0.641525	0.88572
Allergy (Respiratory)	k__Bacteria.p__Firmicutes.c__Bacilli.o__Lactobacillales.f__Streptococcaceae	0.0658419	0.44943	0.775094
Allergy (Respiratory)	k__Bacteria.p__Firmicutes.c__Bacilli.o__Turicibacterales.f__Turicibacteraceae	-0.111048	0.204123	0.602972
Allergy (Respiratory)	k__Bacteria.p__Firmicutes.c__Clostridia.o__Clostridiales.f__Christensenellaceae	-0.20411	0.0192573	0.223993
Allergy (Respiratory)	k__Bacteria.p__Firmicutes.c__Clostridia.o__Clostridiales.f__Clostridiaceae	-0.172185	0.0468399	0.336315
Allergy (Respiratory)	k__Bacteria.p__Firmicutes.c__Clostridia.o__Clostridiales.f__Dehalobacteriaceae	-0.172681	0.0476211	0.337988
Allergy (Respiratory)	k__Bacteria.p__Firmicutes.c__Clostridia.o__Clostridiales.f__EtOH8	0.0237983	0.783919	0.933941
Allergy (Respiratory)	k__Bacteria.p__Firmicutes.c__Clostridia.o__Clostridiales.f__Eubacteriaceae	-0.100498	0.252328	0.649683
Allergy (Respiratory)	k__Bacteria.p__Firmicutes.c__Clostridia.o__Clostridiales.f__Lachnospiraceae	0.033727	0.698975	0.905584
Allergy (Respiratory)	k__Bacteria.p__Firmicutes.c__Clostridia.o__Clostridiales.f__Peptococcaceae	-0.0777067	0.373456	0.737759
Allergy (Respiratory)	k__Bacteria.p__Firmicutes.c__Clostridia.o__Clostridiales.f__Peptostreptococcaceae	0.0613771	0.478226	0.788716
Allergy (Respiratory)	k__Bacteria.p__Firmicutes.c__Clostridia.o__Clostridiales.f__Ruminococcaceae	-0.117646	0.172375	0.574295
Allergy (Respiratory)	k__Bacteria.p__Firmicutes.c__Clostridia.o__Clostridiales.f__Syntrophomonadaceae	-0.120122	0.186144	0.587682
Allergy (Respiratory)	k__Bacteria.p__Firmicutes.c__Clostridia.o__Clostridiales.f__Veillonellaceae	0.110135	0.207755	0.602972
Allergy (Respiratory)	k__Bacteria.p__Firmicutes.c__Clostridia.o__Clostridiales.f__.Mogibacteriaceae.	-0.133988	0.121674	0.500529
Allergy (Respiratory)	k__Bacteria.p__Firmicutes.c__Clostridia.o__Clostridiales.f__.Tissierellaceae.	0.153866	0.0732002	0.411018
Allergy (Respiratory)	k__Bacteria.p__Firmicutes.c__Erysipelotrichi.o__Erysipelotrichales.f__Erysipelotrichaceae	-0.0104949	0.904093	0.969435
Allergy (Respiratory)	k__Bacteria.p__Fusobacteria.c__Fusobacteriia.o__Fusobacteriales.f__Fusobacteriaceae	-0.000262408	0.997596	0.997596
Allergy (Respiratory)	k__Bacteria.p__Proteobacteria.c__Alphaproteobacteria.o__Rhodobacterales.f__Rhodobacteraceae	-0.0664144	0.457317	0.778938
Allergy (Respiratory)	k__Bacteria.p__Proteobacteria.c__Betaproteobacteria.o__Burkholderiales.f__Alcaligenaceae	-0.029998	0.73011	0.9183
Allergy (Respiratory)	k__Bacteria.p__Proteobacteria.c__Betaproteobacteria.o__Burkholderiales.f__Comamonadaceae	-0.0223858	0.798046	0.939412
Allergy (Respiratory)	k__Bacteria.p__Proteobacteria.c__Betaproteobacteria.o__Burkholderiales.f__Oxalobacteraceae	-0.156413	0.0744041	0.411018
Allergy (Respiratory)	k__Bacteria.p__Proteobacteria.c__Gammaproteobacteria.o__Enterobacteriales.f__Enterobacteriaceae	0.00453354	0.958488	0.985618
Allergy (Respiratory)	k__Bacteria.p__Proteobacteria.c__Gammaproteobacteria.o__Pasteurellales.f__Pasteurellaceae	0.0235997	0.786245	0.934326
Allergy (Respiratory)	k__Bacteria.p__Proteobacteria.c__Gammaproteobacteria.o__Pseudomonadales.f__Pseudomonadaceae	0.0683227	0.423999	0.764111
Allergy (Respiratory)	k__Bacteria.p__Synergistetes.c__Synergistia.o__Synergistales.f__Synergistaceae	0.0141963	0.870203	0.957472
Allergy (Respiratory)	k__Bacteria.p__Tenericutes.c__Mollicutes.o__Anaeroplasmatales.f__Anaeroplasmataceae	-0.123114	0.169069	0.570448
Allergy (Respiratory)	k__Bacteria.p__Verrucomicrobia.c__Opitutae.o__.Cerasicoccales..f__.Cerasicoccaceae.	-0.15186	0.0920652	0.443116
Allergy (Respiratory)	k__Archaea.p__Euryarchaeota.c__Methanobacteria	-0.0413326	0.638331	0.885043
Allergy (Respiratory)	k__Bacteria.p__Cyanobacteria.c__4C0d.2	-0.203363	0.0223435	0.23388
Allergy (Respiratory)	k__Bacteria.p__Cyanobacteria.c__Chloroplast	0.0415326	0.631516	0.881903
Allergy (Respiratory)	k__Bacteria.p__Firmicutes.c__Clostridia	-0.0577753	0.50517	0.807734
Allergy (Respiratory)	k__Bacteria.p__Lentisphaerae.c__.Lentisphaeria.	-0.119522	0.176392	0.578233
Allergy (Respiratory)	k__Bacteria.p__Proteobacteria.c__Alphaproteobacteria	-0.0652238	0.455069	0.778107
Allergy (Respiratory)	k__Bacteria.p__Proteobacteria.c__Deltaproteobacteria	-0.115609	0.181299	0.582261
Allergy (Respiratory)	k__Bacteria.p__Proteobacteria.c__Epsilonproteobacteria	-0.0530645	0.547233	0.837068
Allergy (Respiratory)	k__Bacteria.p__Tenericutes.c__Mollicutes	-0.19833	0.022981	0.237143
Allergy (Respiratory)	k__Bacteria.p__Tenericutes.c__RF3	-0.143894	0.102153	0.459169
Allergy (Respiratory)	k__Bacteria.p__Verrucomicrobia.c__Verrucomicrobiae	0.0911013	0.296852	0.689006
Allergy (Respiratory)	Unweighted_UniFrac_PCoA_MDS1	0.238011	0.00623674	0.120627
Allergy (Respiratory)	Unweighted_UniFrac_PCoA_MDS2	-0.156277	0.0728952	0.410442
Allergy (Respiratory)	Unweighted_UniFrac_PCoA_MDS3	0.0862015	0.323247	0.705557
Allergy (Respiratory)	Unweighted_UniFrac_PCoA_MDS4	-0.0134434	0.877382	0.960304
Allergy (Respiratory)	Unweighted_UniFrac_PCoA_MDS5	0.0709565	0.415311	0.758543
Allergy (Respiratory)	Unweighted_UniFrac_PCoA_MDS6	-0.0725391	0.404521	0.752431
Allergy (Respiratory)	Weighted_UniFrac_PCoA_MDS1	-0.160183	0.0702273	0.405106
Allergy (Respiratory)	Weighted_UniFrac_PCoA_MDS2	-0.00709068	0.935145	0.980935
Allergy (Respiratory)	Weighted_UniFrac_PCoA_MDS3	-0.122651	0.158085	0.554887
Allergy (Respiratory)	Weighted_UniFrac_PCoA_MDS4	-0.066929	0.440899	0.771237
Allergy (Respiratory)	Weighted_UniFrac_PCoA_MDS5	0.0317951	0.715183	0.913153
Allergy (Respiratory)	Weighted_UniFrac_PCoA_MDS6	-0.087876	0.318857	0.700672
Allergy (Skin)	shannon	-0.217691	0.196881	0.595359
Allergy (Skin)	PD_whole_tree	-0.178926	0.301129	0.690083
Allergy (Skin)	k__Bacteria.p__Actinobacteria.c__Actinobacteria.o__Actinomycetales.f__Actinomycetaceae	-0.090807	0.599549	0.866846
Allergy (Skin)	k__Bacteria.p__Actinobacteria.c__Actinobacteria.o__Actinomycetales.f__Micrococcaceae	0.0401654	0.813368	0.943695
Allergy (Skin)	k__Bacteria.p__Actinobacteria.c__Actinobacteria.o__Bifidobacteriales.f__Bifidobacteriaceae	-0.320774	0.0560808	0.364896
Allergy (Skin)	k__Bacteria.p__Actinobacteria.c__Coriobacteriia.o__Coriobacteriales.f__Coriobacteriaceae	-0.244006	0.154155	0.551713
Allergy (Skin)	k__Bacteria.p__Bacteroidetes.c__Bacteroidia.o__Bacteroidales.f__Bacteroidaceae	0.306619	0.0933742	0.445375
Allergy (Skin)	k__Bacteria.p__Bacteroidetes.c__Bacteroidia.o__Bacteroidales.f__Porphyromonadaceae	-0.0612817	0.719103	0.914658
Allergy (Skin)	k__Bacteria.p__Bacteroidetes.c__Bacteroidia.o__Bacteroidales.f__Prevotellaceae	-0.477421	0.0087318	0.151351
Allergy (Skin)	k__Bacteria.p__Bacteroidetes.c__Bacteroidia.o__Bacteroidales.f__Rikenellaceae	0.0432688	0.802434	0.939999
Allergy (Skin)	k__Bacteria.p__Bacteroidetes.c__Bacteroidia.o__Bacteroidales.f__S24.7	-0.358653	0.0563263	0.365226
Allergy (Skin)	k__Bacteria.p__Bacteroidetes.c__Bacteroidia.o__Bacteroidales.f__.Barnesiellaceae.	0.0418143	0.809305	0.942873
Allergy (Skin)	k__Bacteria.p__Bacteroidetes.c__Bacteroidia.o__Bacteroidales.f__.Odoribacteraceae.	-0.167603	0.317366	0.700211
Allergy (Skin)	k__Bacteria.p__Bacteroidetes.c__Bacteroidia.o__Bacteroidales.f__.Paraprevotellaceae.	-0.150403	0.390496	0.747182
Allergy (Skin)	k__Bacteria.p__Firmicutes.c__Bacilli.o__Gemellales.f__Gemellaceae	0.193294	0.244061	0.641814
Allergy (Skin)	k__Bacteria.p__Firmicutes.c__Bacilli.o__Lactobacillales.f__Enterococcaceae	-0.114177	0.519438	0.81924
Allergy (Skin)	k__Bacteria.p__Firmicutes.c__Bacilli.o__Lactobacillales.f__Lactobacillaceae	-0.21843	0.22259	0.618176
Allergy (Skin)	k__Bacteria.p__Firmicutes.c__Bacilli.o__Lactobacillales.f__Leuconostocaceae	-0.184275	0.334913	0.717062
Allergy (Skin)	k__Bacteria.p__Firmicutes.c__Bacilli.o__Lactobacillales.f__Streptococcaceae	-0.0293892	0.864578	0.957472
Allergy (Skin)	k__Bacteria.p__Firmicutes.c__Bacilli.o__Turicibacterales.f__Turicibacteraceae	0.15213	0.373774	0.737759
Allergy (Skin)	k__Bacteria.p__Firmicutes.c__Clostridia.o__Clostridiales.f__Christensenellaceae	-0.00942784	0.956327	0.9855
Allergy (Skin)	k__Bacteria.p__Firmicutes.c__Clostridia.o__Clostridiales.f__Clostridiaceae	-0.0701376	0.681993	0.901744
Allergy (Skin)	k__Bacteria.p__Firmicutes.c__Clostridia.o__Clostridiales.f__Dehalobacteriaceae	-0.0727579	0.672442	0.897478
Allergy (Skin)	k__Bacteria.p__Firmicutes.c__Clostridia.o__Clostridiales.f__EtOH8	0.226317	0.163271	0.561841
Allergy (Skin)	k__Bacteria.p__Firmicutes.c__Clostridia.o__Clostridiales.f__Eubacteriaceae	0.0553077	0.74648	0.922921
Allergy (Skin)	k__Bacteria.p__Firmicutes.c__Clostridia.o__Clostridiales.f__Lachnospiraceae	-0.0106623	0.950594	0.984756
Allergy (Skin)	k__Bacteria.p__Firmicutes.c__Clostridia.o__Clostridiales.f__Peptococcaceae	-0.0201837	0.906773	0.970445
Allergy (Skin)	k__Bacteria.p__Firmicutes.c__Clostridia.o__Clostridiales.f__Peptostreptococcaceae	-0.0330181	0.84891	0.955679
Allergy (Skin)	k__Bacteria.p__Firmicutes.c__Clostridia.o__Clostridiales.f__Ruminococcaceae	-0.257986	0.115884	0.487466
Allergy (Skin)	k__Bacteria.p__Firmicutes.c__Clostridia.o__Clostridiales.f__Syntrophomonadaceae	-0.18214	0.332393	0.714349
Allergy (Skin)	k__Bacteria.p__Firmicutes.c__Clostridia.o__Clostridiales.f__Veillonellaceae	-0.0462268	0.787964	0.934326
Allergy (Skin)	k__Bacteria.p__Firmicutes.c__Clostridia.o__Clostridiales.f__.Mogibacteriaceae.	-0.228291	0.174538	0.575001
Allergy (Skin)	k__Bacteria.p__Firmicutes.c__Clostridia.o__Clostridiales.f__.Tissierellaceae.	0.0474486	0.780873	0.933871
Allergy (Skin)	k__Bacteria.p__Firmicutes.c__Erysipelotrichi.o__Erysipelotrichales.f__Erysipelotrichaceae	-0.362648	0.0350873	0.293538
Allergy (Skin)	k__Bacteria.p__Fusobacteria.c__Fusobacteriia.o__Fusobacteriales.f__Fusobacteriaceae	0.0334715	0.844102	0.953027
Allergy (Skin)	k__Bacteria.p__Proteobacteria.c__Alphaproteobacteria.o__Rhodobacterales.f__Rhodobacteraceae	-0.0539713	0.761162	0.929435
Allergy (Skin)	k__Bacteria.p__Proteobacteria.c__Betaproteobacteria.o__Burkholderiales.f__Alcaligenaceae	-0.0375626	0.826666	0.949597
Allergy (Skin)	k__Bacteria.p__Proteobacteria.c__Betaproteobacteria.o__Burkholderiales.f__Comamonadaceae	0.0878541	0.599682	0.866846
Allergy (Skin)	k__Bacteria.p__Proteobacteria.c__Betaproteobacteria.o__Burkholderiales.f__Oxalobacteraceae	-0.509942	0.00427291	0.100791
Allergy (Skin)	k__Bacteria.p__Proteobacteria.c__Gammaproteobacteria.o__Enterobacteriales.f__Enterobacteriaceae	0.212045	0.215753	0.610233
Allergy (Skin)	k__Bacteria.p__Proteobacteria.c__Gammaproteobacteria.o__Pasteurellales.f__Pasteurellaceae	-0.11716	0.500011	0.805971
Allergy (Skin)	k__Bacteria.p__Proteobacteria.c__Gammaproteobacteria.o__Pseudomonadales.f__Pseudomonadaceae	-0.145801	0.4362	0.768931
Allergy (Skin)	k__Bacteria.p__Synergistetes.c__Synergistia.o__Synergistales.f__Synergistaceae	0.0866538	0.60504	0.871099
Allergy (Skin)	k__Bacteria.p__Tenericutes.c__Mollicutes.o__Anaeroplasmatales.f__Anaeroplasmataceae	-0.139986	0.438337	0.769779
Allergy (Skin)	k__Bacteria.p__Verrucomicrobia.c__Opitutae.o__.Cerasicoccales..f__.Cerasicoccaceae.	-0.108191	0.544443	0.835736
Allergy (Skin)	k__Archaea.p__Euryarchaeota.c__Methanobacteria	0.0971088	0.55894	0.844943
Allergy (Skin)	k__Bacteria.p__Cyanobacteria.c__4C0d.2	-0.249094	0.164419	0.563358
Allergy (Skin)	k__Bacteria.p__Cyanobacteria.c__Chloroplast	-0.0604675	0.729517	0.9183
Allergy (Skin)	k__Bacteria.p__Firmicutes.c__Clostridia	-0.176857	0.291588	0.686461
Allergy (Skin)	k__Bacteria.p__Lentisphaerae.c__.Lentisphaeria.	-0.0888376	0.611988	0.873947
Allergy (Skin)	k__Bacteria.p__Proteobacteria.c__Alphaproteobacteria	0.0571852	0.739005	0.921844
Allergy (Skin)	k__Bacteria.p__Proteobacteria.c__Deltaproteobacteria	-0.458396	0.00507459	0.11031
Allergy (Skin)	k__Bacteria.p__Proteobacteria.c__Epsilonproteobacteria	-0.0634769	0.718623	0.914658
Allergy (Skin)	k__Bacteria.p__Tenericutes.c__Mollicutes	-0.178449	0.300069	0.689799
Allergy (Skin)	k__Bacteria.p__Tenericutes.c__RF3	0.0669308	0.695467	0.905202
Allergy (Skin)	k__Bacteria.p__Verrucomicrobia.c__Verrucomicrobiae	-0.0304854	0.85931	0.957148
Allergy (Skin)	Unweighted_UniFrac_PCoA_MDS1	0.212853	0.213178	0.606549
Allergy (Skin)	Unweighted_UniFrac_PCoA_MDS2	-0.179883	0.295095	0.6889
Allergy (Skin)	Unweighted_UniFrac_PCoA_MDS3	0.339237	0.0513804	0.348493
Allergy (Skin)	Unweighted_UniFrac_PCoA_MDS4	0.0422404	0.805913	0.940627
Allergy (Skin)	Unweighted_UniFrac_PCoA_MDS5	-0.107332	0.533534	0.825515
Allergy (Skin)	Unweighted_UniFrac_PCoA_MDS6	-0.164736	0.33636	0.717062
Allergy (Skin)	Weighted_UniFrac_PCoA_MDS1	-0.446923	0.0146044	0.187836
Allergy (Skin)	Weighted_UniFrac_PCoA_MDS2	-0.0984408	0.57116	0.85288
Allergy (Skin)	Weighted_UniFrac_PCoA_MDS3	0.179479	0.30203	0.690083
Allergy (Skin)	Weighted_UniFrac_PCoA_MDS4	-0.255071	0.130427	0.509813
Allergy (Skin)	Weighted_UniFrac_PCoA_MDS5	-0.0302616	0.86044	0.957148
Allergy (Skin)	Weighted_UniFrac_PCoA_MDS6	-0.118051	0.503664	0.806756
AMD	shannon	-0.154666	0.688258	0.902951
AMD	PD_whole_tree	-0.373184	0.342034	0.720866
AMD	k__Bacteria.p__Actinobacteria.c__Actinobacteria.o__Actinomycetales.f__Actinomycetaceae	0.507118	0.185381	0.587619
AMD	k__Bacteria.p__Actinobacteria.c__Actinobacteria.o__Actinomycetales.f__Micrococcaceae	0.578609	0.0891677	0.436401
AMD	k__Bacteria.p__Actinobacteria.c__Actinobacteria.o__Bifidobacteriales.f__Bifidobacteriaceae	-0.255691	0.504984	0.807734
AMD	k__Bacteria.p__Actinobacteria.c__Coriobacteriia.o__Coriobacteriales.f__Coriobacteriaceae	-0.328241	0.397178	0.750009
AMD	k__Bacteria.p__Bacteroidetes.c__Bacteroidia.o__Bacteroidales.f__Bacteroidaceae	0.180666	0.65247	0.890576
AMD	k__Bacteria.p__Bacteroidetes.c__Bacteroidia.o__Bacteroidales.f__Porphyromonadaceae	0.137398	0.729888	0.9183
AMD	k__Bacteria.p__Bacteroidetes.c__Bacteroidia.o__Bacteroidales.f__Prevotellaceae	-0.0429248	0.912733	0.971832
AMD	k__Bacteria.p__Bacteroidetes.c__Bacteroidia.o__Bacteroidales.f__Rikenellaceae	-0.0124267	0.974575	0.990258
AMD	k__Bacteria.p__Bacteroidetes.c__Bacteroidia.o__Bacteroidales.f__S24.7	0.0624446	0.871452	0.957505
AMD	k__Bacteria.p__Bacteroidetes.c__Bacteroidia.o__Bacteroidales.f__.Barnesiellaceae.	-0.717766	0.0467299	0.336315
AMD	k__Bacteria.p__Bacteroidetes.c__Bacteroidia.o__Bacteroidales.f__.Odoribacteraceae.	-0.770606	0.0292288	0.273904
AMD	k__Bacteria.p__Bacteroidetes.c__Bacteroidia.o__Bacteroidales.f__.Paraprevotellaceae.	0.00650389	0.986697	0.993597
AMD	k__Bacteria.p__Firmicutes.c__Bacilli.o__Gemellales.f__Gemellaceae	0.419126	0.250522	0.648179
AMD	k__Bacteria.p__Firmicutes.c__Bacilli.o__Lactobacillales.f__Enterococcaceae	0.669825	0.0494831	0.343202
AMD	k__Bacteria.p__Firmicutes.c__Bacilli.o__Lactobacillales.f__Lactobacillaceae	0.350153	0.346333	0.72355
AMD	k__Bacteria.p__Firmicutes.c__Bacilli.o__Lactobacillales.f__Leuconostocaceae	-0.275984	0.530813	0.824195
AMD	k__Bacteria.p__Firmicutes.c__Bacilli.o__Lactobacillales.f__Streptococcaceae	0.125231	0.74771	0.923686
AMD	k__Bacteria.p__Firmicutes.c__Bacilli.o__Turicibacterales.f__Turicibacteraceae	0.471241	0.219948	0.615539
AMD	k__Bacteria.p__Firmicutes.c__Clostridia.o__Clostridiales.f__Christensenellaceae	-0.407967	0.292994	0.686461
AMD	k__Bacteria.p__Firmicutes.c__Clostridia.o__Clostridiales.f__Clostridiaceae	0.295889	0.457184	0.778938
AMD	k__Bacteria.p__Firmicutes.c__Clostridia.o__Clostridiales.f__Dehalobacteriaceae	-0.436548	0.262696	0.657235
AMD	k__Bacteria.p__Firmicutes.c__Clostridia.o__Clostridiales.f__EtOH8	-1.19375	0.0191905	0.223993
AMD	k__Bacteria.p__Firmicutes.c__Clostridia.o__Clostridiales.f__Eubacteriaceae	-0.27039	0.499855	0.805971
AMD	k__Bacteria.p__Firmicutes.c__Clostridia.o__Clostridiales.f__Lachnospiraceae	0.192587	0.624827	0.881397
AMD	k__Bacteria.p__Firmicutes.c__Clostridia.o__Clostridiales.f__Peptococcaceae	-0.323815	0.412678	0.758543
AMD	k__Bacteria.p__Firmicutes.c__Clostridia.o__Clostridiales.f__Peptostreptococcaceae	0.528056	0.141811	0.527819
AMD	k__Bacteria.p__Firmicutes.c__Clostridia.o__Clostridiales.f__Ruminococcaceae	-0.166098	0.662234	0.895595
AMD	k__Bacteria.p__Firmicutes.c__Clostridia.o__Clostridiales.f__Syntrophomonadaceae	0.146351	0.690948	0.903547
AMD	k__Bacteria.p__Firmicutes.c__Clostridia.o__Clostridiales.f__Veillonellaceae	0.318627	0.419148	0.761545
AMD	k__Bacteria.p__Firmicutes.c__Clostridia.o__Clostridiales.f__.Mogibacteriaceae.	-0.208143	0.587118	0.858782
AMD	k__Bacteria.p__Firmicutes.c__Clostridia.o__Clostridiales.f__.Tissierellaceae.	0.125052	0.74372	0.922921
AMD	k__Bacteria.p__Firmicutes.c__Erysipelotrichi.o__Erysipelotrichales.f__Erysipelotrichaceae	-0.160433	0.680716	0.901278
AMD	k__Bacteria.p__Fusobacteria.c__Fusobacteriia.o__Fusobacteriales.f__Fusobacteriaceae	0.269235	0.456624	0.778757
AMD	k__Bacteria.p__Proteobacteria.c__Alphaproteobacteria.o__Rhodobacterales.f__Rhodobacteraceae	-0.452666	0.335908	0.717062
AMD	k__Bacteria.p__Proteobacteria.c__Betaproteobacteria.o__Burkholderiales.f__Alcaligenaceae	-0.343503	0.365635	0.733744
AMD	k__Bacteria.p__Proteobacteria.c__Betaproteobacteria.o__Burkholderiales.f__Comamonadaceae	0.116764	0.757687	0.929435
AMD	k__Bacteria.p__Proteobacteria.c__Betaproteobacteria.o__Burkholderiales.f__Oxalobacteraceae	0.0640688	0.869248	0.957472
AMD	k__Bacteria.p__Proteobacteria.c__Gammaproteobacteria.o__Enterobacteriales.f__Enterobacteriaceae	0.714714	0.0637492	0.389546
AMD	k__Bacteria.p__Proteobacteria.c__Gammaproteobacteria.o__Pasteurellales.f__Pasteurellaceae	0.430504	0.25927	0.654364
AMD	k__Bacteria.p__Proteobacteria.c__Gammaproteobacteria.o__Pseudomonadales.f__Pseudomonadaceae	-0.0562751	0.888192	0.963992
AMD	k__Bacteria.p__Synergistetes.c__Synergistia.o__Synergistales.f__Synergistaceae	-0.463875	0.290713	0.686461
AMD	k__Bacteria.p__Tenericutes.c__Mollicutes.o__Anaeroplasmatales.f__Anaeroplasmataceae	0.297291	0.409924	0.757269
AMD	k__Bacteria.p__Verrucomicrobia.c__Opitutae.o__.Cerasicoccales..f__.Cerasicoccaceae.	-0.607722	0.18482	0.587619
AMD	k__Archaea.p__Euryarchaeota.c__Methanobacteria	-0.404629	0.357972	0.730263
AMD	k__Bacteria.p__Cyanobacteria.c__4C0d.2	-0.403322	0.325952	0.706229
AMD	k__Bacteria.p__Cyanobacteria.c__Chloroplast	0.493649	0.161088	0.560636
AMD	k__Bacteria.p__Firmicutes.c__Clostridia	-0.28385	0.450969	0.775094
AMD	k__Bacteria.p__Lentisphaerae.c__.Lentisphaeria.	-0.463545	0.268924	0.661911
AMD	k__Bacteria.p__Proteobacteria.c__Alphaproteobacteria	0.0292336	0.940213	0.980935
AMD	k__Bacteria.p__Proteobacteria.c__Deltaproteobacteria	-0.0734145	0.849699	0.955679
AMD	k__Bacteria.p__Proteobacteria.c__Epsilonproteobacteria	0.543236	0.100311	0.456833
AMD	k__Bacteria.p__Tenericutes.c__Mollicutes	-0.274255	0.482215	0.792246
AMD	k__Bacteria.p__Tenericutes.c__RF3	-0.295147	0.461366	0.779807
AMD	k__Bacteria.p__Verrucomicrobia.c__Verrucomicrobiae	-0.158979	0.682345	0.901744
AMD	Unweighted_UniFrac_PCoA_MDS1	0.590289	0.12451	0.502376
AMD	Unweighted_UniFrac_PCoA_MDS2	-0.493535	0.203931	0.602972
AMD	Unweighted_UniFrac_PCoA_MDS3	-0.235286	0.544822	0.835736
AMD	Unweighted_UniFrac_PCoA_MDS4	0.011768	0.975937	0.990883
AMD	Unweighted_UniFrac_PCoA_MDS5	0.284323	0.465631	0.782048
AMD	Unweighted_UniFrac_PCoA_MDS6	-0.284558	0.462788	0.779807
AMD	Weighted_UniFrac_PCoA_MDS1	-0.250114	0.532601	0.825017
AMD	Weighted_UniFrac_PCoA_MDS2	0.156928	0.684024	0.902547
AMD	Weighted_UniFrac_PCoA_MDS3	-0.232577	0.547534	0.837068
AMD	Weighted_UniFrac_PCoA_MDS4	-0.332875	0.382697	0.739731
AMD	Weighted_UniFrac_PCoA_MDS5	-0.155114	0.690473	0.903372
AMD	Weighted_UniFrac_PCoA_MDS6	0.471506	0.190284	0.591108
Anxiety	shannon	-0.127328	0.16353	0.561841
Anxiety	PD_whole_tree	-0.118901	0.198257	0.596267
Anxiety	k__Bacteria.p__Actinobacteria.c__Actinobacteria.o__Actinomycetales.f__Actinomycetaceae	0.120968	0.187771	0.590081
Anxiety	k__Bacteria.p__Actinobacteria.c__Actinobacteria.o__Actinomycetales.f__Micrococcaceae	0.211113	0.0174499	0.209399
Anxiety	k__Bacteria.p__Actinobacteria.c__Actinobacteria.o__Bifidobacteriales.f__Bifidobacteriaceae	-0.096412	0.292597	0.686461
Anxiety	k__Bacteria.p__Actinobacteria.c__Coriobacteriia.o__Coriobacteriales.f__Coriobacteriaceae	-0.0183869	0.841715	0.951992
Anxiety	k__Bacteria.p__Bacteroidetes.c__Bacteroidia.o__Bacteroidales.f__Bacteroidaceae	-0.0868063	0.340669	0.719883
Anxiety	k__Bacteria.p__Bacteroidetes.c__Bacteroidia.o__Bacteroidales.f__Porphyromonadaceae	0.00513112	0.955601	0.9855
Anxiety	k__Bacteria.p__Bacteroidetes.c__Bacteroidia.o__Bacteroidales.f__Prevotellaceae	-0.183506	0.0498238	0.343202
Anxiety	k__Bacteria.p__Bacteroidetes.c__Bacteroidia.o__Bacteroidales.f__Rikenellaceae	0.141386	0.129402	0.509813
Anxiety	k__Bacteria.p__Bacteroidetes.c__Bacteroidia.o__Bacteroidales.f__S24.7	-0.205978	0.0316291	0.285358
Anxiety	k__Bacteria.p__Bacteroidetes.c__Bacteroidia.o__Bacteroidales.f__.Barnesiellaceae.	-0.017305	0.850688	0.955679
Anxiety	k__Bacteria.p__Bacteroidetes.c__Bacteroidia.o__Bacteroidales.f__.Odoribacteraceae.	-0.162863	0.0720776	0.408866
Anxiety	k__Bacteria.p__Bacteroidetes.c__Bacteroidia.o__Bacteroidales.f__.Paraprevotellaceae.	-0.00349202	0.969764	0.989399
Anxiety	k__Bacteria.p__Firmicutes.c__Bacilli.o__Gemellales.f__Gemellaceae	0.11337	0.211634	0.606549
Anxiety	k__Bacteria.p__Firmicutes.c__Bacilli.o__Lactobacillales.f__Enterococcaceae	0.0864544	0.340958	0.719921
Anxiety	k__Bacteria.p__Firmicutes.c__Bacilli.o__Lactobacillales.f__Lactobacillaceae	0.00305207	0.973554	0.9896
Anxiety	k__Bacteria.p__Firmicutes.c__Bacilli.o__Lactobacillales.f__Leuconostocaceae	-0.173103	0.0847415	0.432053
Anxiety	k__Bacteria.p__Firmicutes.c__Bacilli.o__Lactobacillales.f__Streptococcaceae	0.225737	0.0141371	0.185601
Anxiety	k__Bacteria.p__Firmicutes.c__Bacilli.o__Turicibacterales.f__Turicibacteraceae	-0.158542	0.0874495	0.436338
Anxiety	k__Bacteria.p__Firmicutes.c__Clostridia.o__Clostridiales.f__Christensenellaceae	-0.0172372	0.851505	0.955679
Anxiety	k__Bacteria.p__Firmicutes.c__Clostridia.o__Clostridiales.f__Clostridiaceae	-0.105301	0.250273	0.648179
Anxiety	k__Bacteria.p__Firmicutes.c__Clostridia.o__Clostridiales.f__Dehalobacteriaceae	-0.0975607	0.289412	0.686461
Anxiety	k__Bacteria.p__Firmicutes.c__Clostridia.o__Clostridiales.f__EtOH8	-0.0680962	0.466213	0.782179
Anxiety	k__Bacteria.p__Firmicutes.c__Clostridia.o__Clostridiales.f__Eubacteriaceae	0.173714	0.0561378	0.364896
Anxiety	k__Bacteria.p__Firmicutes.c__Clostridia.o__Clostridiales.f__Lachnospiraceae	0.121525	0.189935	0.591108
Anxiety	k__Bacteria.p__Firmicutes.c__Clostridia.o__Clostridiales.f__Peptococcaceae	-0.271452	0.0036055	0.0965838
Anxiety	k__Bacteria.p__Firmicutes.c__Clostridia.o__Clostridiales.f__Peptostreptococcaceae	-0.0174178	0.850385	0.955679
Anxiety	k__Bacteria.p__Firmicutes.c__Clostridia.o__Clostridiales.f__Ruminococcaceae	0.0759976	0.414742	0.758543
Anxiety	k__Bacteria.p__Firmicutes.c__Clostridia.o__Clostridiales.f__Syntrophomonadaceae	-0.0382279	0.682429	0.901744
Anxiety	k__Bacteria.p__Firmicutes.c__Clostridia.o__Clostridiales.f__Veillonellaceae	-0.13224	0.149983	0.543638
Anxiety	k__Bacteria.p__Firmicutes.c__Clostridia.o__Clostridiales.f__.Mogibacteriaceae.	-0.00548076	0.952528	0.985436
Anxiety	k__Bacteria.p__Firmicutes.c__Clostridia.o__Clostridiales.f__.Tissierellaceae.	0.135402	0.134543	0.514349
Anxiety	k__Bacteria.p__Firmicutes.c__Erysipelotrichi.o__Erysipelotrichales.f__Erysipelotrichaceae	-0.0744653	0.418761	0.761545
Anxiety	k__Bacteria.p__Fusobacteria.c__Fusobacteriia.o__Fusobacteriales.f__Fusobacteriaceae	-0.00792355	0.931584	0.979992
Anxiety	k__Bacteria.p__Proteobacteria.c__Alphaproteobacteria.o__Rhodobacterales.f__Rhodobacteraceae	0.16276	0.0646575	0.390859
Anxiety	k__Bacteria.p__Proteobacteria.c__Betaproteobacteria.o__Burkholderiales.f__Alcaligenaceae	-0.0699679	0.445224	0.774211
Anxiety	k__Bacteria.p__Proteobacteria.c__Betaproteobacteria.o__Burkholderiales.f__Comamonadaceae	0.0121552	0.894701	0.96612
Anxiety	k__Bacteria.p__Proteobacteria.c__Betaproteobacteria.o__Burkholderiales.f__Oxalobacteraceae	-0.0828345	0.37027	0.736098
Anxiety	k__Bacteria.p__Proteobacteria.c__Gammaproteobacteria.o__Enterobacteriales.f__Enterobacteriaceae	0.134207	0.144225	0.533453
Anxiety	k__Bacteria.p__Proteobacteria.c__Gammaproteobacteria.o__Pasteurellales.f__Pasteurellaceae	-0.0903094	0.329331	0.710647
Anxiety	k__Bacteria.p__Proteobacteria.c__Gammaproteobacteria.o__Pseudomonadales.f__Pseudomonadaceae	-0.0586713	0.535768	0.828399
Anxiety	k__Bacteria.p__Synergistetes.c__Synergistia.o__Synergistales.f__Synergistaceae	0.0567233	0.532782	0.825017
Anxiety	k__Bacteria.p__Tenericutes.c__Mollicutes.o__Anaeroplasmatales.f__Anaeroplasmataceae	-0.0636708	0.496431	0.801787
Anxiety	k__Bacteria.p__Verrucomicrobia.c__Opitutae.o__.Cerasicoccales..f__.Cerasicoccaceae.	-0.0477788	0.608218	0.872361
Anxiety	k__Archaea.p__Euryarchaeota.c__Methanobacteria	-0.049009	0.599816	0.866846
Anxiety	k__Bacteria.p__Cyanobacteria.c__4C0d.2	-0.0324808	0.725305	0.915436
Anxiety	k__Bacteria.p__Cyanobacteria.c__Chloroplast	-0.105711	0.261397	0.65654
Anxiety	k__Bacteria.p__Firmicutes.c__Clostridia	0.0814438	0.381344	0.739705
Anxiety	k__Bacteria.p__Lentisphaerae.c__.Lentisphaeria.	-0.14566	0.122112	0.500529
Anxiety	k__Bacteria.p__Proteobacteria.c__Alphaproteobacteria	-0.106953	0.247951	0.646163
Anxiety	k__Bacteria.p__Proteobacteria.c__Deltaproteobacteria	-0.0567123	0.536023	0.828399
Anxiety	k__Bacteria.p__Proteobacteria.c__Epsilonproteobacteria	-0.0682115	0.467369	0.782179
Anxiety	k__Bacteria.p__Tenericutes.c__Mollicutes	-0.21793	0.0181333	0.216039
Anxiety	k__Bacteria.p__Tenericutes.c__RF3	0.0156526	0.86489	0.957472
Anxiety	k__Bacteria.p__Verrucomicrobia.c__Verrucomicrobiae	-0.023047	0.802281	0.939999
Anxiety	Unweighted_UniFrac_PCoA_MDS1	0.132654	0.148747	0.543638
Anxiety	Unweighted_UniFrac_PCoA_MDS2	-0.0245122	0.790089	0.935058
Anxiety	Unweighted_UniFrac_PCoA_MDS3	0.18971	0.0406106	0.313456
Anxiety	Unweighted_UniFrac_PCoA_MDS4	0.127553	0.16511	0.563725
Anxiety	Unweighted_UniFrac_PCoA_MDS5	0.101812	0.269077	0.661911
Anxiety	Unweighted_UniFrac_PCoA_MDS6	0.00814135	0.929577	0.978869
Anxiety	Weighted_UniFrac_PCoA_MDS1	-0.13178	0.158568	0.555513
Anxiety	Weighted_UniFrac_PCoA_MDS2	-0.159544	0.087407	0.436338
Anxiety	Weighted_UniFrac_PCoA_MDS3	-0.00346124	0.970018	0.989399
Anxiety	Weighted_UniFrac_PCoA_MDS4	-0.152152	0.0958412	0.447305
Anxiety	Weighted_UniFrac_PCoA_MDS5	0.0361373	0.694935	0.905202
Anxiety	Weighted_UniFrac_PCoA_MDS6	0.0198842	0.82857	0.949597
Asthma	shannon	-0.32225	0.00905492	0.15235
Asthma	PD_whole_tree	-0.204089	0.10899	0.472289
Asthma	k__Bacteria.p__Actinobacteria.c__Actinobacteria.o__Actinomycetales.f__Actinomycetaceae	0.0093366	0.941193	0.981536
Asthma	k__Bacteria.p__Actinobacteria.c__Actinobacteria.o__Actinomycetales.f__Micrococcaceae	0.0446453	0.721	0.914876
Asthma	k__Bacteria.p__Actinobacteria.c__Actinobacteria.o__Bifidobacteriales.f__Bifidobacteriaceae	-0.187084	0.134021	0.513617
Asthma	k__Bacteria.p__Actinobacteria.c__Coriobacteriia.o__Coriobacteriales.f__Coriobacteriaceae	-0.318889	0.011402	0.169697
Asthma	k__Bacteria.p__Bacteroidetes.c__Bacteroidia.o__Bacteroidales.f__Bacteroidaceae	0.424346	0.00210013	0.0663042
Asthma	k__Bacteria.p__Bacteroidetes.c__Bacteroidia.o__Bacteroidales.f__Porphyromonadaceae	-0.0699684	0.576172	0.854233
Asthma	k__Bacteria.p__Bacteroidetes.c__Bacteroidia.o__Bacteroidales.f__Prevotellaceae	-0.452481	0.000705989	0.0301981
Asthma	k__Bacteria.p__Bacteroidetes.c__Bacteroidia.o__Bacteroidales.f__Rikenellaceae	-0.0320529	0.799553	0.939599
Asthma	k__Bacteria.p__Bacteroidetes.c__Bacteroidia.o__Bacteroidales.f__S24.7	-0.218877	0.100486	0.456833
Asthma	k__Bacteria.p__Bacteroidetes.c__Bacteroidia.o__Bacteroidales.f__.Barnesiellaceae.	-0.0492569	0.695256	0.905202
Asthma	k__Bacteria.p__Bacteroidetes.c__Bacteroidia.o__Bacteroidales.f__.Odoribacteraceae.	-0.188889	0.124974	0.502376
Asthma	k__Bacteria.p__Bacteroidetes.c__Bacteroidia.o__Bacteroidales.f__.Paraprevotellaceae.	-0.194866	0.132167	0.511688
Asthma	k__Bacteria.p__Firmicutes.c__Bacilli.o__Gemellales.f__Gemellaceae	-0.0237902	0.851644	0.955679
Asthma	k__Bacteria.p__Firmicutes.c__Bacilli.o__Lactobacillales.f__Enterococcaceae	-0.107149	0.410044	0.757269
Asthma	k__Bacteria.p__Firmicutes.c__Bacilli.o__Lactobacillales.f__Lactobacillaceae	0.0328835	0.79398	0.937921
Asthma	k__Bacteria.p__Firmicutes.c__Bacilli.o__Lactobacillales.f__Leuconostocaceae	0.0855544	0.479981	0.790137
Asthma	k__Bacteria.p__Firmicutes.c__Bacilli.o__Lactobacillales.f__Streptococcaceae	0.139527	0.269307	0.661911
Asthma	k__Bacteria.p__Firmicutes.c__Bacilli.o__Turicibacterales.f__Turicibacteraceae	-0.0433011	0.732886	0.919836
Asthma	k__Bacteria.p__Firmicutes.c__Clostridia.o__Clostridiales.f__Christensenellaceae	-0.103395	0.41348	0.758543
Asthma	k__Bacteria.p__Firmicutes.c__Clostridia.o__Clostridiales.f__Clostridiaceae	-0.129404	0.302107	0.690083
Asthma	k__Bacteria.p__Firmicutes.c__Clostridia.o__Clostridiales.f__Dehalobacteriaceae	-0.21946	0.0830683	0.427844
Asthma	k__Bacteria.p__Firmicutes.c__Clostridia.o__Clostridiales.f__EtOH8	-0.110367	0.398026	0.750033
Asthma	k__Bacteria.p__Firmicutes.c__Clostridia.o__Clostridiales.f__Eubacteriaceae	0.113132	0.365623	0.733744
Asthma	k__Bacteria.p__Firmicutes.c__Clostridia.o__Clostridiales.f__Lachnospiraceae	-0.134821	0.283509	0.678579
Asthma	k__Bacteria.p__Firmicutes.c__Clostridia.o__Clostridiales.f__Peptococcaceae	-0.165452	0.195035	0.59506
Asthma	k__Bacteria.p__Firmicutes.c__Clostridia.o__Clostridiales.f__Peptostreptococcaceae	-0.00960889	0.939618	0.980935
Asthma	k__Bacteria.p__Firmicutes.c__Clostridia.o__Clostridiales.f__Ruminococcaceae	-0.179829	0.143181	0.531071
Asthma	k__Bacteria.p__Firmicutes.c__Clostridia.o__Clostridiales.f__Syntrophomonadaceae	-0.178739	0.195553	0.59506
Asthma	k__Bacteria.p__Firmicutes.c__Clostridia.o__Clostridiales.f__Veillonellaceae	0.0881572	0.487897	0.79675
Asthma	k__Bacteria.p__Firmicutes.c__Clostridia.o__Clostridiales.f__.Mogibacteriaceae.	-0.00513279	0.967648	0.989006
Asthma	k__Bacteria.p__Firmicutes.c__Clostridia.o__Clostridiales.f__.Tissierellaceae.	0.162707	0.185563	0.587619
Asthma	k__Bacteria.p__Firmicutes.c__Erysipelotrichi.o__Erysipelotrichales.f__Erysipelotrichaceae	-0.271439	0.0321126	0.285358
Asthma	k__Bacteria.p__Fusobacteria.c__Fusobacteriia.o__Fusobacteriales.f__Fusobacteriaceae	-0.217254	0.112559	0.480293
Asthma	k__Bacteria.p__Proteobacteria.c__Alphaproteobacteria.o__Rhodobacterales.f__Rhodobacteraceae	-0.111494	0.409703	0.757269
Asthma	k__Bacteria.p__Proteobacteria.c__Betaproteobacteria.o__Burkholderiales.f__Alcaligenaceae	0.0782678	0.539732	0.831225
Asthma	k__Bacteria.p__Proteobacteria.c__Betaproteobacteria.o__Burkholderiales.f__Comamonadaceae	-0.0204937	0.872252	0.957505
Asthma	k__Bacteria.p__Proteobacteria.c__Betaproteobacteria.o__Burkholderiales.f__Oxalobacteraceae	-0.476134	0.000283041	0.0172432
Asthma	k__Bacteria.p__Proteobacteria.c__Gammaproteobacteria.o__Enterobacteriales.f__Enterobacteriaceae	0.117473	0.352127	0.725596
Asthma	k__Bacteria.p__Proteobacteria.c__Gammaproteobacteria.o__Pasteurellales.f__Pasteurellaceae	-0.0567738	0.655141	0.892364
Asthma	k__Bacteria.p__Proteobacteria.c__Gammaproteobacteria.o__Pseudomonadales.f__Pseudomonadaceae	0.167986	0.151282	0.543638
Asthma	k__Bacteria.p__Synergistetes.c__Synergistia.o__Synergistales.f__Synergistaceae	-0.0490622	0.702871	0.905929
Asthma	k__Bacteria.p__Tenericutes.c__Mollicutes.o__Anaeroplasmatales.f__Anaeroplasmataceae	-0.29559	0.0353988	0.295213
Asthma	k__Bacteria.p__Verrucomicrobia.c__Opitutae.o__.Cerasicoccales..f__.Cerasicoccaceae.	-0.326118	0.0215147	0.233256
Asthma	k__Archaea.p__Euryarchaeota.c__Methanobacteria	-0.113033	0.392544	0.748343
Asthma	k__Bacteria.p__Cyanobacteria.c__4C0d.2	-0.416936	0.00213415	0.0665856
Asthma	k__Bacteria.p__Cyanobacteria.c__Chloroplast	-0.0568132	0.658216	0.893159
Asthma	k__Bacteria.p__Firmicutes.c__Clostridia	-0.236843	0.0534872	0.358202
Asthma	k__Bacteria.p__Lentisphaerae.c__.Lentisphaeria.	-0.250748	0.0593795	0.376733
Asthma	k__Bacteria.p__Proteobacteria.c__Alphaproteobacteria	-0.193133	0.131792	0.510983
Asthma	k__Bacteria.p__Proteobacteria.c__Deltaproteobacteria	-0.163146	0.189377	0.591108
Asthma	k__Bacteria.p__Proteobacteria.c__Epsilonproteobacteria	0.146247	0.225859	0.622961
Asthma	k__Bacteria.p__Tenericutes.c__Mollicutes	-0.311455	0.0141148	0.185601
Asthma	k__Bacteria.p__Tenericutes.c__RF3	-0.295407	0.024219	0.244216
Asthma	k__Bacteria.p__Verrucomicrobia.c__Verrucomicrobiae	-0.0103022	0.935127	0.980935
Asthma	Unweighted_UniFrac_PCoA_MDS1	0.32308	0.0101337	0.161895
Asthma	Unweighted_UniFrac_PCoA_MDS2	-0.375558	0.00301541	0.0893886
Asthma	Unweighted_UniFrac_PCoA_MDS3	0.446871	0.000532569	0.0256795
Asthma	Unweighted_UniFrac_PCoA_MDS4	-0.130784	0.304355	0.691351
Asthma	Unweighted_UniFrac_PCoA_MDS5	0.114925	0.363923	0.733744
Asthma	Unweighted_UniFrac_PCoA_MDS6	-0.184285	0.143806	0.532646
Asthma	Weighted_UniFrac_PCoA_MDS1	-0.446327	0.000942894	0.0362399
Asthma	Weighted_UniFrac_PCoA_MDS2	0.150323	0.229175	0.628513
Asthma	Weighted_UniFrac_PCoA_MDS3	0.0348372	0.783581	0.933941
Asthma	Weighted_UniFrac_PCoA_MDS4	-0.190127	0.127736	0.509407
Asthma	Weighted_UniFrac_PCoA_MDS5	0.0490033	0.698993	0.905584
Asthma	Weighted_UniFrac_PCoA_MDS6	-0.0423593	0.740162	0.922666
Breast Cancer	shannon	-0.435785	0.328839	0.710497
Breast Cancer	PD_whole_tree	-0.453004	0.329782	0.710858
Breast Cancer	k__Bacteria.p__Actinobacteria.c__Actinobacteria.o__Actinomycetales.f__Actinomycetaceae	-0.0311265	0.94629	0.983633
Breast Cancer	k__Bacteria.p__Actinobacteria.c__Actinobacteria.o__Actinomycetales.f__Micrococcaceae	0.413233	0.325283	0.705968
Breast Cancer	k__Bacteria.p__Actinobacteria.c__Actinobacteria.o__Bifidobacteriales.f__Bifidobacteriaceae	-0.391215	0.384868	0.742306
Breast Cancer	k__Bacteria.p__Actinobacteria.c__Coriobacteriia.o__Coriobacteriales.f__Coriobacteriaceae	-0.195544	0.670558	0.897478
Breast Cancer	k__Bacteria.p__Bacteroidetes.c__Bacteroidia.o__Bacteroidales.f__Bacteroidaceae	0.324278	0.502097	0.806756
Breast Cancer	k__Bacteria.p__Bacteroidetes.c__Bacteroidia.o__Bacteroidales.f__Porphyromonadaceae	-0.797932	0.0554	0.362767
Breast Cancer	k__Bacteria.p__Bacteroidetes.c__Bacteroidia.o__Bacteroidales.f__Prevotellaceae	-0.835756	0.0923033	0.443457
Breast Cancer	k__Bacteria.p__Bacteroidetes.c__Bacteroidia.o__Bacteroidales.f__Rikenellaceae	-0.930474	0.0305492	0.281307
Breast Cancer	k__Bacteria.p__Bacteroidetes.c__Bacteroidia.o__Bacteroidales.f__S24.7	-1.3867	0.0202479	0.230261
Breast Cancer	k__Bacteria.p__Bacteroidetes.c__Bacteroidia.o__Bacteroidales.f__.Barnesiellaceae.	-0.868863	0.0396337	0.310746
Breast Cancer	k__Bacteria.p__Bacteroidetes.c__Bacteroidia.o__Bacteroidales.f__.Odoribacteraceae.	-0.457642	0.294055	0.688179
Breast Cancer	k__Bacteria.p__Bacteroidetes.c__Bacteroidia.o__Bacteroidales.f__.Paraprevotellaceae.	-0.85621	0.0869167	0.436338
Breast Cancer	k__Bacteria.p__Firmicutes.c__Bacilli.o__Gemellales.f__Gemellaceae	-0.116101	0.804764	0.940606
Breast Cancer	k__Bacteria.p__Firmicutes.c__Bacilli.o__Lactobacillales.f__Enterococcaceae	0.664296	0.102058	0.459169
Breast Cancer	k__Bacteria.p__Firmicutes.c__Bacilli.o__Lactobacillales.f__Lactobacillaceae	1.02297	0.0118341	0.17244
Breast Cancer	k__Bacteria.p__Firmicutes.c__Bacilli.o__Lactobacillales.f__Leuconostocaceae	0.241409	0.560614	0.845345
Breast Cancer	k__Bacteria.p__Firmicutes.c__Bacilli.o__Lactobacillales.f__Streptococcaceae	-0.102312	0.824904	0.949597
Breast Cancer	k__Bacteria.p__Firmicutes.c__Bacilli.o__Turicibacterales.f__Turicibacteraceae	-0.438929	0.350069	0.724491
Breast Cancer	k__Bacteria.p__Firmicutes.c__Clostridia.o__Clostridiales.f__Christensenellaceae	-0.401177	0.382157	0.739731
Breast Cancer	k__Bacteria.p__Firmicutes.c__Clostridia.o__Clostridiales.f__Clostridiaceae	-0.443792	0.323006	0.705557
Breast Cancer	k__Bacteria.p__Firmicutes.c__Clostridia.o__Clostridiales.f__Dehalobacteriaceae	-0.511968	0.266797	0.661355
Breast Cancer	k__Bacteria.p__Firmicutes.c__Clostridia.o__Clostridiales.f__EtOH8	-0.612203	0.243289	0.641641
Breast Cancer	k__Bacteria.p__Firmicutes.c__Clostridia.o__Clostridiales.f__Eubacteriaceae	0.442381	0.318999	0.700672
Breast Cancer	k__Bacteria.p__Firmicutes.c__Clostridia.o__Clostridiales.f__Lachnospiraceae	0.406095	0.387084	0.744414
Breast Cancer	k__Bacteria.p__Firmicutes.c__Clostridia.o__Clostridiales.f__Peptococcaceae	-0.102475	0.824912	0.949597
Breast Cancer	k__Bacteria.p__Firmicutes.c__Clostridia.o__Clostridiales.f__Peptostreptococcaceae	0.0303885	0.947264	0.983633
Breast Cancer	k__Bacteria.p__Firmicutes.c__Clostridia.o__Clostridiales.f__Ruminococcaceae	-0.458664	0.286579	0.683356
Breast Cancer	k__Bacteria.p__Firmicutes.c__Clostridia.o__Clostridiales.f__Syntrophomonadaceae	-0.658531	0.248169	0.646163
Breast Cancer	k__Bacteria.p__Firmicutes.c__Clostridia.o__Clostridiales.f__Veillonellaceae	0.0793053	0.863897	0.957472
Breast Cancer	k__Bacteria.p__Firmicutes.c__Clostridia.o__Clostridiales.f__.Mogibacteriaceae.	-0.356197	0.426696	0.764591
Breast Cancer	k__Bacteria.p__Firmicutes.c__Clostridia.o__Clostridiales.f__.Tissierellaceae.	-0.548889	0.273865	0.666487
Breast Cancer	k__Bacteria.p__Firmicutes.c__Erysipelotrichi.o__Erysipelotrichales.f__Erysipelotrichaceae	0.0680503	0.882834	0.962521
Breast Cancer	k__Bacteria.p__Fusobacteria.c__Fusobacteriia.o__Fusobacteriales.f__Fusobacteriaceae	-0.609268	0.259034	0.654364
Breast Cancer	k__Bacteria.p__Proteobacteria.c__Alphaproteobacteria.o__Rhodobacterales.f__Rhodobacteraceae	-0.381753	0.477314	0.788005
Breast Cancer	k__Bacteria.p__Proteobacteria.c__Betaproteobacteria.o__Burkholderiales.f__Alcaligenaceae	0.061531	0.89444	0.96612
Breast Cancer	k__Bacteria.p__Proteobacteria.c__Betaproteobacteria.o__Burkholderiales.f__Comamonadaceae	0.135755	0.76098	0.929435
Breast Cancer	k__Bacteria.p__Proteobacteria.c__Betaproteobacteria.o__Burkholderiales.f__Oxalobacteraceae	-1.12551	0.0217979	0.233256
Breast Cancer	k__Bacteria.p__Proteobacteria.c__Gammaproteobacteria.o__Enterobacteriales.f__Enterobacteriaceae	0.481032	0.293014	0.686461
Breast Cancer	k__Bacteria.p__Proteobacteria.c__Gammaproteobacteria.o__Pasteurellales.f__Pasteurellaceae	-0.8935	0.0664951	0.394773
Breast Cancer	k__Bacteria.p__Proteobacteria.c__Gammaproteobacteria.o__Pseudomonadales.f__Pseudomonadaceae	0.248928	0.549721	0.838332
Breast Cancer	k__Bacteria.p__Synergistetes.c__Synergistia.o__Synergistales.f__Synergistaceae	-0.716133	0.190194	0.591108
Breast Cancer	k__Bacteria.p__Tenericutes.c__Mollicutes.o__Anaeroplasmatales.f__Anaeroplasmataceae	0.440897	0.286793	0.683356
Breast Cancer	k__Bacteria.p__Verrucomicrobia.c__Opitutae.o__.Cerasicoccales..f__.Cerasicoccaceae.	-0.322137	0.519501	0.81924
Breast Cancer	k__Archaea.p__Euryarchaeota.c__Methanobacteria	-1.97055	0.00887575	0.151861
Breast Cancer	k__Bacteria.p__Cyanobacteria.c__4C0d.2	0.173641	0.701193	0.905929
Breast Cancer	k__Bacteria.p__Cyanobacteria.c__Chloroplast	-1.3368	0.024146	0.244216
Breast Cancer	k__Bacteria.p__Firmicutes.c__Clostridia	-0.260192	0.560694	0.845345
Breast Cancer	k__Bacteria.p__Lentisphaerae.c__.Lentisphaeria.	-0.0942611	0.840316	0.951794
Breast Cancer	k__Bacteria.p__Proteobacteria.c__Alphaproteobacteria	-0.0351706	0.939351	0.980935
Breast Cancer	k__Bacteria.p__Proteobacteria.c__Deltaproteobacteria	-0.482215	0.274638	0.66759
Breast Cancer	k__Bacteria.p__Proteobacteria.c__Epsilonproteobacteria	0.133783	0.76346	0.929435
Breast Cancer	k__Bacteria.p__Tenericutes.c__Mollicutes	-0.812568	0.0800201	0.420762
Breast Cancer	k__Bacteria.p__Tenericutes.c__RF3	0.119576	0.793634	0.937921
Breast Cancer	k__Bacteria.p__Verrucomicrobia.c__Verrucomicrobiae	-0.300537	0.511693	0.813067
Breast Cancer	Unweighted_UniFrac_PCoA_MDS1	0.623628	0.170004	0.571198
Breast Cancer	Unweighted_UniFrac_PCoA_MDS2	-0.706826	0.12348	0.502376
Breast Cancer	Unweighted_UniFrac_PCoA_MDS3	0.672324	0.151284	0.543638
Breast Cancer	Unweighted_UniFrac_PCoA_MDS4	0.576565	0.204218	0.602972
Breast Cancer	Unweighted_UniFrac_PCoA_MDS5	0.365747	0.427382	0.764591
Breast Cancer	Unweighted_UniFrac_PCoA_MDS6	-1.23365	0.00604972	0.119524
Breast Cancer	Weighted_UniFrac_PCoA_MDS1	-1.32178	0.0108529	0.166505
Breast Cancer	Weighted_UniFrac_PCoA_MDS2	-0.562062	0.241808	0.640574
Breast Cancer	Weighted_UniFrac_PCoA_MDS3	-0.436695	0.336262	0.717062
Breast Cancer	Weighted_UniFrac_PCoA_MDS4	-1.1203	0.00913409	0.15235
Breast Cancer	Weighted_UniFrac_PCoA_MDS5	0.44859	0.333309	0.715159
Breast Cancer	Weighted_UniFrac_PCoA_MDS6	0.177352	0.692574	0.905202
Cataract	shannon	-0.0166167	0.901078	0.969435
Cataract	PD_whole_tree	-0.0258213	0.847171	0.954823
Cataract	k__Bacteria.p__Actinobacteria.c__Actinobacteria.o__Actinomycetales.f__Actinomycetaceae	0.251963	0.0574648	0.370486
Cataract	k__Bacteria.p__Actinobacteria.c__Actinobacteria.o__Actinomycetales.f__Micrococcaceae	0.411466	0.00067922	0.0297797
Cataract	k__Bacteria.p__Actinobacteria.c__Actinobacteria.o__Bifidobacteriales.f__Bifidobacteriaceae	-0.146699	0.267724	0.6617
Cataract	k__Bacteria.p__Actinobacteria.c__Coriobacteriia.o__Coriobacteriales.f__Coriobacteriaceae	0.166602	0.215837	0.610233
Cataract	k__Bacteria.p__Bacteroidetes.c__Bacteroidia.o__Bacteroidales.f__Bacteroidaceae	-0.220154	0.0875309	0.436338
Cataract	k__Bacteria.p__Bacteroidetes.c__Bacteroidia.o__Bacteroidales.f__Porphyromonadaceae	-0.1965	0.129981	0.509813
Cataract	k__Bacteria.p__Bacteroidetes.c__Bacteroidia.o__Bacteroidales.f__Prevotellaceae	-0.133979	0.32388	0.705968
Cataract	k__Bacteria.p__Bacteroidetes.c__Bacteroidia.o__Bacteroidales.f__Rikenellaceae	-0.0337241	0.800509	0.939774
Cataract	k__Bacteria.p__Bacteroidetes.c__Bacteroidia.o__Bacteroidales.f__S24.7	-0.0192145	0.886379	0.963992
Cataract	k__Bacteria.p__Bacteroidetes.c__Bacteroidia.o__Bacteroidales.f__.Barnesiellaceae.	-0.239521	0.0648483	0.390859
Cataract	k__Bacteria.p__Bacteroidetes.c__Bacteroidia.o__Bacteroidales.f__.Odoribacteraceae.	-0.0314373	0.813457	0.943695
Cataract	k__Bacteria.p__Bacteroidetes.c__Bacteroidia.o__Bacteroidales.f__.Paraprevotellaceae.	-0.226549	0.0993315	0.455419
Cataract	k__Bacteria.p__Firmicutes.c__Bacilli.o__Gemellales.f__Gemellaceae	0.193737	0.133855	0.513617
Cataract	k__Bacteria.p__Firmicutes.c__Bacilli.o__Lactobacillales.f__Enterococcaceae	0.342133	0.00598867	0.119524
Cataract	k__Bacteria.p__Firmicutes.c__Bacilli.o__Lactobacillales.f__Lactobacillaceae	0.59713	1.41515e-06	0.000750594
Cataract	k__Bacteria.p__Firmicutes.c__Bacilli.o__Lactobacillales.f__Leuconostocaceae	0.0138118	0.917214	0.973808
Cataract	k__Bacteria.p__Firmicutes.c__Bacilli.o__Lactobacillales.f__Streptococcaceae	0.576794	1.56443e-05	0.00319144
Cataract	k__Bacteria.p__Firmicutes.c__Bacilli.o__Turicibacterales.f__Turicibacteraceae	0.246511	0.0631168	0.388851
Cataract	k__Bacteria.p__Firmicutes.c__Clostridia.o__Clostridiales.f__Christensenellaceae	0.270486	0.0448976	0.330746
Cataract	k__Bacteria.p__Firmicutes.c__Clostridia.o__Clostridiales.f__Clostridiaceae	0.325789	0.0181662	0.216039
Cataract	k__Bacteria.p__Firmicutes.c__Clostridia.o__Clostridiales.f__Dehalobacteriaceae	-0.0460745	0.73068	0.9183
Cataract	k__Bacteria.p__Firmicutes.c__Clostridia.o__Clostridiales.f__EtOH8	0.0768041	0.558379	0.844943
Cataract	k__Bacteria.p__Firmicutes.c__Clostridia.o__Clostridiales.f__Eubacteriaceae	0.502828	8.43032e-05	0.0105488
Cataract	k__Bacteria.p__Firmicutes.c__Clostridia.o__Clostridiales.f__Lachnospiraceae	-0.101864	0.444219	0.774026
Cataract	k__Bacteria.p__Firmicutes.c__Clostridia.o__Clostridiales.f__Peptococcaceae	0.120395	0.366359	0.733744
Cataract	k__Bacteria.p__Firmicutes.c__Clostridia.o__Clostridiales.f__Peptostreptococcaceae	0.158946	0.221725	0.618176
Cataract	k__Bacteria.p__Firmicutes.c__Clostridia.o__Clostridiales.f__Ruminococcaceae	0.0439505	0.74479	0.922921
Cataract	k__Bacteria.p__Firmicutes.c__Clostridia.o__Clostridiales.f__Syntrophomonadaceae	0.222078	0.069584	0.4038
Cataract	k__Bacteria.p__Firmicutes.c__Clostridia.o__Clostridiales.f__Veillonellaceae	-0.0393965	0.768249	0.931677
Cataract	k__Bacteria.p__Firmicutes.c__Clostridia.o__Clostridiales.f__.Mogibacteriaceae.	0.167581	0.219195	0.615138
Cataract	k__Bacteria.p__Firmicutes.c__Clostridia.o__Clostridiales.f__.Tissierellaceae.	-0.137747	0.31726	0.700211
Cataract	k__Bacteria.p__Firmicutes.c__Erysipelotrichi.o__Erysipelotrichales.f__Erysipelotrichaceae	0.0278697	0.835165	0.950582
Cataract	k__Bacteria.p__Fusobacteria.c__Fusobacteriia.o__Fusobacteriales.f__Fusobacteriaceae	0.0640893	0.624793	0.881397
Cataract	k__Bacteria.p__Proteobacteria.c__Alphaproteobacteria.o__Rhodobacterales.f__Rhodobacteraceae	0.105544	0.404523	0.752431
Cataract	k__Bacteria.p__Proteobacteria.c__Betaproteobacteria.o__Burkholderiales.f__Alcaligenaceae	-0.330112	0.0112278	0.168227
Cataract	k__Bacteria.p__Proteobacteria.c__Betaproteobacteria.o__Burkholderiales.f__Comamonadaceae	-0.125976	0.367149	0.733744
Cataract	k__Bacteria.p__Proteobacteria.c__Betaproteobacteria.o__Burkholderiales.f__Oxalobacteraceae	0.101576	0.445785	0.774211
Cataract	k__Bacteria.p__Proteobacteria.c__Gammaproteobacteria.o__Enterobacteriales.f__Enterobacteriaceae	0.515215	0.000108995	0.0110305
Cataract	k__Bacteria.p__Proteobacteria.c__Gammaproteobacteria.o__Pasteurellales.f__Pasteurellaceae	0.0948569	0.475981	0.78697
Cataract	k__Bacteria.p__Proteobacteria.c__Gammaproteobacteria.o__Pseudomonadales.f__Pseudomonadaceae	0.332049	0.00427525	0.100791
Cataract	k__Bacteria.p__Synergistetes.c__Synergistia.o__Synergistales.f__Synergistaceae	0.0837714	0.521013	0.819586
Cataract	k__Bacteria.p__Tenericutes.c__Mollicutes.o__Anaeroplasmatales.f__Anaeroplasmataceae	0.0932572	0.473201	0.784145
Cataract	k__Bacteria.p__Verrucomicrobia.c__Opitutae.o__.Cerasicoccales..f__.Cerasicoccaceae.	-0.100551	0.467479	0.782179
Cataract	k__Archaea.p__Euryarchaeota.c__Methanobacteria	0.210509	0.0914715	0.441862
Cataract	k__Bacteria.p__Cyanobacteria.c__4C0d.2	-0.243891	0.0797646	0.420762
Cataract	k__Bacteria.p__Cyanobacteria.c__Chloroplast	0.0699007	0.595272	0.864073
Cataract	k__Bacteria.p__Firmicutes.c__Clostridia	0.0473171	0.725716	0.915436
Cataract	k__Bacteria.p__Lentisphaerae.c__.Lentisphaeria.	-0.100312	0.462366	0.779807
Cataract	k__Bacteria.p__Proteobacteria.c__Alphaproteobacteria	-0.265761	0.0512306	0.348368
Cataract	k__Bacteria.p__Proteobacteria.c__Deltaproteobacteria	-0.168837	0.198468	0.596267
Cataract	k__Bacteria.p__Proteobacteria.c__Epsilonproteobacteria	0.107573	0.40455	0.752431
Cataract	k__Bacteria.p__Tenericutes.c__Mollicutes	0.0130663	0.92227	0.976392
Cataract	k__Bacteria.p__Tenericutes.c__RF3	0.111202	0.401032	0.752059
Cataract	k__Bacteria.p__Verrucomicrobia.c__Verrucomicrobiae	0.204555	0.1303	0.509813
Cataract	Unweighted_UniFrac_PCoA_MDS1	0.0207478	0.876772	0.960032
Cataract	Unweighted_UniFrac_PCoA_MDS2	0.114654	0.39291	0.748343
Cataract	Unweighted_UniFrac_PCoA_MDS3	0.119	0.375759	0.737759
Cataract	Unweighted_UniFrac_PCoA_MDS4	0.419717	0.00155512	0.0522048
Cataract	Unweighted_UniFrac_PCoA_MDS5	-0.0690022	0.606575	0.871417
Cataract	Unweighted_UniFrac_PCoA_MDS6	-0.0896628	0.502004	0.806756
Cataract	Weighted_UniFrac_PCoA_MDS1	0.0193976	0.884524	0.96335
Cataract	Weighted_UniFrac_PCoA_MDS2	-0.260178	0.0585142	0.37483
Cataract	Weighted_UniFrac_PCoA_MDS3	0.232219	0.0870804	0.436338
Cataract	Weighted_UniFrac_PCoA_MDS4	-0.293713	0.0249736	0.250871
Cataract	Weighted_UniFrac_PCoA_MDS5	0.0735924	0.583053	0.85777
Cataract	Weighted_UniFrac_PCoA_MDS6	-0.0899528	0.509751	0.811794
Cholelithiasis	shannon	-0.430652	0.0550125	0.362018
Cholelithiasis	PD_whole_tree	-0.780666	0.00100285	0.0376369
Cholelithiasis	k__Bacteria.p__Actinobacteria.c__Actinobacteria.o__Actinomycetales.f__Actinomycetaceae	0.283261	0.21978	0.615539
Cholelithiasis	k__Bacteria.p__Actinobacteria.c__Actinobacteria.o__Actinomycetales.f__Micrococcaceae	0.574556	0.00422976	0.100791
Cholelithiasis	k__Bacteria.p__Actinobacteria.c__Actinobacteria.o__Bifidobacteriales.f__Bifidobacteriaceae	0.214662	0.366649	0.733744
Cholelithiasis	k__Bacteria.p__Actinobacteria.c__Coriobacteriia.o__Coriobacteriales.f__Coriobacteriaceae	0.0284329	0.903156	0.969435
Cholelithiasis	k__Bacteria.p__Bacteroidetes.c__Bacteroidia.o__Bacteroidales.f__Bacteroidaceae	0.138296	0.563438	0.846547
Cholelithiasis	k__Bacteria.p__Bacteroidetes.c__Bacteroidia.o__Bacteroidales.f__Porphyromonadaceae	-0.173385	0.445089	0.774211
Cholelithiasis	k__Bacteria.p__Bacteroidetes.c__Bacteroidia.o__Bacteroidales.f__Prevotellaceae	-0.157911	0.505575	0.807734
Cholelithiasis	k__Bacteria.p__Bacteroidetes.c__Bacteroidia.o__Bacteroidales.f__Rikenellaceae	-0.250719	0.271704	0.664723
Cholelithiasis	k__Bacteria.p__Bacteroidetes.c__Bacteroidia.o__Bacteroidales.f__S24.7	-0.156693	0.516711	0.816638
Cholelithiasis	k__Bacteria.p__Bacteroidetes.c__Bacteroidia.o__Bacteroidales.f__.Barnesiellaceae.	-0.132775	0.562536	0.846197
Cholelithiasis	k__Bacteria.p__Bacteroidetes.c__Bacteroidia.o__Bacteroidales.f__.Odoribacteraceae.	-0.119833	0.601098	0.867779
Cholelithiasis	k__Bacteria.p__Bacteroidetes.c__Bacteroidia.o__Bacteroidales.f__.Paraprevotellaceae.	-0.365136	0.133273	0.512231
Cholelithiasis	k__Bacteria.p__Firmicutes.c__Bacilli.o__Gemellales.f__Gemellaceae	-0.0957225	0.687278	0.902951
Cholelithiasis	k__Bacteria.p__Firmicutes.c__Bacilli.o__Lactobacillales.f__Enterococcaceae	0.0732153	0.749722	0.924345
Cholelithiasis	k__Bacteria.p__Firmicutes.c__Bacilli.o__Lactobacillales.f__Lactobacillaceae	0.311761	0.160595	0.559656
Cholelithiasis	k__Bacteria.p__Firmicutes.c__Bacilli.o__Lactobacillales.f__Leuconostocaceae	-0.191126	0.459136	0.779807
Cholelithiasis	k__Bacteria.p__Firmicutes.c__Bacilli.o__Lactobacillales.f__Streptococcaceae	0.258763	0.265302	0.660642
Cholelithiasis	k__Bacteria.p__Firmicutes.c__Bacilli.o__Turicibacterales.f__Turicibacteraceae	-0.246359	0.297349	0.689006
Cholelithiasis	k__Bacteria.p__Firmicutes.c__Clostridia.o__Clostridiales.f__Christensenellaceae	-0.0507834	0.827664	0.949597
Cholelithiasis	k__Bacteria.p__Firmicutes.c__Clostridia.o__Clostridiales.f__Clostridiaceae	-0.254833	0.265303	0.660642
Cholelithiasis	k__Bacteria.p__Firmicutes.c__Clostridia.o__Clostridiales.f__Dehalobacteriaceae	-0.094028	0.686966	0.902951
Cholelithiasis	k__Bacteria.p__Firmicutes.c__Clostridia.o__Clostridiales.f__EtOH8	0.335509	0.118637	0.493143
Cholelithiasis	k__Bacteria.p__Firmicutes.c__Clostridia.o__Clostridiales.f__Eubacteriaceae	0.541037	0.0142812	0.18657
Cholelithiasis	k__Bacteria.p__Firmicutes.c__Clostridia.o__Clostridiales.f__Lachnospiraceae	0.410342	0.0856389	0.433424
Cholelithiasis	k__Bacteria.p__Firmicutes.c__Clostridia.o__Clostridiales.f__Peptococcaceae	-0.472591	0.0482902	0.338798
Cholelithiasis	k__Bacteria.p__Firmicutes.c__Clostridia.o__Clostridiales.f__Peptostreptococcaceae	-0.0712288	0.763417	0.929435
Cholelithiasis	k__Bacteria.p__Firmicutes.c__Clostridia.o__Clostridiales.f__Ruminococcaceae	-0.52523	0.0132816	0.182532
Cholelithiasis	k__Bacteria.p__Firmicutes.c__Clostridia.o__Clostridiales.f__Syntrophomonadaceae	-0.213995	0.404871	0.752431
Cholelithiasis	k__Bacteria.p__Firmicutes.c__Clostridia.o__Clostridiales.f__Veillonellaceae	-0.376027	0.102475	0.459818
Cholelithiasis	k__Bacteria.p__Firmicutes.c__Clostridia.o__Clostridiales.f__.Mogibacteriaceae.	-0.0461743	0.842516	0.952409
Cholelithiasis	k__Bacteria.p__Firmicutes.c__Clostridia.o__Clostridiales.f__.Tissierellaceae.	0.179212	0.427344	0.764591
Cholelithiasis	k__Bacteria.p__Firmicutes.c__Erysipelotrichi.o__Erysipelotrichales.f__Erysipelotrichaceae	-0.0327763	0.888337	0.963992
Cholelithiasis	k__Bacteria.p__Fusobacteria.c__Fusobacteriia.o__Fusobacteriales.f__Fusobacteriaceae	0.269444	0.207931	0.602972
Cholelithiasis	k__Bacteria.p__Proteobacteria.c__Alphaproteobacteria.o__Rhodobacterales.f__Rhodobacteraceae	-0.177741	0.488419	0.79675
Cholelithiasis	k__Bacteria.p__Proteobacteria.c__Betaproteobacteria.o__Burkholderiales.f__Alcaligenaceae	-0.155185	0.50008	0.805971
Cholelithiasis	k__Bacteria.p__Proteobacteria.c__Betaproteobacteria.o__Burkholderiales.f__Comamonadaceae	-0.732625	0.0141084	0.185601
Cholelithiasis	k__Bacteria.p__Proteobacteria.c__Betaproteobacteria.o__Burkholderiales.f__Oxalobacteraceae	-0.178219	0.449869	0.775094
Cholelithiasis	k__Bacteria.p__Proteobacteria.c__Gammaproteobacteria.o__Enterobacteriales.f__Enterobacteriaceae	0.415858	0.0723548	0.409136
Cholelithiasis	k__Bacteria.p__Proteobacteria.c__Gammaproteobacteria.o__Pasteurellales.f__Pasteurellaceae	-0.495858	0.0407692	0.313456
Cholelithiasis	k__Bacteria.p__Proteobacteria.c__Gammaproteobacteria.o__Pseudomonadales.f__Pseudomonadaceae	0.301154	0.131558	0.510983
Cholelithiasis	k__Bacteria.p__Synergistetes.c__Synergistia.o__Synergistales.f__Synergistaceae	-0.0266223	0.909949	0.971832
Cholelithiasis	k__Bacteria.p__Tenericutes.c__Mollicutes.o__Anaeroplasmatales.f__Anaeroplasmataceae	0.0101404	0.96525	0.98837
Cholelithiasis	k__Bacteria.p__Verrucomicrobia.c__Opitutae.o__.Cerasicoccales..f__.Cerasicoccaceae.	-0.296568	0.247594	0.646163
Cholelithiasis	k__Archaea.p__Euryarchaeota.c__Methanobacteria	0.0322946	0.888748	0.963992
Cholelithiasis	k__Bacteria.p__Cyanobacteria.c__4C0d.2	-0.13017	0.584422	0.858188
Cholelithiasis	k__Bacteria.p__Cyanobacteria.c__Chloroplast	-0.111752	0.641579	0.88572
Cholelithiasis	k__Bacteria.p__Firmicutes.c__Clostridia	-0.330952	0.137126	0.518029
Cholelithiasis	k__Bacteria.p__Lentisphaerae.c__.Lentisphaeria.	-0.485618	0.0575567	0.370486
Cholelithiasis	k__Bacteria.p__Proteobacteria.c__Alphaproteobacteria	-0.267639	0.259471	0.654364
Cholelithiasis	k__Bacteria.p__Proteobacteria.c__Deltaproteobacteria	-0.0432657	0.852255	0.955679
Cholelithiasis	k__Bacteria.p__Proteobacteria.c__Epsilonproteobacteria	0.184407	0.400276	0.751853
Cholelithiasis	k__Bacteria.p__Tenericutes.c__Mollicutes	-0.843507	0.000362022	0.0200017
Cholelithiasis	k__Bacteria.p__Tenericutes.c__RF3	-0.225819	0.345108	0.7226
Cholelithiasis	k__Bacteria.p__Verrucomicrobia.c__Verrucomicrobiae	-0.0847508	0.715827	0.913153
Cholelithiasis	Unweighted_UniFrac_PCoA_MDS1	0.653274	0.00440864	0.100791
Cholelithiasis	Unweighted_UniFrac_PCoA_MDS2	0.160865	0.492	0.798522
Cholelithiasis	Unweighted_UniFrac_PCoA_MDS3	0.741321	0.00194624	0.0637213
Cholelithiasis	Unweighted_UniFrac_PCoA_MDS4	0.372857	0.106137	0.468499
Cholelithiasis	Unweighted_UniFrac_PCoA_MDS5	-0.29584	0.206407	0.602972
Cholelithiasis	Unweighted_UniFrac_PCoA_MDS6	0.317583	0.178481	0.580773
Cholelithiasis	Weighted_UniFrac_PCoA_MDS1	-0.299324	0.216868	0.611195
Cholelithiasis	Weighted_UniFrac_PCoA_MDS2	0.127678	0.580264	0.856349
Cholelithiasis	Weighted_UniFrac_PCoA_MDS3	0.545883	0.0233193	0.238775
Cholelithiasis	Weighted_UniFrac_PCoA_MDS4	-0.710187	0.0013658	0.0489474
Cholelithiasis	Weighted_UniFrac_PCoA_MDS5	0.152833	0.513607	0.814644
Cholelithiasis	Weighted_UniFrac_PCoA_MDS6	-0.153555	0.523548	0.821082
Coeliac Disease	shannon	-4.11834	0.000860001	0.0340406
Coeliac Disease	PD_whole_tree	-2.3691	0.124787	0.502376
Coeliac Disease	k__Bacteria.p__Actinobacteria.c__Actinobacteria.o__Actinomycetales.f__Actinomycetaceae	-2.40359	0.132784	0.512231
Coeliac Disease	k__Bacteria.p__Actinobacteria.c__Actinobacteria.o__Actinomycetales.f__Micrococcaceae	-4.57966	0.0804476	0.421634
Coeliac Disease	k__Bacteria.p__Actinobacteria.c__Actinobacteria.o__Bifidobacteriales.f__Bifidobacteriaceae	-3.97434	0.00303355	0.0893886
Coeliac Disease	k__Bacteria.p__Actinobacteria.c__Coriobacteriia.o__Coriobacteriales.f__Coriobacteriaceae	-3.71718	0.0109165	0.166505
Coeliac Disease	k__Bacteria.p__Bacteroidetes.c__Bacteroidia.o__Bacteroidales.f__Bacteroidaceae	3.93915	0.0437118	0.326546
Coeliac Disease	k__Bacteria.p__Bacteroidetes.c__Bacteroidia.o__Bacteroidales.f__Porphyromonadaceae	3.66855	0.0632279	0.388851
Coeliac Disease	k__Bacteria.p__Bacteroidetes.c__Bacteroidia.o__Bacteroidales.f__Prevotellaceae	-1.48897	0.364786	0.733744
Coeliac Disease	k__Bacteria.p__Bacteroidetes.c__Bacteroidia.o__Bacteroidales.f__Rikenellaceae	-0.341127	0.820087	0.947302
Coeliac Disease	k__Bacteria.p__Bacteroidetes.c__Bacteroidia.o__Bacteroidales.f__S24.7	0.47628	0.742942	0.922921
Coeliac Disease	k__Bacteria.p__Bacteroidetes.c__Bacteroidia.o__Bacteroidales.f__.Barnesiellaceae.	0.248914	0.872297	0.957505
Coeliac Disease	k__Bacteria.p__Bacteroidetes.c__Bacteroidia.o__Bacteroidales.f__.Odoribacteraceae.	2.51436	0.166003	0.563991
Coeliac Disease	k__Bacteria.p__Bacteroidetes.c__Bacteroidia.o__Bacteroidales.f__.Paraprevotellaceae.	-1.1393	0.481671	0.791935
Coeliac Disease	k__Bacteria.p__Firmicutes.c__Bacilli.o__Gemellales.f__Gemellaceae	-0.186061	0.904367	0.969435
Coeliac Disease	k__Bacteria.p__Firmicutes.c__Bacilli.o__Lactobacillales.f__Enterococcaceae	-0.13367	0.931102	0.979875
Coeliac Disease	k__Bacteria.p__Firmicutes.c__Bacilli.o__Lactobacillales.f__Lactobacillaceae	0.153701	0.918656	0.97451
Coeliac Disease	k__Bacteria.p__Firmicutes.c__Bacilli.o__Lactobacillales.f__Leuconostocaceae	-0.747414	0.680017	0.901278
Coeliac Disease	k__Bacteria.p__Firmicutes.c__Bacilli.o__Lactobacillales.f__Streptococcaceae	0.281321	0.853012	0.956123
Coeliac Disease	k__Bacteria.p__Firmicutes.c__Bacilli.o__Turicibacterales.f__Turicibacteraceae	-0.356824	0.81623	0.945259
Coeliac Disease	k__Bacteria.p__Firmicutes.c__Clostridia.o__Clostridiales.f__Christensenellaceae	-3.49434	0.0170764	0.206789
Coeliac Disease	k__Bacteria.p__Firmicutes.c__Clostridia.o__Clostridiales.f__Clostridiaceae	-1.87801	0.185863	0.587619
Coeliac Disease	k__Bacteria.p__Firmicutes.c__Clostridia.o__Clostridiales.f__Dehalobacteriaceae	-2.33368	0.127045	0.507416
Coeliac Disease	k__Bacteria.p__Firmicutes.c__Clostridia.o__Clostridiales.f__EtOH8	-3.89361	0.102668	0.459818
Coeliac Disease	k__Bacteria.p__Firmicutes.c__Clostridia.o__Clostridiales.f__Eubacteriaceae	-2.15123	0.208923	0.604213
Coeliac Disease	k__Bacteria.p__Firmicutes.c__Clostridia.o__Clostridiales.f__Lachnospiraceae	-1.46122	0.313349	0.695305
Coeliac Disease	k__Bacteria.p__Firmicutes.c__Clostridia.o__Clostridiales.f__Peptococcaceae	-3.59401	0.0346197	0.292393
Coeliac Disease	k__Bacteria.p__Firmicutes.c__Clostridia.o__Clostridiales.f__Peptostreptococcaceae	-0.954834	0.563727	0.846547
Coeliac Disease	k__Bacteria.p__Firmicutes.c__Clostridia.o__Clostridiales.f__Ruminococcaceae	-2.9707	0.00730623	0.135497
Coeliac Disease	k__Bacteria.p__Firmicutes.c__Clostridia.o__Clostridiales.f__Syntrophomonadaceae	-2.26097	0.306152	0.691953
Coeliac Disease	k__Bacteria.p__Firmicutes.c__Clostridia.o__Clostridiales.f__Veillonellaceae	-1.222	0.411587	0.758543
Coeliac Disease	k__Bacteria.p__Firmicutes.c__Clostridia.o__Clostridiales.f__.Mogibacteriaceae.	-1.42809	0.312587	0.695305
Coeliac Disease	k__Bacteria.p__Firmicutes.c__Clostridia.o__Clostridiales.f__.Tissierellaceae.	-1.44857	0.402274	0.752431
Coeliac Disease	k__Bacteria.p__Firmicutes.c__Erysipelotrichi.o__Erysipelotrichales.f__Erysipelotrichaceae	-3.11745	0.0366045	0.297316
Coeliac Disease	k__Bacteria.p__Fusobacteria.c__Fusobacteriia.o__Fusobacteriales.f__Fusobacteriaceae	-0.437873	0.788117	0.934326
Coeliac Disease	k__Bacteria.p__Proteobacteria.c__Alphaproteobacteria.o__Rhodobacterales.f__Rhodobacteraceae	-6.10425	0.0358763	0.295478
Coeliac Disease	k__Bacteria.p__Proteobacteria.c__Betaproteobacteria.o__Burkholderiales.f__Alcaligenaceae	1.66976	0.309321	0.693569
Coeliac Disease	k__Bacteria.p__Proteobacteria.c__Betaproteobacteria.o__Burkholderiales.f__Comamonadaceae	-2.54247	0.254792	0.652121
Coeliac Disease	k__Bacteria.p__Proteobacteria.c__Betaproteobacteria.o__Burkholderiales.f__Oxalobacteraceae	-3.88584	0.0265308	0.256787
Coeliac Disease	k__Bacteria.p__Proteobacteria.c__Gammaproteobacteria.o__Enterobacteriales.f__Enterobacteriaceae	0.411756	0.785826	0.934326
Coeliac Disease	k__Bacteria.p__Proteobacteria.c__Gammaproteobacteria.o__Pasteurellales.f__Pasteurellaceae	-0.416199	0.787474	0.934326
Coeliac Disease	k__Bacteria.p__Proteobacteria.c__Gammaproteobacteria.o__Pseudomonadales.f__Pseudomonadaceae	-3.54344	0.220034	0.615539
Coeliac Disease	k__Bacteria.p__Synergistetes.c__Synergistia.o__Synergistales.f__Synergistaceae	-0.540508	0.742227	0.922921
Coeliac Disease	k__Bacteria.p__Tenericutes.c__Mollicutes.o__Anaeroplasmatales.f__Anaeroplasmataceae	-0.996524	0.572845	0.854108
Coeliac Disease	k__Bacteria.p__Verrucomicrobia.c__Opitutae.o__.Cerasicoccales..f__.Cerasicoccaceae.	-1.40807	0.45068	0.775094
Coeliac Disease	k__Archaea.p__Euryarchaeota.c__Methanobacteria	-6.42087	0.0532175	0.357298
Coeliac Disease	k__Bacteria.p__Cyanobacteria.c__4C0d.2	-1.64587	0.33689	0.717616
Coeliac Disease	k__Bacteria.p__Cyanobacteria.c__Chloroplast	0.127066	0.932536	0.980399
Coeliac Disease	k__Bacteria.p__Firmicutes.c__Clostridia	-4.18739	0.000114347	0.0110305
Coeliac Disease	k__Bacteria.p__Lentisphaerae.c__.Lentisphaeria.	-2.35791	0.204262	0.602972
Coeliac Disease	k__Bacteria.p__Proteobacteria.c__Alphaproteobacteria	-0.10649	0.944417	0.982965
Coeliac Disease	k__Bacteria.p__Proteobacteria.c__Deltaproteobacteria	-0.958135	0.506975	0.808477
Coeliac Disease	k__Bacteria.p__Proteobacteria.c__Epsilonproteobacteria	-1.14607	0.524433	0.821761
Coeliac Disease	k__Bacteria.p__Tenericutes.c__Mollicutes	-3.98593	0.0133349	0.182532
Coeliac Disease	k__Bacteria.p__Tenericutes.c__RF3	-3.65213	0.0497593	0.343202
Coeliac Disease	k__Bacteria.p__Verrucomicrobia.c__Verrucomicrobiae	-0.776389	0.606291	0.871417
Coeliac Disease	Unweighted_UniFrac_PCoA_MDS1	2.7008	0.066058	0.394563
Coeliac Disease	Unweighted_UniFrac_PCoA_MDS2	-3.35584	0.0257916	0.253331
Coeliac Disease	Unweighted_UniFrac_PCoA_MDS3	1.41688	0.360683	0.731783
Coeliac Disease	Unweighted_UniFrac_PCoA_MDS4	-2.28153	0.149566	0.543638
Coeliac Disease	Unweighted_UniFrac_PCoA_MDS5	-3.28664	0.0330096	0.287535
Coeliac Disease	Unweighted_UniFrac_PCoA_MDS6	0.970293	0.530112	0.824195
Coeliac Disease	Weighted_UniFrac_PCoA_MDS1	-4.14177	0.0224003	0.23388
Coeliac Disease	Weighted_UniFrac_PCoA_MDS2	2.79545	0.0357075	0.295406
Coeliac Disease	Weighted_UniFrac_PCoA_MDS3	3.54649	0.0331678	0.287535
Coeliac Disease	Weighted_UniFrac_PCoA_MDS4	-2.47694	0.0728311	0.410442
Coeliac Disease	Weighted_UniFrac_PCoA_MDS5	-1.18547	0.431268	0.767085
Coeliac Disease	Weighted_UniFrac_PCoA_MDS6	-0.421711	0.789995	0.935058
Cold Sores	shannon	-0.0678918	0.514523	0.814736
Cold Sores	PD_whole_tree	-0.137944	0.189501	0.591108
Cold Sores	k__Bacteria.p__Actinobacteria.c__Actinobacteria.o__Actinomycetales.f__Actinomycetaceae	-0.134778	0.200973	0.599746
Cold Sores	k__Bacteria.p__Actinobacteria.c__Actinobacteria.o__Actinomycetales.f__Micrococcaceae	-0.094652	0.378471	0.7381
Cold Sores	k__Bacteria.p__Actinobacteria.c__Actinobacteria.o__Bifidobacteriales.f__Bifidobacteriaceae	-0.167305	0.106426	0.468499
Cold Sores	k__Bacteria.p__Actinobacteria.c__Coriobacteriia.o__Coriobacteriales.f__Coriobacteriaceae	-0.0856081	0.412957	0.758543
Cold Sores	k__Bacteria.p__Bacteroidetes.c__Bacteroidia.o__Bacteroidales.f__Bacteroidaceae	0.0660443	0.532901	0.825017
Cold Sores	k__Bacteria.p__Bacteroidetes.c__Bacteroidia.o__Bacteroidales.f__Porphyromonadaceae	0.0345037	0.743108	0.922921
Cold Sores	k__Bacteria.p__Bacteroidetes.c__Bacteroidia.o__Bacteroidales.f__Prevotellaceae	0.00684906	0.947825	0.983633
Cold Sores	k__Bacteria.p__Bacteroidetes.c__Bacteroidia.o__Bacteroidales.f__Rikenellaceae	-0.0789592	0.448077	0.775094
Cold Sores	k__Bacteria.p__Bacteroidetes.c__Bacteroidia.o__Bacteroidales.f__S24.7	-0.0955795	0.370785	0.736571
Cold Sores	k__Bacteria.p__Bacteroidetes.c__Bacteroidia.o__Bacteroidales.f__.Barnesiellaceae.	-0.0170411	0.870462	0.957472
Cold Sores	k__Bacteria.p__Bacteroidetes.c__Bacteroidia.o__Bacteroidales.f__.Odoribacteraceae.	-0.0302897	0.771462	0.931677
Cold Sores	k__Bacteria.p__Bacteroidetes.c__Bacteroidia.o__Bacteroidales.f__.Paraprevotellaceae.	-0.0244954	0.815476	0.94494
Cold Sores	k__Bacteria.p__Firmicutes.c__Bacilli.o__Gemellales.f__Gemellaceae	-0.0347697	0.741413	0.922921
Cold Sores	k__Bacteria.p__Firmicutes.c__Bacilli.o__Lactobacillales.f__Enterococcaceae	0.141421	0.165164	0.563725
Cold Sores	k__Bacteria.p__Firmicutes.c__Bacilli.o__Lactobacillales.f__Lactobacillaceae	-0.0994855	0.349728	0.724491
Cold Sores	k__Bacteria.p__Firmicutes.c__Bacilli.o__Lactobacillales.f__Leuconostocaceae	-0.116412	0.295735	0.689006
Cold Sores	k__Bacteria.p__Firmicutes.c__Bacilli.o__Lactobacillales.f__Streptococcaceae	0.0393707	0.706742	0.909583
Cold Sores	k__Bacteria.p__Firmicutes.c__Bacilli.o__Turicibacterales.f__Turicibacteraceae	-0.329419	0.00203276	0.0657425
Cold Sores	k__Bacteria.p__Firmicutes.c__Clostridia.o__Clostridiales.f__Christensenellaceae	-0.224796	0.031712	0.285358
Cold Sores	k__Bacteria.p__Firmicutes.c__Clostridia.o__Clostridiales.f__Clostridiaceae	-0.072114	0.489008	0.79708
Cold Sores	k__Bacteria.p__Firmicutes.c__Clostridia.o__Clostridiales.f__Dehalobacteriaceae	-0.17474	0.0952827	0.447305
Cold Sores	k__Bacteria.p__Firmicutes.c__Clostridia.o__Clostridiales.f__EtOH8	-0.0809299	0.448718	0.775094
Cold Sores	k__Bacteria.p__Firmicutes.c__Clostridia.o__Clostridiales.f__Eubacteriaceae	-0.0326027	0.756382	0.929435
Cold Sores	k__Bacteria.p__Firmicutes.c__Clostridia.o__Clostridiales.f__Lachnospiraceae	0.0414452	0.69295	0.905202
Cold Sores	k__Bacteria.p__Firmicutes.c__Clostridia.o__Clostridiales.f__Peptococcaceae	-0.0480187	0.647228	0.889352
Cold Sores	k__Bacteria.p__Firmicutes.c__Clostridia.o__Clostridiales.f__Peptostreptococcaceae	0.0745199	0.471434	0.783675
Cold Sores	k__Bacteria.p__Firmicutes.c__Clostridia.o__Clostridiales.f__Ruminococcaceae	-0.111237	0.280204	0.674718
Cold Sores	k__Bacteria.p__Firmicutes.c__Clostridia.o__Clostridiales.f__Syntrophomonadaceae	-0.271464	0.022305	0.23388
Cold Sores	k__Bacteria.p__Firmicutes.c__Clostridia.o__Clostridiales.f__Veillonellaceae	0.0822166	0.433918	0.768802
Cold Sores	k__Bacteria.p__Firmicutes.c__Clostridia.o__Clostridiales.f__.Mogibacteriaceae.	0.000753611	0.994259	0.996137
Cold Sores	k__Bacteria.p__Firmicutes.c__Clostridia.o__Clostridiales.f__.Tissierellaceae.	-0.0798289	0.452473	0.775166
Cold Sores	k__Bacteria.p__Firmicutes.c__Erysipelotrichi.o__Erysipelotrichales.f__Erysipelotrichaceae	-0.0190586	0.855576	0.956975
Cold Sores	k__Bacteria.p__Fusobacteria.c__Fusobacteriia.o__Fusobacteriales.f__Fusobacteriaceae	-0.106586	0.325167	0.705968
Cold Sores	k__Bacteria.p__Proteobacteria.c__Alphaproteobacteria.o__Rhodobacterales.f__Rhodobacteraceae	-0.124258	0.267086	0.661355
Cold Sores	k__Bacteria.p__Proteobacteria.c__Betaproteobacteria.o__Burkholderiales.f__Alcaligenaceae	0.0701201	0.5059	0.807734
Cold Sores	k__Bacteria.p__Proteobacteria.c__Betaproteobacteria.o__Burkholderiales.f__Comamonadaceae	-0.0265378	0.801447	0.939999
Cold Sores	k__Bacteria.p__Proteobacteria.c__Betaproteobacteria.o__Burkholderiales.f__Oxalobacteraceae	-0.11283	0.284191	0.679599
Cold Sores	k__Bacteria.p__Proteobacteria.c__Gammaproteobacteria.o__Enterobacteriales.f__Enterobacteriaceae	-0.000482925	0.996321	0.997447
Cold Sores	k__Bacteria.p__Proteobacteria.c__Gammaproteobacteria.o__Pasteurellales.f__Pasteurellaceae	-0.0944075	0.370253	0.736098
Cold Sores	k__Bacteria.p__Proteobacteria.c__Gammaproteobacteria.o__Pseudomonadales.f__Pseudomonadaceae	-0.110714	0.318969	0.700672
Cold Sores	k__Bacteria.p__Synergistetes.c__Synergistia.o__Synergistales.f__Synergistaceae	-0.116989	0.280621	0.674718
Cold Sores	k__Bacteria.p__Tenericutes.c__Mollicutes.o__Anaeroplasmatales.f__Anaeroplasmataceae	-0.043211	0.683685	0.902547
Cold Sores	k__Bacteria.p__Verrucomicrobia.c__Opitutae.o__.Cerasicoccales..f__.Cerasicoccaceae.	-0.0084701	0.935692	0.980935
Cold Sores	k__Archaea.p__Euryarchaeota.c__Methanobacteria	-0.07332	0.494606	0.800302
Cold Sores	k__Bacteria.p__Cyanobacteria.c__4C0d.2	0.0846592	0.413989	0.758543
Cold Sores	k__Bacteria.p__Cyanobacteria.c__Chloroplast	0.0849104	0.409155	0.757208
Cold Sores	k__Bacteria.p__Firmicutes.c__Clostridia	-0.0365403	0.725928	0.915436
Cold Sores	k__Bacteria.p__Lentisphaerae.c__.Lentisphaeria.	-0.0362813	0.730561	0.9183
Cold Sores	k__Bacteria.p__Proteobacteria.c__Alphaproteobacteria	-0.0777536	0.459689	0.779807
Cold Sores	k__Bacteria.p__Proteobacteria.c__Deltaproteobacteria	-0.0225463	0.829136	0.949835
Cold Sores	k__Bacteria.p__Proteobacteria.c__Epsilonproteobacteria	0.0548182	0.59475	0.863787
Cold Sores	k__Bacteria.p__Tenericutes.c__Mollicutes	-0.106412	0.309597	0.693569
Cold Sores	k__Bacteria.p__Tenericutes.c__RF3	0.0554455	0.594686	0.863787
Cold Sores	k__Bacteria.p__Verrucomicrobia.c__Verrucomicrobiae	-0.223626	0.0318274	0.285358
Cold Sores	Unweighted_UniFrac_PCoA_MDS1	0.173839	0.0957159	0.447305
Cold Sores	Unweighted_UniFrac_PCoA_MDS2	-0.155322	0.137773	0.51826
Cold Sores	Unweighted_UniFrac_PCoA_MDS3	-0.0747453	0.474801	0.786
Cold Sores	Unweighted_UniFrac_PCoA_MDS4	0.0299967	0.774342	0.93301
Cold Sores	Unweighted_UniFrac_PCoA_MDS5	-0.106533	0.309648	0.693569
Cold Sores	Unweighted_UniFrac_PCoA_MDS6	0.0665548	0.525938	0.821914
Cold Sores	Weighted_UniFrac_PCoA_MDS1	0.0323966	0.756218	0.929435
Cold Sores	Weighted_UniFrac_PCoA_MDS2	0.117771	0.256717	0.652121
Cold Sores	Weighted_UniFrac_PCoA_MDS3	0.057087	0.5867	0.858782
Cold Sores	Weighted_UniFrac_PCoA_MDS4	-0.134243	0.19598	0.59506
Cold Sores	Weighted_UniFrac_PCoA_MDS5	-0.134615	0.198531	0.596267
Cold Sores	Weighted_UniFrac_PCoA_MDS6	0.0256702	0.805508	0.940627
Constipation	shannon	-0.146536	0.602927	0.868529
Constipation	PD_whole_tree	0.131775	0.643473	0.886694
Constipation	k__Bacteria.p__Actinobacteria.c__Actinobacteria.o__Actinomycetales.f__Actinomycetaceae	-0.0615561	0.829674	0.950041
Constipation	k__Bacteria.p__Actinobacteria.c__Actinobacteria.o__Actinomycetales.f__Micrococcaceae	0.448278	0.0760583	0.411196
Constipation	k__Bacteria.p__Actinobacteria.c__Actinobacteria.o__Bifidobacteriales.f__Bifidobacteriaceae	0.640554	0.0338773	0.29062
Constipation	k__Bacteria.p__Actinobacteria.c__Coriobacteriia.o__Coriobacteriales.f__Coriobacteriaceae	0.801575	0.00610527	0.119524
Constipation	k__Bacteria.p__Bacteroidetes.c__Bacteroidia.o__Bacteroidales.f__Bacteroidaceae	0.343344	0.256703	0.652121
Constipation	k__Bacteria.p__Bacteroidetes.c__Bacteroidia.o__Bacteroidales.f__Porphyromonadaceae	0.475524	0.124319	0.502376
Constipation	k__Bacteria.p__Bacteroidetes.c__Bacteroidia.o__Bacteroidales.f__Prevotellaceae	-0.464393	0.12149	0.500529
Constipation	k__Bacteria.p__Bacteroidetes.c__Bacteroidia.o__Bacteroidales.f__Rikenellaceae	0.171227	0.55564	0.844253
Constipation	k__Bacteria.p__Bacteroidetes.c__Bacteroidia.o__Bacteroidales.f__S24.7	-0.857838	0.0135828	0.183783
Constipation	k__Bacteria.p__Bacteroidetes.c__Bacteroidia.o__Bacteroidales.f__.Barnesiellaceae.	0.422045	0.166092	0.563991
Constipation	k__Bacteria.p__Bacteroidetes.c__Bacteroidia.o__Bacteroidales.f__.Odoribacteraceae.	0.748128	0.0209606	0.232137
Constipation	k__Bacteria.p__Bacteroidetes.c__Bacteroidia.o__Bacteroidales.f__.Paraprevotellaceae.	-0.418999	0.161592	0.560801
Constipation	k__Bacteria.p__Firmicutes.c__Bacilli.o__Gemellales.f__Gemellaceae	0.1747	0.52866	0.824195
Constipation	k__Bacteria.p__Firmicutes.c__Bacilli.o__Lactobacillales.f__Enterococcaceae	0.344524	0.192913	0.5942
Constipation	k__Bacteria.p__Firmicutes.c__Bacilli.o__Lactobacillales.f__Lactobacillaceae	0.463817	0.0808821	0.422223
Constipation	k__Bacteria.p__Firmicutes.c__Bacilli.o__Lactobacillales.f__Leuconostocaceae	0.217596	0.393171	0.748343
Constipation	k__Bacteria.p__Firmicutes.c__Bacilli.o__Lactobacillales.f__Streptococcaceae	0.0593409	0.835115	0.950582
Constipation	k__Bacteria.p__Firmicutes.c__Bacilli.o__Turicibacterales.f__Turicibacteraceae	-0.155652	0.588269	0.859079
Constipation	k__Bacteria.p__Firmicutes.c__Clostridia.o__Clostridiales.f__Christensenellaceae	1.06559	0.000268986	0.0172432
Constipation	k__Bacteria.p__Firmicutes.c__Clostridia.o__Clostridiales.f__Clostridiaceae	-0.326274	0.240946	0.64027
Constipation	k__Bacteria.p__Firmicutes.c__Clostridia.o__Clostridiales.f__Dehalobacteriaceae	0.242835	0.396751	0.750009
Constipation	k__Bacteria.p__Firmicutes.c__Clostridia.o__Clostridiales.f__EtOH8	0.338915	0.196393	0.595239
Constipation	k__Bacteria.p__Firmicutes.c__Clostridia.o__Clostridiales.f__Eubacteriaceae	0.894221	0.000684979	0.0297797
Constipation	k__Bacteria.p__Firmicutes.c__Clostridia.o__Clostridiales.f__Lachnospiraceae	-1.09161	4.4146e-05	0.0073172
Constipation	k__Bacteria.p__Firmicutes.c__Clostridia.o__Clostridiales.f__Peptococcaceae	-0.304443	0.291915	0.686461
Constipation	k__Bacteria.p__Firmicutes.c__Clostridia.o__Clostridiales.f__Peptostreptococcaceae	0.119795	0.668306	0.897478
Constipation	k__Bacteria.p__Firmicutes.c__Clostridia.o__Clostridiales.f__Ruminococcaceae	-0.308287	0.252629	0.649828
Constipation	k__Bacteria.p__Firmicutes.c__Clostridia.o__Clostridiales.f__Syntrophomonadaceae	0.356938	0.141676	0.527819
Constipation	k__Bacteria.p__Firmicutes.c__Clostridia.o__Clostridiales.f__Veillonellaceae	-0.540686	0.0551773	0.362204
Constipation	k__Bacteria.p__Firmicutes.c__Clostridia.o__Clostridiales.f__.Mogibacteriaceae.	0.17957	0.537948	0.829087
Constipation	k__Bacteria.p__Firmicutes.c__Clostridia.o__Clostridiales.f__.Tissierellaceae.	0.838513	0.000836962	0.0340406
Constipation	k__Bacteria.p__Firmicutes.c__Erysipelotrichi.o__Erysipelotrichales.f__Erysipelotrichaceae	-0.665411	0.0194782	0.224828
Constipation	k__Bacteria.p__Fusobacteria.c__Fusobacteriia.o__Fusobacteriales.f__Fusobacteriaceae	-0.0116187	0.967681	0.989006
Constipation	k__Bacteria.p__Proteobacteria.c__Alphaproteobacteria.o__Rhodobacterales.f__Rhodobacteraceae	0.144785	0.583491	0.85777
Constipation	k__Bacteria.p__Proteobacteria.c__Betaproteobacteria.o__Burkholderiales.f__Alcaligenaceae	0.115985	0.688368	0.902951
Constipation	k__Bacteria.p__Proteobacteria.c__Betaproteobacteria.o__Burkholderiales.f__Comamonadaceae	0.00946494	0.973487	0.9896
Constipation	k__Bacteria.p__Proteobacteria.c__Betaproteobacteria.o__Burkholderiales.f__Oxalobacteraceae	0.0251404	0.929778	0.978869
Constipation	k__Bacteria.p__Proteobacteria.c__Gammaproteobacteria.o__Enterobacteriales.f__Enterobacteriaceae	1.34589	1.99506e-06	0.000881817
Constipation	k__Bacteria.p__Proteobacteria.c__Gammaproteobacteria.o__Pasteurellales.f__Pasteurellaceae	-0.978939	0.00149763	0.0515807
Constipation	k__Bacteria.p__Proteobacteria.c__Gammaproteobacteria.o__Pseudomonadales.f__Pseudomonadaceae	0.416994	0.0705277	0.405106
Constipation	k__Bacteria.p__Synergistetes.c__Synergistia.o__Synergistales.f__Synergistaceae	0.401965	0.113668	0.482052
Constipation	k__Bacteria.p__Tenericutes.c__Mollicutes.o__Anaeroplasmatales.f__Anaeroplasmataceae	-0.0477492	0.869134	0.957472
Constipation	k__Bacteria.p__Verrucomicrobia.c__Opitutae.o__.Cerasicoccales..f__.Cerasicoccaceae.	0.592409	0.0146614	0.187836
Constipation	k__Archaea.p__Euryarchaeota.c__Methanobacteria	0.765981	0.000530611	0.0256795
Constipation	k__Bacteria.p__Cyanobacteria.c__4C0d.2	0.333862	0.222209	0.618176
Constipation	k__Bacteria.p__Cyanobacteria.c__Chloroplast	0.00524032	0.985344	0.993597
Constipation	k__Bacteria.p__Firmicutes.c__Clostridia	-0.717232	0.00531206	0.11361
Constipation	k__Bacteria.p__Lentisphaerae.c__.Lentisphaeria.	0.601471	0.0203678	0.230261
Constipation	k__Bacteria.p__Proteobacteria.c__Alphaproteobacteria	-0.25979	0.370121	0.736098
Constipation	k__Bacteria.p__Proteobacteria.c__Deltaproteobacteria	-0.118335	0.674251	0.897478
Constipation	k__Bacteria.p__Proteobacteria.c__Epsilonproteobacteria	0.020228	0.943173	0.982441
Constipation	k__Bacteria.p__Tenericutes.c__Mollicutes	-0.24534	0.389834	0.746969
Constipation	k__Bacteria.p__Tenericutes.c__RF3	0.319633	0.24966	0.647845
Constipation	k__Bacteria.p__Verrucomicrobia.c__Verrucomicrobiae	0.121912	0.671189	0.897478
Constipation	Unweighted_UniFrac_PCoA_MDS1	-0.11781	0.681452	0.901744
Constipation	Unweighted_UniFrac_PCoA_MDS2	0.25499	0.374879	0.737759
Constipation	Unweighted_UniFrac_PCoA_MDS3	1.67513	2.88529e-08	2.5506e-05
Constipation	Unweighted_UniFrac_PCoA_MDS4	0.531268	0.0597023	0.377244
Constipation	Unweighted_UniFrac_PCoA_MDS5	-0.855324	0.0032668	0.0931566
Constipation	Unweighted_UniFrac_PCoA_MDS6	-0.0645223	0.821043	0.947522
Constipation	Weighted_UniFrac_PCoA_MDS1	-0.484403	0.108815	0.472289
Constipation	Weighted_UniFrac_PCoA_MDS2	-0.279272	0.340237	0.719863
Constipation	Weighted_UniFrac_PCoA_MDS3	1.97935	9.708e-10	2.57456e-06
Constipation	Weighted_UniFrac_PCoA_MDS4	-0.169453	0.54763	0.837068
Constipation	Weighted_UniFrac_PCoA_MDS5	0.175066	0.540989	0.832253
Constipation	Weighted_UniFrac_PCoA_MDS6	0.500469	0.0531788	0.357298
COPD	shannon	-0.372551	0.0498058	0.343202
COPD	PD_whole_tree	-0.288602	0.144434	0.53348
COPD	k__Bacteria.p__Actinobacteria.c__Actinobacteria.o__Actinomycetales.f__Actinomycetaceae	0.024583	0.900314	0.969435
COPD	k__Bacteria.p__Actinobacteria.c__Actinobacteria.o__Actinomycetales.f__Micrococcaceae	0.638286	0.000129581	0.0112716
COPD	k__Bacteria.p__Actinobacteria.c__Actinobacteria.o__Bifidobacteriales.f__Bifidobacteriaceae	-0.306917	0.109536	0.473111
COPD	k__Bacteria.p__Actinobacteria.c__Coriobacteriia.o__Coriobacteriales.f__Coriobacteriaceae	0.0412962	0.833707	0.950537
COPD	k__Bacteria.p__Bacteroidetes.c__Bacteroidia.o__Bacteroidales.f__Bacteroidaceae	0.0139005	0.943744	0.98265
COPD	k__Bacteria.p__Bacteroidetes.c__Bacteroidia.o__Bacteroidales.f__Porphyromonadaceae	-0.0849281	0.661012	0.895057
COPD	k__Bacteria.p__Bacteroidetes.c__Bacteroidia.o__Bacteroidales.f__Prevotellaceae	-0.356325	0.0810374	0.422223
COPD	k__Bacteria.p__Bacteroidetes.c__Bacteroidia.o__Bacteroidales.f__Rikenellaceae	0.0753332	0.703538	0.90616
COPD	k__Bacteria.p__Bacteroidetes.c__Bacteroidia.o__Bacteroidales.f__S24.7	-0.42728	0.0494777	0.343202
COPD	k__Bacteria.p__Bacteroidetes.c__Bacteroidia.o__Bacteroidales.f__.Barnesiellaceae.	0.026896	0.891541	0.96593
COPD	k__Bacteria.p__Bacteroidetes.c__Bacteroidia.o__Bacteroidales.f__.Odoribacteraceae.	-0.053733	0.782631	0.933871
COPD	k__Bacteria.p__Bacteroidetes.c__Bacteroidia.o__Bacteroidales.f__.Paraprevotellaceae.	-0.180794	0.367025	0.733744
COPD	k__Bacteria.p__Firmicutes.c__Bacilli.o__Gemellales.f__Gemellaceae	-0.0713432	0.72027	0.914683
COPD	k__Bacteria.p__Firmicutes.c__Bacilli.o__Lactobacillales.f__Enterococcaceae	-0.0240851	0.903006	0.969435
COPD	k__Bacteria.p__Firmicutes.c__Bacilli.o__Lactobacillales.f__Lactobacillaceae	0.277937	0.138818	0.520715
COPD	k__Bacteria.p__Firmicutes.c__Bacilli.o__Lactobacillales.f__Leuconostocaceae	0.278723	0.10035	0.456833
COPD	k__Bacteria.p__Firmicutes.c__Bacilli.o__Lactobacillales.f__Streptococcaceae	0.238445	0.222636	0.618176
COPD	k__Bacteria.p__Firmicutes.c__Bacilli.o__Turicibacterales.f__Turicibacteraceae	0.265093	0.172662	0.574529
COPD	k__Bacteria.p__Firmicutes.c__Clostridia.o__Clostridiales.f__Christensenellaceae	-0.348615	0.0742187	0.411018
COPD	k__Bacteria.p__Firmicutes.c__Clostridia.o__Clostridiales.f__Clostridiaceae	-0.0471639	0.809548	0.942873
COPD	k__Bacteria.p__Firmicutes.c__Clostridia.o__Clostridiales.f__Dehalobacteriaceae	-0.0419604	0.830825	0.950537
COPD	k__Bacteria.p__Firmicutes.c__Clostridia.o__Clostridiales.f__EtOH8	0.00853646	0.965264	0.98837
COPD	k__Bacteria.p__Firmicutes.c__Clostridia.o__Clostridiales.f__Eubacteriaceae	0.217921	0.255625	0.652121
COPD	k__Bacteria.p__Firmicutes.c__Clostridia.o__Clostridiales.f__Lachnospiraceae	-0.346341	0.0721528	0.408866
COPD	k__Bacteria.p__Firmicutes.c__Clostridia.o__Clostridiales.f__Peptococcaceae	-0.366218	0.0675417	0.398932
COPD	k__Bacteria.p__Firmicutes.c__Clostridia.o__Clostridiales.f__Peptostreptococcaceae	0.00667584	0.972859	0.9896
COPD	k__Bacteria.p__Firmicutes.c__Clostridia.o__Clostridiales.f__Ruminococcaceae	-0.181023	0.340388	0.719863
COPD	k__Bacteria.p__Firmicutes.c__Clostridia.o__Clostridiales.f__Syntrophomonadaceae	-0.256625	0.245895	0.643111
COPD	k__Bacteria.p__Firmicutes.c__Clostridia.o__Clostridiales.f__Veillonellaceae	0.423597	0.0343111	0.291644
COPD	k__Bacteria.p__Firmicutes.c__Clostridia.o__Clostridiales.f__.Mogibacteriaceae.	-0.24848	0.194446	0.59506
COPD	k__Bacteria.p__Firmicutes.c__Clostridia.o__Clostridiales.f__.Tissierellaceae.	-0.155701	0.442507	0.771551
COPD	k__Bacteria.p__Firmicutes.c__Erysipelotrichi.o__Erysipelotrichales.f__Erysipelotrichaceae	-0.542786	0.00567499	0.117579
COPD	k__Bacteria.p__Fusobacteria.c__Fusobacteriia.o__Fusobacteriales.f__Fusobacteriaceae	0.00978123	0.960162	0.986574
COPD	k__Bacteria.p__Proteobacteria.c__Alphaproteobacteria.o__Rhodobacterales.f__Rhodobacteraceae	-0.18426	0.398491	0.750033
COPD	k__Bacteria.p__Proteobacteria.c__Betaproteobacteria.o__Burkholderiales.f__Alcaligenaceae	-0.171738	0.374134	0.737759
COPD	k__Bacteria.p__Proteobacteria.c__Betaproteobacteria.o__Burkholderiales.f__Comamonadaceae	-0.0745423	0.711155	0.912426
COPD	k__Bacteria.p__Proteobacteria.c__Betaproteobacteria.o__Burkholderiales.f__Oxalobacteraceae	-0.715077	0.000555483	0.0263061
COPD	k__Bacteria.p__Proteobacteria.c__Gammaproteobacteria.o__Enterobacteriales.f__Enterobacteriaceae	0.0920991	0.6384	0.885043
COPD	k__Bacteria.p__Proteobacteria.c__Gammaproteobacteria.o__Pasteurellales.f__Pasteurellaceae	-0.145486	0.463589	0.7801
COPD	k__Bacteria.p__Proteobacteria.c__Gammaproteobacteria.o__Pseudomonadales.f__Pseudomonadaceae	0.496182	0.00154953	0.0522048
COPD	k__Bacteria.p__Synergistetes.c__Synergistia.o__Synergistales.f__Synergistaceae	-0.0911137	0.652485	0.890576
COPD	k__Bacteria.p__Tenericutes.c__Mollicutes.o__Anaeroplasmatales.f__Anaeroplasmataceae	-0.572144	0.0169609	0.206331
COPD	k__Bacteria.p__Verrucomicrobia.c__Opitutae.o__.Cerasicoccales..f__.Cerasicoccaceae.	-0.631923	0.00952328	0.1559
COPD	k__Archaea.p__Euryarchaeota.c__Methanobacteria	0.162945	0.378574	0.7381
COPD	k__Bacteria.p__Cyanobacteria.c__4C0d.2	-0.366047	0.0787988	0.420472
COPD	k__Bacteria.p__Cyanobacteria.c__Chloroplast	-0.0361867	0.855205	0.956975
COPD	k__Bacteria.p__Firmicutes.c__Clostridia	-0.118927	0.537652	0.829087
COPD	k__Bacteria.p__Lentisphaerae.c__.Lentisphaeria.	-0.537904	0.0138063	0.18492
COPD	k__Bacteria.p__Proteobacteria.c__Alphaproteobacteria	-0.374124	0.0632683	0.388851
COPD	k__Bacteria.p__Proteobacteria.c__Deltaproteobacteria	-0.11408	0.556066	0.844253
COPD	k__Bacteria.p__Proteobacteria.c__Epsilonproteobacteria	-0.279047	0.197755	0.59596
COPD	k__Bacteria.p__Tenericutes.c__Mollicutes	-0.405032	0.0397221	0.310746
COPD	k__Bacteria.p__Tenericutes.c__RF3	-0.23601	0.242027	0.640574
COPD	k__Bacteria.p__Verrucomicrobia.c__Verrucomicrobiae	-0.0425621	0.828221	0.949597
COPD	Unweighted_UniFrac_PCoA_MDS1	0.307161	0.114413	0.483197
COPD	Unweighted_UniFrac_PCoA_MDS2	-0.375946	0.0549196	0.362018
COPD	Unweighted_UniFrac_PCoA_MDS3	0.698772	0.000522818	0.0256795
COPD	Unweighted_UniFrac_PCoA_MDS4	0.134575	0.491321	0.798396
COPD	Unweighted_UniFrac_PCoA_MDS5	0.141767	0.470265	0.783675
COPD	Unweighted_UniFrac_PCoA_MDS6	-0.127472	0.514893	0.814736
COPD	Weighted_UniFrac_PCoA_MDS1	-0.33984	0.0980975	0.454022
COPD	Weighted_UniFrac_PCoA_MDS2	-0.197859	0.322947	0.705557
COPD	Weighted_UniFrac_PCoA_MDS3	0.0965862	0.624787	0.881397
COPD	Weighted_UniFrac_PCoA_MDS4	-0.367948	0.0538923	0.359109
COPD	Weighted_UniFrac_PCoA_MDS5	0.0876698	0.655921	0.892418
COPD	Weighted_UniFrac_PCoA_MDS6	-0.231275	0.261923	0.65654
Depression	shannon	-0.259568	0.111756	0.479575
Depression	PD_whole_tree	-0.333906	0.0478114	0.337988
Depression	k__Bacteria.p__Actinobacteria.c__Actinobacteria.o__Actinomycetales.f__Actinomycetaceae	-0.243743	0.149897	0.543638
Depression	k__Bacteria.p__Actinobacteria.c__Actinobacteria.o__Actinomycetales.f__Micrococcaceae	0.2173	0.166628	0.565088
Depression	k__Bacteria.p__Actinobacteria.c__Actinobacteria.o__Bifidobacteriales.f__Bifidobacteriaceae	-0.367602	0.0237703	0.242457
Depression	k__Bacteria.p__Actinobacteria.c__Coriobacteriia.o__Coriobacteriales.f__Coriobacteriaceae	-0.139808	0.401552	0.752059
Depression	k__Bacteria.p__Bacteroidetes.c__Bacteroidia.o__Bacteroidales.f__Bacteroidaceae	-0.00610788	0.97083	0.989399
Depression	k__Bacteria.p__Bacteroidetes.c__Bacteroidia.o__Bacteroidales.f__Porphyromonadaceae	-0.258736	0.106507	0.468499
Depression	k__Bacteria.p__Bacteroidetes.c__Bacteroidia.o__Bacteroidales.f__Prevotellaceae	-0.281418	0.102818	0.459818
Depression	k__Bacteria.p__Bacteroidetes.c__Bacteroidia.o__Bacteroidales.f__Rikenellaceae	-0.0999162	0.546214	0.836833
Depression	k__Bacteria.p__Bacteroidetes.c__Bacteroidia.o__Bacteroidales.f__S24.7	-0.522794	0.00612945	0.119524
Depression	k__Bacteria.p__Bacteroidetes.c__Bacteroidia.o__Bacteroidales.f__.Barnesiellaceae.	-0.113085	0.491828	0.798522
Depression	k__Bacteria.p__Bacteroidetes.c__Bacteroidia.o__Bacteroidales.f__.Odoribacteraceae.	-0.36635	0.0204633	0.230261
Depression	k__Bacteria.p__Bacteroidetes.c__Bacteroidia.o__Bacteroidales.f__.Paraprevotellaceae.	-0.182649	0.284798	0.680436
Depression	k__Bacteria.p__Firmicutes.c__Bacilli.o__Gemellales.f__Gemellaceae	0.046527	0.778878	0.933871
Depression	k__Bacteria.p__Firmicutes.c__Bacilli.o__Lactobacillales.f__Enterococcaceae	0.0657438	0.68947	0.902951
Depression	k__Bacteria.p__Firmicutes.c__Bacilli.o__Lactobacillales.f__Lactobacillaceae	-0.0769443	0.649919	0.890088
Depression	k__Bacteria.p__Firmicutes.c__Bacilli.o__Lactobacillales.f__Leuconostocaceae	-0.0129132	0.938895	0.980935
Depression	k__Bacteria.p__Firmicutes.c__Bacilli.o__Lactobacillales.f__Streptococcaceae	0.418551	0.0117133	0.171623
Depression	k__Bacteria.p__Firmicutes.c__Bacilli.o__Turicibacterales.f__Turicibacteraceae	-0.496533	0.00397812	0.100476
Depression	k__Bacteria.p__Firmicutes.c__Clostridia.o__Clostridiales.f__Christensenellaceae	-0.353997	0.0332855	0.287535
Depression	k__Bacteria.p__Firmicutes.c__Clostridia.o__Clostridiales.f__Clostridiaceae	-0.26845	0.100991	0.456881
Depression	k__Bacteria.p__Firmicutes.c__Clostridia.o__Clostridiales.f__Dehalobacteriaceae	-0.308847	0.0646394	0.390859
Depression	k__Bacteria.p__Firmicutes.c__Clostridia.o__Clostridiales.f__EtOH8	-0.0153925	0.926966	0.978869
Depression	k__Bacteria.p__Firmicutes.c__Clostridia.o__Clostridiales.f__Eubacteriaceae	-0.0795691	0.637478	0.885043
Depression	k__Bacteria.p__Firmicutes.c__Clostridia.o__Clostridiales.f__Lachnospiraceae	0.366758	0.031977	0.285358
Depression	k__Bacteria.p__Firmicutes.c__Clostridia.o__Clostridiales.f__Peptococcaceae	-0.262109	0.122004	0.500529
Depression	k__Bacteria.p__Firmicutes.c__Clostridia.o__Clostridiales.f__Peptostreptococcaceae	-0.418128	0.0218193	0.233256
Depression	k__Bacteria.p__Firmicutes.c__Clostridia.o__Clostridiales.f__Ruminococcaceae	-0.229403	0.151996	0.544719
Depression	k__Bacteria.p__Firmicutes.c__Clostridia.o__Clostridiales.f__Syntrophomonadaceae	-0.36769	0.0635841	0.389434
Depression	k__Bacteria.p__Firmicutes.c__Clostridia.o__Clostridiales.f__Veillonellaceae	0.0338365	0.839872	0.951794
Depression	k__Bacteria.p__Firmicutes.c__Clostridia.o__Clostridiales.f__.Mogibacteriaceae.	-0.121551	0.461495	0.779807
Depression	k__Bacteria.p__Firmicutes.c__Clostridia.o__Clostridiales.f__.Tissierellaceae.	0.0761968	0.643622	0.886694
Depression	k__Bacteria.p__Firmicutes.c__Erysipelotrichi.o__Erysipelotrichales.f__Erysipelotrichaceae	0.11444	0.494328	0.800302
Depression	k__Bacteria.p__Fusobacteria.c__Fusobacteriia.o__Fusobacteriales.f__Fusobacteriaceae	-0.0283439	0.866731	0.957472
Depression	k__Bacteria.p__Proteobacteria.c__Alphaproteobacteria.o__Rhodobacterales.f__Rhodobacteraceae	0.121405	0.437254	0.769167
Depression	k__Bacteria.p__Proteobacteria.c__Betaproteobacteria.o__Burkholderiales.f__Alcaligenaceae	-0.0762061	0.646088	0.888658
Depression	k__Bacteria.p__Proteobacteria.c__Betaproteobacteria.o__Burkholderiales.f__Comamonadaceae	-0.0130388	0.938118	0.980935
Depression	k__Bacteria.p__Proteobacteria.c__Betaproteobacteria.o__Burkholderiales.f__Oxalobacteraceae	-0.0721137	0.667609	0.897478
Depression	k__Bacteria.p__Proteobacteria.c__Gammaproteobacteria.o__Enterobacteriales.f__Enterobacteriaceae	-0.00241059	0.9885	0.993597
Depression	k__Bacteria.p__Proteobacteria.c__Gammaproteobacteria.o__Pasteurellales.f__Pasteurellaceae	-0.262345	0.124124	0.502376
Depression	k__Bacteria.p__Proteobacteria.c__Gammaproteobacteria.o__Pseudomonadales.f__Pseudomonadaceae	-0.145232	0.424369	0.764111
Depression	k__Bacteria.p__Synergistetes.c__Synergistia.o__Synergistales.f__Synergistaceae	-0.184776	0.298289	0.689006
Depression	k__Bacteria.p__Tenericutes.c__Mollicutes.o__Anaeroplasmatales.f__Anaeroplasmataceae	-0.0879771	0.609503	0.872361
Depression	k__Bacteria.p__Verrucomicrobia.c__Opitutae.o__.Cerasicoccales..f__.Cerasicoccaceae.	-0.246785	0.174492	0.575001
Depression	k__Archaea.p__Euryarchaeota.c__Methanobacteria	-0.198677	0.270622	0.663298
Depression	k__Bacteria.p__Cyanobacteria.c__4C0d.2	-0.046665	0.781713	0.933871
Depression	k__Bacteria.p__Cyanobacteria.c__Chloroplast	-0.324786	0.0749218	0.411018
Depression	k__Bacteria.p__Firmicutes.c__Clostridia	-0.166429	0.30744	0.692132
Depression	k__Bacteria.p__Lentisphaerae.c__.Lentisphaeria.	-0.187175	0.280624	0.674718
Depression	k__Bacteria.p__Proteobacteria.c__Alphaproteobacteria	-0.0848203	0.613804	0.874396
Depression	k__Bacteria.p__Proteobacteria.c__Deltaproteobacteria	-0.314289	0.0512109	0.348368
Depression	k__Bacteria.p__Proteobacteria.c__Epsilonproteobacteria	0.0536187	0.743833	0.922921
Depression	k__Bacteria.p__Tenericutes.c__Mollicutes	-0.304049	0.0693643	0.4038
Depression	k__Bacteria.p__Tenericutes.c__RF3	-0.11694	0.489989	0.797209
Depression	k__Bacteria.p__Verrucomicrobia.c__Verrucomicrobiae	-0.147409	0.375553	0.737759
Depression	Unweighted_UniFrac_PCoA_MDS1	0.567871	0.000573946	0.0267036
Depression	Unweighted_UniFrac_PCoA_MDS2	-0.321519	0.0540142	0.359109
Depression	Unweighted_UniFrac_PCoA_MDS3	0.210205	0.21161	0.606549
Depression	Unweighted_UniFrac_PCoA_MDS4	0.0851179	0.609685	0.872361
Depression	Unweighted_UniFrac_PCoA_MDS5	0.0876716	0.59992	0.866846
Depression	Unweighted_UniFrac_PCoA_MDS6	-0.214251	0.197528	0.595954
Depression	Weighted_UniFrac_PCoA_MDS1	-0.265314	0.125806	0.504281
Depression	Weighted_UniFrac_PCoA_MDS2	-0.0251261	0.880851	0.962521
Depression	Weighted_UniFrac_PCoA_MDS3	-0.0594277	0.721502	0.915076
Depression	Weighted_UniFrac_PCoA_MDS4	-0.462685	0.00413366	0.100791
Depression	Weighted_UniFrac_PCoA_MDS5	-0.0589674	0.724133	0.915436
Depression	Weighted_UniFrac_PCoA_MDS6	0.214453	0.180457	0.582261
Diverticular Disease	shannon	-0.0293159	0.919762	0.975167
Diverticular Disease	PD_whole_tree	0.226696	0.435249	0.768931
Diverticular Disease	k__Bacteria.p__Actinobacteria.c__Actinobacteria.o__Actinomycetales.f__Actinomycetaceae	0.0807202	0.781357	0.933871
Diverticular Disease	k__Bacteria.p__Actinobacteria.c__Actinobacteria.o__Actinomycetales.f__Micrococcaceae	0.257677	0.344607	0.722448
Diverticular Disease	k__Bacteria.p__Actinobacteria.c__Actinobacteria.o__Bifidobacteriales.f__Bifidobacteriaceae	-0.786212	0.00451233	0.101413
Diverticular Disease	k__Bacteria.p__Actinobacteria.c__Coriobacteriia.o__Coriobacteriales.f__Coriobacteriaceae	-0.147161	0.612823	0.873947
Diverticular Disease	k__Bacteria.p__Bacteroidetes.c__Bacteroidia.o__Bacteroidales.f__Bacteroidaceae	0.455198	0.147494	0.541946
Diverticular Disease	k__Bacteria.p__Bacteroidetes.c__Bacteroidia.o__Bacteroidales.f__Porphyromonadaceae	0.416573	0.181077	0.582261
Diverticular Disease	k__Bacteria.p__Bacteroidetes.c__Bacteroidia.o__Bacteroidales.f__Prevotellaceae	-0.0555985	0.849634	0.955679
Diverticular Disease	k__Bacteria.p__Bacteroidetes.c__Bacteroidia.o__Bacteroidales.f__Rikenellaceae	0.237828	0.424698	0.764111
Diverticular Disease	k__Bacteria.p__Bacteroidetes.c__Bacteroidia.o__Bacteroidales.f__S24.7	-0.179793	0.552607	0.840799
Diverticular Disease	k__Bacteria.p__Bacteroidetes.c__Bacteroidia.o__Bacteroidales.f__.Barnesiellaceae.	-0.465169	0.0913586	0.441862
Diverticular Disease	k__Bacteria.p__Bacteroidetes.c__Bacteroidia.o__Bacteroidales.f__.Odoribacteraceae.	0.0814067	0.782803	0.933871
Diverticular Disease	k__Bacteria.p__Bacteroidetes.c__Bacteroidia.o__Bacteroidales.f__.Paraprevotellaceae.	-0.101043	0.731677	0.918753
Diverticular Disease	k__Bacteria.p__Firmicutes.c__Bacilli.o__Gemellales.f__Gemellaceae	0.317891	0.249252	0.647597
Diverticular Disease	k__Bacteria.p__Firmicutes.c__Bacilli.o__Lactobacillales.f__Enterococcaceae	0.422241	0.112275	0.480293
Diverticular Disease	k__Bacteria.p__Firmicutes.c__Bacilli.o__Lactobacillales.f__Lactobacillaceae	0.633661	0.0171707	0.206985
Diverticular Disease	k__Bacteria.p__Firmicutes.c__Bacilli.o__Lactobacillales.f__Leuconostocaceae	-0.128569	0.679303	0.901278
Diverticular Disease	k__Bacteria.p__Firmicutes.c__Bacilli.o__Lactobacillales.f__Streptococcaceae	0.840209	0.00355601	0.0962299
Diverticular Disease	k__Bacteria.p__Firmicutes.c__Bacilli.o__Turicibacterales.f__Turicibacteraceae	-0.288914	0.328599	0.710497
Diverticular Disease	k__Bacteria.p__Firmicutes.c__Clostridia.o__Clostridiales.f__Christensenellaceae	0.323002	0.271275	0.664286
Diverticular Disease	k__Bacteria.p__Firmicutes.c__Clostridia.o__Clostridiales.f__Clostridiaceae	0.325764	0.276491	0.669279
Diverticular Disease	k__Bacteria.p__Firmicutes.c__Clostridia.o__Clostridiales.f__Dehalobacteriaceae	0.401786	0.170969	0.571766
Diverticular Disease	k__Bacteria.p__Firmicutes.c__Clostridia.o__Clostridiales.f__EtOH8	0.447655	0.0888223	0.436401
Diverticular Disease	k__Bacteria.p__Firmicutes.c__Clostridia.o__Clostridiales.f__Eubacteriaceae	0.734715	0.00686482	0.129157
Diverticular Disease	k__Bacteria.p__Firmicutes.c__Clostridia.o__Clostridiales.f__Lachnospiraceae	-0.332598	0.245687	0.643111
Diverticular Disease	k__Bacteria.p__Firmicutes.c__Clostridia.o__Clostridiales.f__Peptococcaceae	0.480819	0.0943071	0.447142
Diverticular Disease	k__Bacteria.p__Firmicutes.c__Clostridia.o__Clostridiales.f__Peptostreptococcaceae	-0.0219562	0.940248	0.980935
Diverticular Disease	k__Bacteria.p__Firmicutes.c__Clostridia.o__Clostridiales.f__Ruminococcaceae	-0.145153	0.609864	0.872361
Diverticular Disease	k__Bacteria.p__Firmicutes.c__Clostridia.o__Clostridiales.f__Syntrophomonadaceae	0.57164	0.0126845	0.177986
Diverticular Disease	k__Bacteria.p__Firmicutes.c__Clostridia.o__Clostridiales.f__Veillonellaceae	-0.139391	0.631087	0.881903
Diverticular Disease	k__Bacteria.p__Firmicutes.c__Clostridia.o__Clostridiales.f__.Mogibacteriaceae.	0.0394815	0.892771	0.96612
Diverticular Disease	k__Bacteria.p__Firmicutes.c__Clostridia.o__Clostridiales.f__.Tissierellaceae.	-0.117153	0.694219	0.905202
Diverticular Disease	k__Bacteria.p__Firmicutes.c__Erysipelotrichi.o__Erysipelotrichales.f__Erysipelotrichaceae	-0.349123	0.230263	0.629543
Diverticular Disease	k__Bacteria.p__Fusobacteria.c__Fusobacteriia.o__Fusobacteriales.f__Fusobacteriaceae	0.237271	0.381567	0.739705
Diverticular Disease	k__Bacteria.p__Proteobacteria.c__Alphaproteobacteria.o__Rhodobacterales.f__Rhodobacteraceae	0.0802481	0.774298	0.93301
Diverticular Disease	k__Bacteria.p__Proteobacteria.c__Betaproteobacteria.o__Burkholderiales.f__Alcaligenaceae	-0.516363	0.0644029	0.390859
Diverticular Disease	k__Bacteria.p__Proteobacteria.c__Betaproteobacteria.o__Burkholderiales.f__Comamonadaceae	-0.814096	0.0301389	0.279432
Diverticular Disease	k__Bacteria.p__Proteobacteria.c__Betaproteobacteria.o__Burkholderiales.f__Oxalobacteraceae	0.0563908	0.846343	0.954701
Diverticular Disease	k__Bacteria.p__Proteobacteria.c__Gammaproteobacteria.o__Enterobacteriales.f__Enterobacteriaceae	1.18701	3.8879e-05	0.0073172
Diverticular Disease	k__Bacteria.p__Proteobacteria.c__Gammaproteobacteria.o__Pasteurellales.f__Pasteurellaceae	0.207597	0.471312	0.783675
Diverticular Disease	k__Bacteria.p__Proteobacteria.c__Gammaproteobacteria.o__Pseudomonadales.f__Pseudomonadaceae	1.08335	2.33489e-08	2.5506e-05
Diverticular Disease	k__Bacteria.p__Synergistetes.c__Synergistia.o__Synergistales.f__Synergistaceae	0.221998	0.418224	0.761242
Diverticular Disease	k__Bacteria.p__Tenericutes.c__Mollicutes.o__Anaeroplasmatales.f__Anaeroplasmataceae	-0.412261	0.212731	0.606549
Diverticular Disease	k__Bacteria.p__Verrucomicrobia.c__Opitutae.o__.Cerasicoccales..f__.Cerasicoccaceae.	0.0117573	0.967749	0.989006
Diverticular Disease	k__Archaea.p__Euryarchaeota.c__Methanobacteria	0.330312	0.207248	0.602972
Diverticular Disease	k__Bacteria.p__Cyanobacteria.c__4C0d.2	-0.138036	0.642496	0.886117
Diverticular Disease	k__Bacteria.p__Cyanobacteria.c__Chloroplast	0.22376	0.419539	0.761545
Diverticular Disease	k__Bacteria.p__Firmicutes.c__Clostridia	-0.552648	0.0410401	0.314561
Diverticular Disease	k__Bacteria.p__Lentisphaerae.c__.Lentisphaeria.	-0.377043	0.225976	0.622961
Diverticular Disease	k__Bacteria.p__Proteobacteria.c__Alphaproteobacteria	-0.231285	0.433937	0.768802
Diverticular Disease	k__Bacteria.p__Proteobacteria.c__Deltaproteobacteria	0.140221	0.636227	0.885043
Diverticular Disease	k__Bacteria.p__Proteobacteria.c__Epsilonproteobacteria	-0.0741407	0.80401	0.940553
Diverticular Disease	k__Bacteria.p__Tenericutes.c__Mollicutes	-0.12272	0.673957	0.897478
Diverticular Disease	k__Bacteria.p__Tenericutes.c__RF3	-0.0894107	0.761302	0.929435
Diverticular Disease	k__Bacteria.p__Verrucomicrobia.c__Verrucomicrobiae	0.382844	0.196746	0.595359
Diverticular Disease	Unweighted_UniFrac_PCoA_MDS1	-0.26408	0.369889	0.736098
Diverticular Disease	Unweighted_UniFrac_PCoA_MDS2	0.0157208	0.957042	0.9855
Diverticular Disease	Unweighted_UniFrac_PCoA_MDS3	0.798608	0.00748473	0.136025
Diverticular Disease	Unweighted_UniFrac_PCoA_MDS4	-0.0677458	0.816819	0.945528
Diverticular Disease	Unweighted_UniFrac_PCoA_MDS5	-0.524257	0.0737313	0.411018
Diverticular Disease	Unweighted_UniFrac_PCoA_MDS6	-0.0351156	0.904111	0.969435
Diverticular Disease	Weighted_UniFrac_PCoA_MDS1	-0.372969	0.22087	0.617225
Diverticular Disease	Weighted_UniFrac_PCoA_MDS2	0.182731	0.524819	0.821761
Diverticular Disease	Weighted_UniFrac_PCoA_MDS3	0.710347	0.018948	0.222345
Diverticular Disease	Weighted_UniFrac_PCoA_MDS4	-0.278885	0.328993	0.710497
Diverticular Disease	Weighted_UniFrac_PCoA_MDS5	-0.437425	0.131696	0.510983
Diverticular Disease	Weighted_UniFrac_PCoA_MDS6	0.662494	0.0103484	0.162645
Eczema	shannon	-0.150079	0.192767	0.5942
Eczema	PD_whole_tree	-0.260201	0.0271729	0.261096
Eczema	k__Bacteria.p__Actinobacteria.c__Actinobacteria.o__Actinomycetales.f__Actinomycetaceae	0.0435604	0.708287	0.910067
Eczema	k__Bacteria.p__Actinobacteria.c__Actinobacteria.o__Actinomycetales.f__Micrococcaceae	0.134258	0.233787	0.633944
Eczema	k__Bacteria.p__Actinobacteria.c__Actinobacteria.o__Bifidobacteriales.f__Bifidobacteriaceae	-0.0874495	0.450425	0.775094
Eczema	k__Bacteria.p__Actinobacteria.c__Coriobacteriia.o__Coriobacteriales.f__Coriobacteriaceae	-0.0748048	0.520583	0.819586
Eczema	k__Bacteria.p__Bacteroidetes.c__Bacteroidia.o__Bacteroidales.f__Bacteroidaceae	-0.0141464	0.903228	0.969435
Eczema	k__Bacteria.p__Bacteroidetes.c__Bacteroidia.o__Bacteroidales.f__Porphyromonadaceae	0.177775	0.13939	0.522121
Eczema	k__Bacteria.p__Bacteroidetes.c__Bacteroidia.o__Bacteroidales.f__Prevotellaceae	0.00621831	0.957456	0.9855
Eczema	k__Bacteria.p__Bacteroidetes.c__Bacteroidia.o__Bacteroidales.f__Rikenellaceae	-0.278219	0.0148272	0.188712
Eczema	k__Bacteria.p__Bacteroidetes.c__Bacteroidia.o__Bacteroidales.f__S24.7	-0.10344	0.385908	0.743771
Eczema	k__Bacteria.p__Bacteroidetes.c__Bacteroidia.o__Bacteroidales.f__.Barnesiellaceae.	-0.100397	0.383139	0.739753
Eczema	k__Bacteria.p__Bacteroidetes.c__Bacteroidia.o__Bacteroidales.f__.Odoribacteraceae.	-0.238929	0.0344227	0.291658
Eczema	k__Bacteria.p__Bacteroidetes.c__Bacteroidia.o__Bacteroidales.f__.Paraprevotellaceae.	-0.144732	0.221469	0.618176
Eczema	k__Bacteria.p__Firmicutes.c__Bacilli.o__Gemellales.f__Gemellaceae	-0.00173542	0.988132	0.993597
Eczema	k__Bacteria.p__Firmicutes.c__Bacilli.o__Lactobacillales.f__Enterococcaceae	0.0627681	0.585277	0.858782
Eczema	k__Bacteria.p__Firmicutes.c__Bacilli.o__Lactobacillales.f__Lactobacillaceae	0.137236	0.229766	0.629336
Eczema	k__Bacteria.p__Firmicutes.c__Bacilli.o__Lactobacillales.f__Leuconostocaceae	0.130395	0.235161	0.635726
Eczema	k__Bacteria.p__Firmicutes.c__Bacilli.o__Lactobacillales.f__Streptococcaceae	0.149056	0.200136	0.598377
Eczema	k__Bacteria.p__Firmicutes.c__Bacilli.o__Turicibacterales.f__Turicibacteraceae	-0.134552	0.251772	0.649475
Eczema	k__Bacteria.p__Firmicutes.c__Clostridia.o__Clostridiales.f__Christensenellaceae	-0.206961	0.0754774	0.411018
Eczema	k__Bacteria.p__Firmicutes.c__Clostridia.o__Clostridiales.f__Clostridiaceae	-0.0321652	0.7822	0.933871
Eczema	k__Bacteria.p__Firmicutes.c__Clostridia.o__Clostridiales.f__Dehalobacteriaceae	-0.0956716	0.411823	0.758543
Eczema	k__Bacteria.p__Firmicutes.c__Clostridia.o__Clostridiales.f__EtOH8	-0.0901086	0.450592	0.775094
Eczema	k__Bacteria.p__Firmicutes.c__Clostridia.o__Clostridiales.f__Eubacteriaceae	0.177885	0.120636	0.499107
Eczema	k__Bacteria.p__Firmicutes.c__Clostridia.o__Clostridiales.f__Lachnospiraceae	0.119421	0.309381	0.693569
Eczema	k__Bacteria.p__Firmicutes.c__Clostridia.o__Clostridiales.f__Peptococcaceae	-0.0382988	0.743031	0.922921
Eczema	k__Bacteria.p__Firmicutes.c__Clostridia.o__Clostridiales.f__Peptostreptococcaceae	0.0186956	0.872225	0.957505
Eczema	k__Bacteria.p__Firmicutes.c__Clostridia.o__Clostridiales.f__Ruminococcaceae	-0.0322349	0.78106	0.933871
Eczema	k__Bacteria.p__Firmicutes.c__Clostridia.o__Clostridiales.f__Syntrophomonadaceae	-0.21298	0.0994296	0.455419
Eczema	k__Bacteria.p__Firmicutes.c__Clostridia.o__Clostridiales.f__Veillonellaceae	0.0678383	0.561894	0.846191
Eczema	k__Bacteria.p__Firmicutes.c__Clostridia.o__Clostridiales.f__.Mogibacteriaceae.	0.0852741	0.468612	0.782403
Eczema	k__Bacteria.p__Firmicutes.c__Clostridia.o__Clostridiales.f__.Tissierellaceae.	0.173209	0.126071	0.504282
Eczema	k__Bacteria.p__Firmicutes.c__Erysipelotrichi.o__Erysipelotrichales.f__Erysipelotrichaceae	0.0783229	0.502228	0.806756
Eczema	k__Bacteria.p__Fusobacteria.c__Fusobacteriia.o__Fusobacteriales.f__Fusobacteriaceae	0.0463684	0.686697	0.902951
Eczema	k__Bacteria.p__Proteobacteria.c__Alphaproteobacteria.o__Rhodobacterales.f__Rhodobacteraceae	-0.271504	0.0467285	0.336315
Eczema	k__Bacteria.p__Proteobacteria.c__Betaproteobacteria.o__Burkholderiales.f__Alcaligenaceae	-0.0212938	0.854849	0.956975
Eczema	k__Bacteria.p__Proteobacteria.c__Betaproteobacteria.o__Burkholderiales.f__Comamonadaceae	-0.126269	0.298313	0.689006
Eczema	k__Bacteria.p__Proteobacteria.c__Betaproteobacteria.o__Burkholderiales.f__Oxalobacteraceae	-0.400886	0.000830476	0.0340406
Eczema	k__Bacteria.p__Proteobacteria.c__Gammaproteobacteria.o__Enterobacteriales.f__Enterobacteriaceae	-0.110078	0.347042	0.72355
Eczema	k__Bacteria.p__Proteobacteria.c__Gammaproteobacteria.o__Pasteurellales.f__Pasteurellaceae	0.113912	0.325565	0.705968
Eczema	k__Bacteria.p__Proteobacteria.c__Gammaproteobacteria.o__Pseudomonadales.f__Pseudomonadaceae	0.0113814	0.921824	0.976392
Eczema	k__Bacteria.p__Synergistetes.c__Synergistia.o__Synergistales.f__Synergistaceae	-0.0580736	0.624752	0.881397
Eczema	k__Bacteria.p__Tenericutes.c__Mollicutes.o__Anaeroplasmatales.f__Anaeroplasmataceae	-0.00577625	0.96057	0.986612
Eczema	k__Bacteria.p__Verrucomicrobia.c__Opitutae.o__.Cerasicoccales..f__.Cerasicoccaceae.	-0.0960142	0.424425	0.764111
Eczema	k__Archaea.p__Euryarchaeota.c__Methanobacteria	-0.155878	0.20721	0.602972
Eczema	k__Bacteria.p__Cyanobacteria.c__4C0d.2	-0.0676003	0.565968	0.848952
Eczema	k__Bacteria.p__Cyanobacteria.c__Chloroplast	0.0613117	0.593844	0.863787
Eczema	k__Bacteria.p__Firmicutes.c__Clostridia	-0.0202873	0.861506	0.957148
Eczema	k__Bacteria.p__Lentisphaerae.c__.Lentisphaeria.	-0.195338	0.106396	0.468499
Eczema	k__Bacteria.p__Proteobacteria.c__Alphaproteobacteria	-0.176363	0.1346	0.514349
Eczema	k__Bacteria.p__Proteobacteria.c__Deltaproteobacteria	-0.190732	0.0954014	0.447305
Eczema	k__Bacteria.p__Proteobacteria.c__Epsilonproteobacteria	0.101526	0.36886	0.736056
Eczema	k__Bacteria.p__Tenericutes.c__Mollicutes	-0.0280113	0.810178	0.943082
Eczema	k__Bacteria.p__Tenericutes.c__RF3	-0.0658273	0.575096	0.854108
Eczema	k__Bacteria.p__Verrucomicrobia.c__Verrucomicrobiae	-0.100636	0.386697	0.744414
Eczema	Unweighted_UniFrac_PCoA_MDS1	0.197728	0.0884728	0.436401
Eczema	Unweighted_UniFrac_PCoA_MDS2	-0.111663	0.337778	0.718929
Eczema	Unweighted_UniFrac_PCoA_MDS3	0.0636989	0.58553	0.858782
Eczema	Unweighted_UniFrac_PCoA_MDS4	0.138933	0.231729	0.631598
Eczema	Unweighted_UniFrac_PCoA_MDS5	0.016524	0.887328	0.963992
Eczema	Unweighted_UniFrac_PCoA_MDS6	-0.054728	0.638419	0.885043
Eczema	Weighted_UniFrac_PCoA_MDS1	-0.11017	0.351526	0.725483
Eczema	Weighted_UniFrac_PCoA_MDS2	-0.00836762	0.942849	0.982441
Eczema	Weighted_UniFrac_PCoA_MDS3	-0.218272	0.0592429	0.376733
Eczema	Weighted_UniFrac_PCoA_MDS4	-0.160061	0.165383	0.563746
Eczema	Weighted_UniFrac_PCoA_MDS5	-0.119157	0.306317	0.691953
Eczema	Weighted_UniFrac_PCoA_MDS6	-0.0549407	0.641232	0.88572
Epilepsy	shannon	0.560899	0.587114	0.858782
Epilepsy	PD_whole_tree	-0.0984184	0.921955	0.976392
Epilepsy	k__Bacteria.p__Actinobacteria.c__Actinobacteria.o__Actinomycetales.f__Actinomycetaceae	0.390737	0.693986	0.905202
Epilepsy	k__Bacteria.p__Actinobacteria.c__Actinobacteria.o__Actinomycetales.f__Micrococcaceae	0.890769	0.303773	0.690914
Epilepsy	k__Bacteria.p__Actinobacteria.c__Actinobacteria.o__Bifidobacteriales.f__Bifidobacteriaceae	1.34867	0.207687	0.602972
Epilepsy	k__Bacteria.p__Actinobacteria.c__Coriobacteriia.o__Coriobacteriales.f__Coriobacteriaceae	1.57586	0.125026	0.502376
Epilepsy	k__Bacteria.p__Bacteroidetes.c__Bacteroidia.o__Bacteroidales.f__Bacteroidaceae	0.212252	0.835979	0.950693
Epilepsy	k__Bacteria.p__Bacteroidetes.c__Bacteroidia.o__Bacteroidales.f__Porphyromonadaceae	0.989789	0.367798	0.734488
Epilepsy	k__Bacteria.p__Bacteroidetes.c__Bacteroidia.o__Bacteroidales.f__Prevotellaceae	-0.0254634	0.979779	0.99213
Epilepsy	k__Bacteria.p__Bacteroidetes.c__Bacteroidia.o__Bacteroidales.f__Rikenellaceae	-0.301379	0.760081	0.929435
Epilepsy	k__Bacteria.p__Bacteroidetes.c__Bacteroidia.o__Bacteroidales.f__S24.7	1.19721	0.170707	0.571609
Epilepsy	k__Bacteria.p__Bacteroidetes.c__Bacteroidia.o__Bacteroidales.f__.Barnesiellaceae.	1.19328	0.281633	0.676532
Epilepsy	k__Bacteria.p__Bacteroidetes.c__Bacteroidia.o__Bacteroidales.f__.Odoribacteraceae.	0.44064	0.672802	0.897478
Epilepsy	k__Bacteria.p__Bacteroidetes.c__Bacteroidia.o__Bacteroidales.f__.Paraprevotellaceae.	-0.115981	0.908593	0.970825
Epilepsy	k__Bacteria.p__Firmicutes.c__Bacilli.o__Gemellales.f__Gemellaceae	-0.22685	0.825339	0.949597
Epilepsy	k__Bacteria.p__Firmicutes.c__Bacilli.o__Lactobacillales.f__Enterococcaceae	0.919471	0.297231	0.689006
Epilepsy	k__Bacteria.p__Firmicutes.c__Bacilli.o__Lactobacillales.f__Lactobacillaceae	0.37874	0.695626	0.905202
Epilepsy	k__Bacteria.p__Firmicutes.c__Bacilli.o__Lactobacillales.f__Leuconostocaceae	-0.0462974	0.963711	0.988307
Epilepsy	k__Bacteria.p__Firmicutes.c__Bacilli.o__Lactobacillales.f__Streptococcaceae	-0.259734	0.796433	0.939412
Epilepsy	k__Bacteria.p__Firmicutes.c__Bacilli.o__Turicibacterales.f__Turicibacteraceae	1.52408	0.11653	0.487466
Epilepsy	k__Bacteria.p__Firmicutes.c__Clostridia.o__Clostridiales.f__Christensenellaceae	0.236551	0.814067	0.94399
Epilepsy	k__Bacteria.p__Firmicutes.c__Clostridia.o__Clostridiales.f__Clostridiaceae	0.222443	0.826296	0.949597
Epilepsy	k__Bacteria.p__Firmicutes.c__Clostridia.o__Clostridiales.f__Dehalobacteriaceae	0.980259	0.332376	0.714349
Epilepsy	k__Bacteria.p__Firmicutes.c__Clostridia.o__Clostridiales.f__EtOH8	0.96211	0.269621	0.662069
Epilepsy	k__Bacteria.p__Firmicutes.c__Clostridia.o__Clostridiales.f__Eubacteriaceae	0.53702	0.579531	0.855744
Epilepsy	k__Bacteria.p__Firmicutes.c__Clostridia.o__Clostridiales.f__Lachnospiraceae	0.36293	0.720503	0.914683
Epilepsy	k__Bacteria.p__Firmicutes.c__Clostridia.o__Clostridiales.f__Peptococcaceae	0.131547	0.895361	0.96612
Epilepsy	k__Bacteria.p__Firmicutes.c__Clostridia.o__Clostridiales.f__Peptostreptococcaceae	0.648456	0.488151	0.79675
Epilepsy	k__Bacteria.p__Firmicutes.c__Clostridia.o__Clostridiales.f__Ruminococcaceae	0.380781	0.714904	0.913153
Epilepsy	k__Bacteria.p__Firmicutes.c__Clostridia.o__Clostridiales.f__Syntrophomonadaceae	0.680727	0.40767	0.756572
Epilepsy	k__Bacteria.p__Firmicutes.c__Clostridia.o__Clostridiales.f__Veillonellaceae	-0.701314	0.477498	0.788005
Epilepsy	k__Bacteria.p__Firmicutes.c__Clostridia.o__Clostridiales.f__.Mogibacteriaceae.	1.21626	0.254926	0.652121
Epilepsy	k__Bacteria.p__Firmicutes.c__Clostridia.o__Clostridiales.f__.Tissierellaceae.	1.75699	0.0339714	0.29062
Epilepsy	k__Bacteria.p__Firmicutes.c__Erysipelotrichi.o__Erysipelotrichales.f__Erysipelotrichaceae	0.947505	0.347042	0.72355
Epilepsy	k__Bacteria.p__Fusobacteria.c__Fusobacteriia.o__Fusobacteriales.f__Fusobacteriaceae	-0.236427	0.821629	0.947786
Epilepsy	k__Bacteria.p__Proteobacteria.c__Alphaproteobacteria.o__Rhodobacterales.f__Rhodobacteraceae	0.81844	0.275469	0.668996
Epilepsy	k__Bacteria.p__Proteobacteria.c__Betaproteobacteria.o__Burkholderiales.f__Alcaligenaceae	-0.470535	0.630375	0.881903
Epilepsy	k__Bacteria.p__Proteobacteria.c__Betaproteobacteria.o__Burkholderiales.f__Comamonadaceae	-1.19174	0.339651	0.719863
Epilepsy	k__Bacteria.p__Proteobacteria.c__Betaproteobacteria.o__Burkholderiales.f__Oxalobacteraceae	0.778236	0.428463	0.764836
Epilepsy	k__Bacteria.p__Proteobacteria.c__Gammaproteobacteria.o__Enterobacteriales.f__Enterobacteriaceae	1.18532	0.230608	0.629837
Epilepsy	k__Bacteria.p__Proteobacteria.c__Gammaproteobacteria.o__Pasteurellales.f__Pasteurellaceae	-1.46801	0.168944	0.570448
Epilepsy	k__Bacteria.p__Proteobacteria.c__Gammaproteobacteria.o__Pseudomonadales.f__Pseudomonadaceae	-2.56741	0.158801	0.555594
Epilepsy	k__Bacteria.p__Synergistetes.c__Synergistia.o__Synergistales.f__Synergistaceae	-0.658194	0.556413	0.844253
Epilepsy	k__Bacteria.p__Tenericutes.c__Mollicutes.o__Anaeroplasmatales.f__Anaeroplasmataceae	-1.3332	0.29636	0.689006
Epilepsy	k__Bacteria.p__Verrucomicrobia.c__Opitutae.o__.Cerasicoccales..f__.Cerasicoccaceae.	0.0528079	0.957629	0.9855
Epilepsy	k__Archaea.p__Euryarchaeota.c__Methanobacteria	0.189719	0.844162	0.953027
Epilepsy	k__Bacteria.p__Cyanobacteria.c__4C0d.2	-0.0571609	0.954776	0.9855
Epilepsy	k__Bacteria.p__Cyanobacteria.c__Chloroplast	1.21265	0.150273	0.543638
Epilepsy	k__Bacteria.p__Firmicutes.c__Clostridia	-0.0482585	0.961481	0.986783
Epilepsy	k__Bacteria.p__Lentisphaerae.c__.Lentisphaeria.	0.819586	0.375011	0.737759
Epilepsy	k__Bacteria.p__Proteobacteria.c__Alphaproteobacteria	-1.1903	0.256149	0.652121
Epilepsy	k__Bacteria.p__Proteobacteria.c__Deltaproteobacteria	0.277539	0.786092	0.934326
Epilepsy	k__Bacteria.p__Proteobacteria.c__Epsilonproteobacteria	0.16433	0.865546	0.957472
Epilepsy	k__Bacteria.p__Tenericutes.c__Mollicutes	0.775796	0.442036	0.771237
Epilepsy	k__Bacteria.p__Tenericutes.c__RF3	-0.181629	0.857848	0.957148
Epilepsy	k__Bacteria.p__Verrucomicrobia.c__Verrucomicrobiae	-0.275166	0.782729	0.933871
Epilepsy	Unweighted_UniFrac_PCoA_MDS1	0.259672	0.794741	0.937986
Epilepsy	Unweighted_UniFrac_PCoA_MDS2	0.313475	0.755283	0.929435
Epilepsy	Unweighted_UniFrac_PCoA_MDS3	0.0893873	0.929093	0.978869
Epilepsy	Unweighted_UniFrac_PCoA_MDS4	0.186985	0.85158	0.955679
Epilepsy	Unweighted_UniFrac_PCoA_MDS5	-0.325794	0.745674	0.922921
Epilepsy	Unweighted_UniFrac_PCoA_MDS6	1.00458	0.325311	0.705968
Epilepsy	Weighted_UniFrac_PCoA_MDS1	0.20654	0.834408	0.950537
Epilepsy	Weighted_UniFrac_PCoA_MDS2	-0.202337	0.841788	0.951992
Epilepsy	Weighted_UniFrac_PCoA_MDS3	0.98706	0.338932	0.719654
Epilepsy	Weighted_UniFrac_PCoA_MDS4	0.231474	0.819463	0.947302
Epilepsy	Weighted_UniFrac_PCoA_MDS5	-1.39277	0.158181	0.554887
Epilepsy	Weighted_UniFrac_PCoA_MDS6	1.33383	0.118186	0.492041
Fracture Risk	shannon	-0.0364242	0.772664	0.932275
Fracture Risk	PD_whole_tree	-0.00681736	0.957025	0.9855
Fracture Risk	k__Bacteria.p__Actinobacteria.c__Actinobacteria.o__Actinomycetales.f__Actinomycetaceae	0.000910291	0.994258	0.996137
Fracture Risk	k__Bacteria.p__Actinobacteria.c__Actinobacteria.o__Actinomycetales.f__Micrococcaceae	0.151433	0.214059	0.607798
Fracture Risk	k__Bacteria.p__Actinobacteria.c__Actinobacteria.o__Bifidobacteriales.f__Bifidobacteriaceae	-0.224786	0.0714338	0.40664
Fracture Risk	k__Bacteria.p__Actinobacteria.c__Coriobacteriia.o__Coriobacteriales.f__Coriobacteriaceae	0.102939	0.416989	0.759515
Fracture Risk	k__Bacteria.p__Bacteroidetes.c__Bacteroidia.o__Bacteroidales.f__Bacteroidaceae	0.189606	0.147543	0.541946
Fracture Risk	k__Bacteria.p__Bacteroidetes.c__Bacteroidia.o__Bacteroidales.f__Porphyromonadaceae	0.121853	0.345224	0.7226
Fracture Risk	k__Bacteria.p__Bacteroidetes.c__Bacteroidia.o__Bacteroidales.f__Prevotellaceae	-0.0554522	0.662699	0.895759
Fracture Risk	k__Bacteria.p__Bacteroidetes.c__Bacteroidia.o__Bacteroidales.f__Rikenellaceae	-0.0518836	0.680264	0.901278
Fracture Risk	k__Bacteria.p__Bacteroidetes.c__Bacteroidia.o__Bacteroidales.f__S24.7	-0.00684036	0.956933	0.9855
Fracture Risk	k__Bacteria.p__Bacteroidetes.c__Bacteroidia.o__Bacteroidales.f__.Barnesiellaceae.	-0.105978	0.395574	0.750009
Fracture Risk	k__Bacteria.p__Bacteroidetes.c__Bacteroidia.o__Bacteroidales.f__.Odoribacteraceae.	0.119441	0.354506	0.726082
Fracture Risk	k__Bacteria.p__Bacteroidetes.c__Bacteroidia.o__Bacteroidales.f__.Paraprevotellaceae.	-0.0737106	0.562883	0.846239
Fracture Risk	k__Bacteria.p__Firmicutes.c__Bacilli.o__Gemellales.f__Gemellaceae	0.056246	0.653435	0.890956
Fracture Risk	k__Bacteria.p__Firmicutes.c__Bacilli.o__Lactobacillales.f__Enterococcaceae	0.0937161	0.450272	0.775094
Fracture Risk	k__Bacteria.p__Firmicutes.c__Bacilli.o__Lactobacillales.f__Lactobacillaceae	-0.118699	0.357511	0.730254
Fracture Risk	k__Bacteria.p__Firmicutes.c__Bacilli.o__Lactobacillales.f__Leuconostocaceae	0.000464305	0.997071	0.997447
Fracture Risk	k__Bacteria.p__Firmicutes.c__Bacilli.o__Lactobacillales.f__Streptococcaceae	0.209386	0.0963579	0.448318
Fracture Risk	k__Bacteria.p__Firmicutes.c__Bacilli.o__Turicibacterales.f__Turicibacteraceae	0.209866	0.0951439	0.447305
Fracture Risk	k__Bacteria.p__Firmicutes.c__Clostridia.o__Clostridiales.f__Christensenellaceae	0.14977	0.238139	0.639053
Fracture Risk	k__Bacteria.p__Firmicutes.c__Clostridia.o__Clostridiales.f__Clostridiaceae	0.0576562	0.650103	0.890088
Fracture Risk	k__Bacteria.p__Firmicutes.c__Clostridia.o__Clostridiales.f__Dehalobacteriaceae	0.127793	0.313303	0.695305
Fracture Risk	k__Bacteria.p__Firmicutes.c__Clostridia.o__Clostridiales.f__EtOH8	0.10197	0.408992	0.757208
Fracture Risk	k__Bacteria.p__Firmicutes.c__Clostridia.o__Clostridiales.f__Eubacteriaceae	0.260907	0.0348051	0.293026
Fracture Risk	k__Bacteria.p__Firmicutes.c__Clostridia.o__Clostridiales.f__Lachnospiraceae	0.0376687	0.766383	0.930898
Fracture Risk	k__Bacteria.p__Firmicutes.c__Clostridia.o__Clostridiales.f__Peptococcaceae	-0.0287286	0.820495	0.947302
Fracture Risk	k__Bacteria.p__Firmicutes.c__Clostridia.o__Clostridiales.f__Peptostreptococcaceae	0.124922	0.313205	0.695305
Fracture Risk	k__Bacteria.p__Firmicutes.c__Clostridia.o__Clostridiales.f__Ruminococcaceae	-0.256737	0.0349424	0.29325
Fracture Risk	k__Bacteria.p__Firmicutes.c__Clostridia.o__Clostridiales.f__Syntrophomonadaceae	-0.0341882	0.790145	0.935058
Fracture Risk	k__Bacteria.p__Firmicutes.c__Clostridia.o__Clostridiales.f__Veillonellaceae	-0.183187	0.146405	0.540009
Fracture Risk	k__Bacteria.p__Firmicutes.c__Clostridia.o__Clostridiales.f__.Mogibacteriaceae.	0.118749	0.354553	0.726082
Fracture Risk	k__Bacteria.p__Firmicutes.c__Clostridia.o__Clostridiales.f__.Tissierellaceae.	-0.00706485	0.955516	0.9855
Fracture Risk	k__Bacteria.p__Firmicutes.c__Erysipelotrichi.o__Erysipelotrichales.f__Erysipelotrichaceae	-0.0324737	0.797359	0.939412
Fracture Risk	k__Bacteria.p__Fusobacteria.c__Fusobacteriia.o__Fusobacteriales.f__Fusobacteriaceae	0.0900415	0.464601	0.781308
Fracture Risk	k__Bacteria.p__Proteobacteria.c__Alphaproteobacteria.o__Rhodobacterales.f__Rhodobacteraceae	-0.0621473	0.635545	0.885043
Fracture Risk	k__Bacteria.p__Proteobacteria.c__Betaproteobacteria.o__Burkholderiales.f__Alcaligenaceae	0.129911	0.311159	0.694608
Fracture Risk	k__Bacteria.p__Proteobacteria.c__Betaproteobacteria.o__Burkholderiales.f__Comamonadaceae	0.0598089	0.630411	0.881903
Fracture Risk	k__Bacteria.p__Proteobacteria.c__Betaproteobacteria.o__Burkholderiales.f__Oxalobacteraceae	-0.282566	0.0280815	0.267885
Fracture Risk	k__Bacteria.p__Proteobacteria.c__Gammaproteobacteria.o__Enterobacteriales.f__Enterobacteriaceae	0.211243	0.0936093	0.445695
Fracture Risk	k__Bacteria.p__Proteobacteria.c__Gammaproteobacteria.o__Pasteurellales.f__Pasteurellaceae	-0.007003	0.955868	0.9855
Fracture Risk	k__Bacteria.p__Proteobacteria.c__Gammaproteobacteria.o__Pseudomonadales.f__Pseudomonadaceae	0.0984399	0.415161	0.758543
Fracture Risk	k__Bacteria.p__Synergistetes.c__Synergistia.o__Synergistales.f__Synergistaceae	0.226063	0.0587634	0.3754
Fracture Risk	k__Bacteria.p__Tenericutes.c__Mollicutes.o__Anaeroplasmatales.f__Anaeroplasmataceae	-0.0201759	0.874006	0.958191
Fracture Risk	k__Bacteria.p__Verrucomicrobia.c__Opitutae.o__.Cerasicoccales..f__.Cerasicoccaceae.	0.0418705	0.737702	0.921519
Fracture Risk	k__Archaea.p__Euryarchaeota.c__Methanobacteria	0.0114519	0.927567	0.978869
Fracture Risk	k__Bacteria.p__Cyanobacteria.c__4C0d.2	-0.0836192	0.513458	0.814644
Fracture Risk	k__Bacteria.p__Cyanobacteria.c__Chloroplast	-0.0941703	0.466947	0.782179
Fracture Risk	k__Bacteria.p__Firmicutes.c__Clostridia	-0.279968	0.0221241	0.23388
Fracture Risk	k__Bacteria.p__Lentisphaerae.c__.Lentisphaeria.	0.00219586	0.986145	0.993597
Fracture Risk	k__Bacteria.p__Proteobacteria.c__Alphaproteobacteria	0.00866988	0.945333	0.983532
Fracture Risk	k__Bacteria.p__Proteobacteria.c__Deltaproteobacteria	-0.0471808	0.707637	0.909672
Fracture Risk	k__Bacteria.p__Proteobacteria.c__Epsilonproteobacteria	0.151442	0.212449	0.606549
Fracture Risk	k__Bacteria.p__Tenericutes.c__Mollicutes	-0.117146	0.354033	0.726082
Fracture Risk	k__Bacteria.p__Tenericutes.c__RF3	0.116637	0.351836	0.725559
Fracture Risk	k__Bacteria.p__Verrucomicrobia.c__Verrucomicrobiae	-0.0443263	0.725555	0.915436
Fracture Risk	Unweighted_UniFrac_PCoA_MDS1	0.0638973	0.612697	0.873947
Fracture Risk	Unweighted_UniFrac_PCoA_MDS2	-0.0937351	0.458034	0.779657
Fracture Risk	Unweighted_UniFrac_PCoA_MDS3	0.315085	0.013691	0.184307
Fracture Risk	Unweighted_UniFrac_PCoA_MDS4	0.0684951	0.587542	0.858782
Fracture Risk	Unweighted_UniFrac_PCoA_MDS5	-0.164725	0.194391	0.59506
Fracture Risk	Unweighted_UniFrac_PCoA_MDS6	-0.222404	0.0782533	0.419248
Fracture Risk	Weighted_UniFrac_PCoA_MDS1	-0.145759	0.257659	0.653654
Fracture Risk	Weighted_UniFrac_PCoA_MDS2	0.155967	0.212354	0.606549
Fracture Risk	Weighted_UniFrac_PCoA_MDS3	0.211159	0.098865	0.455191
Fracture Risk	Weighted_UniFrac_PCoA_MDS4	-0.147103	0.239953	0.639442
Fracture Risk	Weighted_UniFrac_PCoA_MDS5	-0.03004	0.812211	0.943549
Fracture Risk	Weighted_UniFrac_PCoA_MDS6	0.146816	0.233738	0.633944
Glaucoma	shannon	-0.766307	0.207349	0.602972
Glaucoma	PD_whole_tree	-0.879736	0.173933	0.575001
Glaucoma	k__Bacteria.p__Actinobacteria.c__Actinobacteria.o__Actinomycetales.f__Actinomycetaceae	0.177693	0.780153	0.933871
Glaucoma	k__Bacteria.p__Actinobacteria.c__Actinobacteria.o__Actinomycetales.f__Micrococcaceae	0.430819	0.463523	0.7801
Glaucoma	k__Bacteria.p__Actinobacteria.c__Actinobacteria.o__Bifidobacteriales.f__Bifidobacteriaceae	0.317242	0.62663	0.881397
Glaucoma	k__Bacteria.p__Actinobacteria.c__Coriobacteriia.o__Coriobacteriales.f__Coriobacteriaceae	0.168983	0.792439	0.936936
Glaucoma	k__Bacteria.p__Bacteroidetes.c__Bacteroidia.o__Bacteroidales.f__Bacteroidaceae	-0.339914	0.578866	0.855715
Glaucoma	k__Bacteria.p__Bacteroidetes.c__Bacteroidia.o__Bacteroidales.f__Porphyromonadaceae	-0.550871	0.35945	0.731299
Glaucoma	k__Bacteria.p__Bacteroidetes.c__Bacteroidia.o__Bacteroidales.f__Prevotellaceae	-0.278375	0.669749	0.897478
Glaucoma	k__Bacteria.p__Bacteroidetes.c__Bacteroidia.o__Bacteroidales.f__Rikenellaceae	-0.161814	0.798355	0.939412
Glaucoma	k__Bacteria.p__Bacteroidetes.c__Bacteroidia.o__Bacteroidales.f__S24.7	0.782484	0.172363	0.574295
Glaucoma	k__Bacteria.p__Bacteroidetes.c__Bacteroidia.o__Bacteroidales.f__.Barnesiellaceae.	-0.882801	0.135176	0.515068
Glaucoma	k__Bacteria.p__Bacteroidetes.c__Bacteroidia.o__Bacteroidales.f__.Odoribacteraceae.	-0.283595	0.64774	0.889594
Glaucoma	k__Bacteria.p__Bacteroidetes.c__Bacteroidia.o__Bacteroidales.f__.Paraprevotellaceae.	-0.895452	0.193255	0.594203
Glaucoma	k__Bacteria.p__Firmicutes.c__Bacilli.o__Gemellales.f__Gemellaceae	0.701641	0.228469	0.627226
Glaucoma	k__Bacteria.p__Firmicutes.c__Bacilli.o__Lactobacillales.f__Enterococcaceae	0.7203	0.20378	0.602972
Glaucoma	k__Bacteria.p__Firmicutes.c__Bacilli.o__Lactobacillales.f__Lactobacillaceae	0.0934567	0.88269	0.962521
Glaucoma	k__Bacteria.p__Firmicutes.c__Bacilli.o__Lactobacillales.f__Leuconostocaceae	-0.557062	0.472214	0.783675
Glaucoma	k__Bacteria.p__Firmicutes.c__Bacilli.o__Lactobacillales.f__Streptococcaceae	0.834057	0.187162	0.589495
Glaucoma	k__Bacteria.p__Firmicutes.c__Bacilli.o__Turicibacterales.f__Turicibacteraceae	-0.31045	0.631272	0.881903
Glaucoma	k__Bacteria.p__Firmicutes.c__Clostridia.o__Clostridiales.f__Christensenellaceae	-0.457906	0.471829	0.783675
Glaucoma	k__Bacteria.p__Firmicutes.c__Clostridia.o__Clostridiales.f__Clostridiaceae	-0.557152	0.369727	0.736098
Glaucoma	k__Bacteria.p__Firmicutes.c__Clostridia.o__Clostridiales.f__Dehalobacteriaceae	-0.390734	0.541027	0.832253
Glaucoma	k__Bacteria.p__Firmicutes.c__Clostridia.o__Clostridiales.f__EtOH8	-0.363848	0.59474	0.863787
Glaucoma	k__Bacteria.p__Firmicutes.c__Clostridia.o__Clostridiales.f__Eubacteriaceae	0.996404	0.0930908	0.445375
Glaucoma	k__Bacteria.p__Firmicutes.c__Clostridia.o__Clostridiales.f__Lachnospiraceae	0.501685	0.441505	0.771237
Glaucoma	k__Bacteria.p__Firmicutes.c__Clostridia.o__Clostridiales.f__Peptococcaceae	-0.0740771	0.908085	0.97082
Glaucoma	k__Bacteria.p__Firmicutes.c__Clostridia.o__Clostridiales.f__Peptostreptococcaceae	-0.376591	0.575243	0.854108
Glaucoma	k__Bacteria.p__Firmicutes.c__Clostridia.o__Clostridiales.f__Ruminococcaceae	-0.764247	0.185039	0.587619
Glaucoma	k__Bacteria.p__Firmicutes.c__Clostridia.o__Clostridiales.f__Syntrophomonadaceae	0.468381	0.389426	0.746969
Glaucoma	k__Bacteria.p__Firmicutes.c__Clostridia.o__Clostridiales.f__Veillonellaceae	-0.292767	0.644861	0.887479
Glaucoma	k__Bacteria.p__Firmicutes.c__Clostridia.o__Clostridiales.f__.Mogibacteriaceae.	-0.157242	0.803832	0.940553
Glaucoma	k__Bacteria.p__Firmicutes.c__Clostridia.o__Clostridiales.f__.Tissierellaceae.	0.272289	0.659252	0.893832
Glaucoma	k__Bacteria.p__Firmicutes.c__Erysipelotrichi.o__Erysipelotrichales.f__Erysipelotrichaceae	-0.0424088	0.947173	0.983633
Glaucoma	k__Bacteria.p__Fusobacteria.c__Fusobacteriia.o__Fusobacteriales.f__Fusobacteriaceae	-0.249476	0.712863	0.91285
Glaucoma	k__Bacteria.p__Proteobacteria.c__Alphaproteobacteria.o__Rhodobacterales.f__Rhodobacteraceae	0.125178	0.837357	0.951037
Glaucoma	k__Bacteria.p__Proteobacteria.c__Betaproteobacteria.o__Burkholderiales.f__Alcaligenaceae	0.15845	0.806556	0.940627
Glaucoma	k__Bacteria.p__Proteobacteria.c__Betaproteobacteria.o__Burkholderiales.f__Comamonadaceae	-1.86242	0.0556856	0.363739
Glaucoma	k__Bacteria.p__Proteobacteria.c__Betaproteobacteria.o__Burkholderiales.f__Oxalobacteraceae	0.66164	0.291506	0.686461
Glaucoma	k__Bacteria.p__Proteobacteria.c__Gammaproteobacteria.o__Enterobacteriales.f__Enterobacteriaceae	1.2629	0.045178	0.330972
Glaucoma	k__Bacteria.p__Proteobacteria.c__Gammaproteobacteria.o__Pasteurellales.f__Pasteurellaceae	-0.38887	0.55104	0.839861
Glaucoma	k__Bacteria.p__Proteobacteria.c__Gammaproteobacteria.o__Pseudomonadales.f__Pseudomonadaceae	0.967888	0.0282746	0.268761
Glaucoma	k__Bacteria.p__Synergistetes.c__Synergistia.o__Synergistales.f__Synergistaceae	0.661407	0.234848	0.635527
Glaucoma	k__Bacteria.p__Tenericutes.c__Mollicutes.o__Anaeroplasmatales.f__Anaeroplasmataceae	-0.072443	0.911331	0.971832
Glaucoma	k__Bacteria.p__Verrucomicrobia.c__Opitutae.o__.Cerasicoccales..f__.Cerasicoccaceae.	-1.13569	0.163764	0.561841
Glaucoma	k__Archaea.p__Euryarchaeota.c__Methanobacteria	0.453827	0.426972	0.764591
Glaucoma	k__Bacteria.p__Cyanobacteria.c__4C0d.2	0.16147	0.797778	0.939412
Glaucoma	k__Bacteria.p__Cyanobacteria.c__Chloroplast	1.42706	0.00447114	0.101346
Glaucoma	k__Bacteria.p__Firmicutes.c__Clostridia	-0.345869	0.575397	0.854108
Glaucoma	k__Bacteria.p__Lentisphaerae.c__.Lentisphaeria.	-0.528282	0.440001	0.770773
Glaucoma	k__Bacteria.p__Proteobacteria.c__Alphaproteobacteria	-0.356321	0.583365	0.85777
Glaucoma	k__Bacteria.p__Proteobacteria.c__Deltaproteobacteria	-0.430066	0.486468	0.79675
Glaucoma	k__Bacteria.p__Proteobacteria.c__Epsilonproteobacteria	-0.696996	0.350225	0.724491
Glaucoma	k__Bacteria.p__Tenericutes.c__Mollicutes	-1.15119	0.0745295	0.411018
Glaucoma	k__Bacteria.p__Tenericutes.c__RF3	-0.698221	0.30048	0.689932
Glaucoma	k__Bacteria.p__Verrucomicrobia.c__Verrucomicrobiae	0.513522	0.429887	0.765656
Glaucoma	Unweighted_UniFrac_PCoA_MDS1	1.11618	0.0743603	0.411018
Glaucoma	Unweighted_UniFrac_PCoA_MDS2	0.472651	0.462827	0.779807
Glaucoma	Unweighted_UniFrac_PCoA_MDS3	-0.302763	0.634652	0.884445
Glaucoma	Unweighted_UniFrac_PCoA_MDS4	0.503091	0.426052	0.764591
Glaucoma	Unweighted_UniFrac_PCoA_MDS5	-0.187746	0.769548	0.931677
Glaucoma	Unweighted_UniFrac_PCoA_MDS6	0.163104	0.799588	0.939599
Glaucoma	Weighted_UniFrac_PCoA_MDS1	-0.522391	0.434944	0.768931
Glaucoma	Weighted_UniFrac_PCoA_MDS2	-0.0236775	0.970542	0.989399
Glaucoma	Weighted_UniFrac_PCoA_MDS3	-0.00681883	0.9915	0.994124
Glaucoma	Weighted_UniFrac_PCoA_MDS4	-0.976345	0.106767	0.468499
Glaucoma	Weighted_UniFrac_PCoA_MDS5	0.748785	0.244189	0.641814
Glaucoma	Weighted_UniFrac_PCoA_MDS6	0.609484	0.298922	0.689302
Gout	shannon	-0.261393	0.700324	0.905929
Gout	PD_whole_tree	-0.150477	0.827868	0.949597
Gout	k__Bacteria.p__Actinobacteria.c__Actinobacteria.o__Actinomycetales.f__Actinomycetaceae	0.652468	0.335239	0.717062
Gout	k__Bacteria.p__Actinobacteria.c__Actinobacteria.o__Actinomycetales.f__Micrococcaceae	0.475994	0.450095	0.775094
Gout	k__Bacteria.p__Actinobacteria.c__Actinobacteria.o__Bifidobacteriales.f__Bifidobacteriaceae	0.358771	0.610668	0.872845
Gout	k__Bacteria.p__Actinobacteria.c__Coriobacteriia.o__Coriobacteriales.f__Coriobacteriaceae	0.846153	0.227631	0.626066
Gout	k__Bacteria.p__Bacteroidetes.c__Bacteroidia.o__Bacteroidales.f__Bacteroidaceae	-0.627905	0.324151	0.705968
Gout	k__Bacteria.p__Bacteroidetes.c__Bacteroidia.o__Bacteroidales.f__Porphyromonadaceae	-1.05674	0.0860505	0.434678
Gout	k__Bacteria.p__Bacteroidetes.c__Bacteroidia.o__Bacteroidales.f__Prevotellaceae	0.380199	0.573255	0.854108
Gout	k__Bacteria.p__Bacteroidetes.c__Bacteroidia.o__Bacteroidales.f__Rikenellaceae	0.485264	0.495626	0.801464
Gout	k__Bacteria.p__Bacteroidetes.c__Bacteroidia.o__Bacteroidales.f__S24.7	0.39805	0.542248	0.833164
Gout	k__Bacteria.p__Bacteroidetes.c__Bacteroidia.o__Bacteroidales.f__.Barnesiellaceae.	-0.134186	0.844034	0.953027
Gout	k__Bacteria.p__Bacteroidetes.c__Bacteroidia.o__Bacteroidales.f__.Odoribacteraceae.	-0.280821	0.675341	0.897478
Gout	k__Bacteria.p__Bacteroidetes.c__Bacteroidia.o__Bacteroidales.f__.Paraprevotellaceae.	0.0725803	0.915909	0.973153
Gout	k__Bacteria.p__Firmicutes.c__Bacilli.o__Gemellales.f__Gemellaceae	-0.339551	0.637725	0.885043
Gout	k__Bacteria.p__Firmicutes.c__Bacilli.o__Lactobacillales.f__Enterococcaceae	-0.596942	0.430778	0.766728
Gout	k__Bacteria.p__Firmicutes.c__Bacilli.o__Lactobacillales.f__Lactobacillaceae	1.05231	0.0880721	0.436401
Gout	k__Bacteria.p__Firmicutes.c__Bacilli.o__Lactobacillales.f__Leuconostocaceae	-0.409937	0.605819	0.871417
Gout	k__Bacteria.p__Firmicutes.c__Bacilli.o__Lactobacillales.f__Streptococcaceae	-1.20868	0.0867793	0.436338
Gout	k__Bacteria.p__Firmicutes.c__Bacilli.o__Turicibacterales.f__Turicibacteraceae	0.400754	0.557241	0.844319
Gout	k__Bacteria.p__Firmicutes.c__Clostridia.o__Clostridiales.f__Christensenellaceae	0.393174	0.571109	0.85288
Gout	k__Bacteria.p__Firmicutes.c__Clostridia.o__Clostridiales.f__Clostridiaceae	-0.256154	0.706882	0.909583
Gout	k__Bacteria.p__Firmicutes.c__Clostridia.o__Clostridiales.f__Dehalobacteriaceae	0.474194	0.494337	0.800302
Gout	k__Bacteria.p__Firmicutes.c__Clostridia.o__Clostridiales.f__EtOH8	0.805525	0.180611	0.582261
Gout	k__Bacteria.p__Firmicutes.c__Clostridia.o__Clostridiales.f__Eubacteriaceae	0.207486	0.760265	0.929435
Gout	k__Bacteria.p__Firmicutes.c__Clostridia.o__Clostridiales.f__Lachnospiraceae	-0.978454	0.138637	0.520715
Gout	k__Bacteria.p__Firmicutes.c__Clostridia.o__Clostridiales.f__Peptococcaceae	-0.457372	0.513988	0.814736
Gout	k__Bacteria.p__Firmicutes.c__Clostridia.o__Clostridiales.f__Peptostreptococcaceae	-0.43905	0.547419	0.837068
Gout	k__Bacteria.p__Firmicutes.c__Clostridia.o__Clostridiales.f__Ruminococcaceae	-0.540926	0.400308	0.751853
Gout	k__Bacteria.p__Firmicutes.c__Clostridia.o__Clostridiales.f__Syntrophomonadaceae	1.31123	0.00317524	0.0915298
Gout	k__Bacteria.p__Firmicutes.c__Clostridia.o__Clostridiales.f__Veillonellaceae	-0.942676	0.161545	0.560801
Gout	k__Bacteria.p__Firmicutes.c__Clostridia.o__Clostridiales.f__.Mogibacteriaceae.	0.171197	0.806459	0.940627
Gout	k__Bacteria.p__Firmicutes.c__Clostridia.o__Clostridiales.f__.Tissierellaceae.	0.224799	0.737597	0.921519
Gout	k__Bacteria.p__Firmicutes.c__Erysipelotrichi.o__Erysipelotrichales.f__Erysipelotrichaceae	0.445646	0.519927	0.819279
Gout	k__Bacteria.p__Fusobacteria.c__Fusobacteriia.o__Fusobacteriales.f__Fusobacteriaceae	0.970671	0.0795602	0.420762
Gout	k__Bacteria.p__Proteobacteria.c__Alphaproteobacteria.o__Rhodobacterales.f__Rhodobacteraceae	0.586925	0.282918	0.677776
Gout	k__Bacteria.p__Proteobacteria.c__Betaproteobacteria.o__Burkholderiales.f__Alcaligenaceae	-0.024191	0.972019	0.989556
Gout	k__Bacteria.p__Proteobacteria.c__Betaproteobacteria.o__Burkholderiales.f__Comamonadaceae	0.288466	0.657576	0.893159
Gout	k__Bacteria.p__Proteobacteria.c__Betaproteobacteria.o__Burkholderiales.f__Oxalobacteraceae	0.0114119	0.986813	0.993597
Gout	k__Bacteria.p__Proteobacteria.c__Gammaproteobacteria.o__Enterobacteriales.f__Enterobacteriaceae	1.21762	0.0737014	0.411018
Gout	k__Bacteria.p__Proteobacteria.c__Gammaproteobacteria.o__Pasteurellales.f__Pasteurellaceae	-1.73955	0.0215365	0.233256
Gout	k__Bacteria.p__Proteobacteria.c__Gammaproteobacteria.o__Pseudomonadales.f__Pseudomonadaceae	0.514815	0.365443	0.733744
Gout	k__Bacteria.p__Synergistetes.c__Synergistia.o__Synergistales.f__Synergistaceae	1.11742	0.0424197	0.320491
Gout	k__Bacteria.p__Tenericutes.c__Mollicutes.o__Anaeroplasmatales.f__Anaeroplasmataceae	-0.856286	0.302019	0.690083
Gout	k__Bacteria.p__Verrucomicrobia.c__Opitutae.o__.Cerasicoccales..f__.Cerasicoccaceae.	-0.195243	0.78606	0.934326
Gout	k__Archaea.p__Euryarchaeota.c__Methanobacteria	0.883645	0.11266	0.480293
Gout	k__Bacteria.p__Cyanobacteria.c__4C0d.2	0.598497	0.359972	0.731299
Gout	k__Bacteria.p__Cyanobacteria.c__Chloroplast	-0.606017	0.426204	0.764591
Gout	k__Bacteria.p__Firmicutes.c__Clostridia	-0.137922	0.839565	0.951794
Gout	k__Bacteria.p__Lentisphaerae.c__.Lentisphaeria.	-0.104206	0.881565	0.962521
Gout	k__Bacteria.p__Proteobacteria.c__Alphaproteobacteria	-0.268207	0.700772	0.905929
Gout	k__Bacteria.p__Proteobacteria.c__Deltaproteobacteria	-0.0989674	0.885171	0.963659
Gout	k__Bacteria.p__Proteobacteria.c__Epsilonproteobacteria	-0.145133	0.838859	0.951794
Gout	k__Bacteria.p__Tenericutes.c__Mollicutes	-0.380547	0.581657	0.857299
Gout	k__Bacteria.p__Tenericutes.c__RF3	-0.778401	0.287064	0.683387
Gout	k__Bacteria.p__Verrucomicrobia.c__Verrucomicrobiae	0.769119	0.277105	0.669291
Gout	Unweighted_UniFrac_PCoA_MDS1	-0.172658	0.803462	0.940553
Gout	Unweighted_UniFrac_PCoA_MDS2	0.905348	0.194901	0.59506
Gout	Unweighted_UniFrac_PCoA_MDS3	0.636207	0.36243	0.732765
Gout	Unweighted_UniFrac_PCoA_MDS4	1.30647	0.0510228	0.348368
Gout	Unweighted_UniFrac_PCoA_MDS5	-0.50903	0.462301	0.779807
Gout	Unweighted_UniFrac_PCoA_MDS6	-0.414173	0.54545	0.836147
Gout	Weighted_UniFrac_PCoA_MDS1	0.253662	0.707338	0.909672
Gout	Weighted_UniFrac_PCoA_MDS2	-0.804125	0.266493	0.661355
Gout	Weighted_UniFrac_PCoA_MDS3	0.624539	0.376177	0.737759
Gout	Weighted_UniFrac_PCoA_MDS4	-0.198427	0.771473	0.931677
Gout	Weighted_UniFrac_PCoA_MDS5	0.326593	0.637213	0.885043
Gout	Weighted_UniFrac_PCoA_MDS6	0.968694	0.108266	0.472141
Hearing loss	shannon	0.0655954	0.602609	0.868529
Hearing loss	PD_whole_tree	0.0710107	0.569825	0.852327
Hearing loss	k__Bacteria.p__Actinobacteria.c__Actinobacteria.o__Actinomycetales.f__Actinomycetaceae	0.0935156	0.453206	0.775922
Hearing loss	k__Bacteria.p__Actinobacteria.c__Actinobacteria.o__Actinomycetales.f__Micrococcaceae	0.261531	0.0252701	0.251756
Hearing loss	k__Bacteria.p__Actinobacteria.c__Actinobacteria.o__Bifidobacteriales.f__Bifidobacteriaceae	-0.0860966	0.488505	0.79675
Hearing loss	k__Bacteria.p__Actinobacteria.c__Coriobacteriia.o__Coriobacteriales.f__Coriobacteriaceae	0.0586541	0.639834	0.885154
Hearing loss	k__Bacteria.p__Bacteroidetes.c__Bacteroidia.o__Bacteroidales.f__Bacteroidaceae	-0.143799	0.238655	0.639053
Hearing loss	k__Bacteria.p__Bacteroidetes.c__Bacteroidia.o__Bacteroidales.f__Porphyromonadaceae	-0.136175	0.266107	0.661355
Hearing loss	k__Bacteria.p__Bacteroidetes.c__Bacteroidia.o__Bacteroidales.f__Prevotellaceae	-0.149491	0.23955	0.639442
Hearing loss	k__Bacteria.p__Bacteroidetes.c__Bacteroidia.o__Bacteroidales.f__Rikenellaceae	-0.069403	0.576663	0.854364
Hearing loss	k__Bacteria.p__Bacteroidetes.c__Bacteroidia.o__Bacteroidales.f__S24.7	-0.107102	0.403669	0.752431
Hearing loss	k__Bacteria.p__Bacteroidetes.c__Bacteroidia.o__Bacteroidales.f__.Barnesiellaceae.	-0.115935	0.346462	0.72355
Hearing loss	k__Bacteria.p__Bacteroidetes.c__Bacteroidia.o__Bacteroidales.f__.Odoribacteraceae.	-0.1237	0.313569	0.695305
Hearing loss	k__Bacteria.p__Bacteroidetes.c__Bacteroidia.o__Bacteroidales.f__.Paraprevotellaceae.	0.184995	0.132508	0.512231
Hearing loss	k__Bacteria.p__Firmicutes.c__Bacilli.o__Gemellales.f__Gemellaceae	0.0554203	0.654492	0.891938
Hearing loss	k__Bacteria.p__Firmicutes.c__Bacilli.o__Lactobacillales.f__Enterococcaceae	0.212814	0.074633	0.411018
Hearing loss	k__Bacteria.p__Firmicutes.c__Bacilli.o__Lactobacillales.f__Lactobacillaceae	0.223197	0.0648124	0.390859
Hearing loss	k__Bacteria.p__Firmicutes.c__Bacilli.o__Lactobacillales.f__Leuconostocaceae	0.00344635	0.977989	0.991932
Hearing loss	k__Bacteria.p__Firmicutes.c__Bacilli.o__Lactobacillales.f__Streptococcaceae	0.267467	0.031819	0.285358
Hearing loss	k__Bacteria.p__Firmicutes.c__Bacilli.o__Turicibacterales.f__Turicibacteraceae	0.225205	0.069532	0.4038
Hearing loss	k__Bacteria.p__Firmicutes.c__Clostridia.o__Clostridiales.f__Christensenellaceae	0.0493542	0.693639	0.905202
Hearing loss	k__Bacteria.p__Firmicutes.c__Clostridia.o__Clostridiales.f__Clostridiaceae	0.216095	0.0904417	0.439288
Hearing loss	k__Bacteria.p__Firmicutes.c__Clostridia.o__Clostridiales.f__Dehalobacteriaceae	0.0274796	0.826251	0.949597
Hearing loss	k__Bacteria.p__Firmicutes.c__Clostridia.o__Clostridiales.f__EtOH8	-0.0357439	0.777315	0.933871
Hearing loss	k__Bacteria.p__Firmicutes.c__Clostridia.o__Clostridiales.f__Eubacteriaceae	0.14429	0.241328	0.640574
Hearing loss	k__Bacteria.p__Firmicutes.c__Clostridia.o__Clostridiales.f__Lachnospiraceae	0.096824	0.441878	0.771237
Hearing loss	k__Bacteria.p__Firmicutes.c__Clostridia.o__Clostridiales.f__Peptococcaceae	0.157351	0.206208	0.602972
Hearing loss	k__Bacteria.p__Firmicutes.c__Clostridia.o__Clostridiales.f__Peptostreptococcaceae	0.102747	0.402699	0.752431
Hearing loss	k__Bacteria.p__Firmicutes.c__Clostridia.o__Clostridiales.f__Ruminococcaceae	-0.0558981	0.651757	0.890576
Hearing loss	k__Bacteria.p__Firmicutes.c__Clostridia.o__Clostridiales.f__Syntrophomonadaceae	0.020583	0.868118	0.957472
Hearing loss	k__Bacteria.p__Firmicutes.c__Clostridia.o__Clostridiales.f__Veillonellaceae	-0.158204	0.203778	0.602972
Hearing loss	k__Bacteria.p__Firmicutes.c__Clostridia.o__Clostridiales.f__.Mogibacteriaceae.	-0.159273	0.196109	0.59506
Hearing loss	k__Bacteria.p__Firmicutes.c__Clostridia.o__Clostridiales.f__.Tissierellaceae.	0.0661144	0.592584	0.863453
Hearing loss	k__Bacteria.p__Firmicutes.c__Erysipelotrichi.o__Erysipelotrichales.f__Erysipelotrichaceae	0.0425281	0.734094	0.920501
Hearing loss	k__Bacteria.p__Fusobacteria.c__Fusobacteriia.o__Fusobacteriales.f__Fusobacteriaceae	0.208674	0.0752429	0.411018
Hearing loss	k__Bacteria.p__Proteobacteria.c__Alphaproteobacteria.o__Rhodobacterales.f__Rhodobacteraceae	0.0365802	0.765467	0.930898
Hearing loss	k__Bacteria.p__Proteobacteria.c__Betaproteobacteria.o__Burkholderiales.f__Alcaligenaceae	-0.231514	0.0588863	0.3754
Hearing loss	k__Bacteria.p__Proteobacteria.c__Betaproteobacteria.o__Burkholderiales.f__Comamonadaceae	0.020969	0.86605	0.957472
Hearing loss	k__Bacteria.p__Proteobacteria.c__Betaproteobacteria.o__Burkholderiales.f__Oxalobacteraceae	-0.13556	0.282562	0.677535
Hearing loss	k__Bacteria.p__Proteobacteria.c__Gammaproteobacteria.o__Enterobacteriales.f__Enterobacteriaceae	0.4596	0.000220281	0.016691
Hearing loss	k__Bacteria.p__Proteobacteria.c__Gammaproteobacteria.o__Pasteurellales.f__Pasteurellaceae	-0.0405877	0.7464	0.922921
Hearing loss	k__Bacteria.p__Proteobacteria.c__Gammaproteobacteria.o__Pseudomonadales.f__Pseudomonadaceae	-0.0275719	0.828339	0.949597
Hearing loss	k__Bacteria.p__Synergistetes.c__Synergistia.o__Synergistales.f__Synergistaceae	0.0177228	0.886761	0.963992
Hearing loss	k__Bacteria.p__Tenericutes.c__Mollicutes.o__Anaeroplasmatales.f__Anaeroplasmataceae	-0.0253166	0.840982	0.951893
Hearing loss	k__Bacteria.p__Verrucomicrobia.c__Opitutae.o__.Cerasicoccales..f__.Cerasicoccaceae.	-0.0163626	0.896515	0.96688
Hearing loss	k__Archaea.p__Euryarchaeota.c__Methanobacteria	0.0931974	0.441412	0.771237
Hearing loss	k__Bacteria.p__Cyanobacteria.c__4C0d.2	0.0313465	0.801345	0.939999
Hearing loss	k__Bacteria.p__Cyanobacteria.c__Chloroplast	0.125809	0.300161	0.689799
Hearing loss	k__Bacteria.p__Firmicutes.c__Clostridia	-0.021794	0.861302	0.957148
Hearing loss	k__Bacteria.p__Lentisphaerae.c__.Lentisphaeria.	-0.0543615	0.667249	0.897478
Hearing loss	k__Bacteria.p__Proteobacteria.c__Alphaproteobacteria	0.0985689	0.428562	0.764836
Hearing loss	k__Bacteria.p__Proteobacteria.c__Deltaproteobacteria	-0.198425	0.104829	0.464893
Hearing loss	k__Bacteria.p__Proteobacteria.c__Epsilonproteobacteria	0.286557	0.0129657	0.180974
Hearing loss	k__Bacteria.p__Tenericutes.c__Mollicutes	0.0898088	0.473385	0.784145
Hearing loss	k__Bacteria.p__Tenericutes.c__RF3	0.0522652	0.674601	0.897478
Hearing loss	k__Bacteria.p__Verrucomicrobia.c__Verrucomicrobiae	0.0859626	0.493731	0.800302
Hearing loss	Unweighted_UniFrac_PCoA_MDS1	-0.0671796	0.592405	0.863453
Hearing loss	Unweighted_UniFrac_PCoA_MDS2	-0.0543423	0.663934	0.896379
Hearing loss	Unweighted_UniFrac_PCoA_MDS3	0.187139	0.137169	0.518029
Hearing loss	Unweighted_UniFrac_PCoA_MDS4	0.195229	0.11672	0.487466
Hearing loss	Unweighted_UniFrac_PCoA_MDS5	-0.0276578	0.82513	0.949597
Hearing loss	Unweighted_UniFrac_PCoA_MDS6	-0.0233416	0.851944	0.955679
Hearing loss	Weighted_UniFrac_PCoA_MDS1	-0.0978478	0.440317	0.770773
Hearing loss	Weighted_UniFrac_PCoA_MDS2	-0.358259	0.0057902	0.118742
Hearing loss	Weighted_UniFrac_PCoA_MDS3	0.219976	0.0827333	0.427844
Hearing loss	Weighted_UniFrac_PCoA_MDS4	-0.130459	0.292019	0.686461
Hearing loss	Weighted_UniFrac_PCoA_MDS5	-0.0977928	0.434043	0.768802
Hearing loss	Weighted_UniFrac_PCoA_MDS6	0.147015	0.22701	0.625162
Hypercholesterolaemia	shannon	-0.109242	0.198761	0.596284
Hypercholesterolaemia	PD_whole_tree	0.0754474	0.376571	0.737759
Hypercholesterolaemia	k__Bacteria.p__Actinobacteria.c__Actinobacteria.o__Actinomycetales.f__Actinomycetaceae	0.0256702	0.7635	0.929435
Hypercholesterolaemia	k__Bacteria.p__Actinobacteria.c__Actinobacteria.o__Actinomycetales.f__Micrococcaceae	0.101167	0.22995	0.629336
Hypercholesterolaemia	k__Bacteria.p__Actinobacteria.c__Actinobacteria.o__Bifidobacteriales.f__Bifidobacteriaceae	-0.0891404	0.294812	0.688846
Hypercholesterolaemia	k__Bacteria.p__Actinobacteria.c__Coriobacteriia.o__Coriobacteriales.f__Coriobacteriaceae	-0.156606	0.0665399	0.394773
Hypercholesterolaemia	k__Bacteria.p__Bacteroidetes.c__Bacteroidia.o__Bacteroidales.f__Bacteroidaceae	-0.0288322	0.734864	0.921011
Hypercholesterolaemia	k__Bacteria.p__Bacteroidetes.c__Bacteroidia.o__Bacteroidales.f__Porphyromonadaceae	-0.10217	0.22781	0.626066
Hypercholesterolaemia	k__Bacteria.p__Bacteroidetes.c__Bacteroidia.o__Bacteroidales.f__Prevotellaceae	-0.00651633	0.939172	0.980935
Hypercholesterolaemia	k__Bacteria.p__Bacteroidetes.c__Bacteroidia.o__Bacteroidales.f__Rikenellaceae	-0.117427	0.167101	0.565965
Hypercholesterolaemia	k__Bacteria.p__Bacteroidetes.c__Bacteroidia.o__Bacteroidales.f__S24.7	-0.0875027	0.3108	0.694608
Hypercholesterolaemia	k__Bacteria.p__Bacteroidetes.c__Bacteroidia.o__Bacteroidales.f__.Barnesiellaceae.	-0.0646616	0.446707	0.774899
Hypercholesterolaemia	k__Bacteria.p__Bacteroidetes.c__Bacteroidia.o__Bacteroidales.f__.Odoribacteraceae.	-0.0362966	0.669783	0.897478
Hypercholesterolaemia	k__Bacteria.p__Bacteroidetes.c__Bacteroidia.o__Bacteroidales.f__.Paraprevotellaceae.	0.00711703	0.933529	0.980483
Hypercholesterolaemia	k__Bacteria.p__Firmicutes.c__Bacilli.o__Gemellales.f__Gemellaceae	0.00557589	0.94789	0.983633
Hypercholesterolaemia	k__Bacteria.p__Firmicutes.c__Bacilli.o__Lactobacillales.f__Enterococcaceae	0.121634	0.149203	0.543638
Hypercholesterolaemia	k__Bacteria.p__Firmicutes.c__Bacilli.o__Lactobacillales.f__Lactobacillaceae	0.0476274	0.575374	0.854108
Hypercholesterolaemia	k__Bacteria.p__Firmicutes.c__Bacilli.o__Lactobacillales.f__Leuconostocaceae	0.0860716	0.304487	0.691351
Hypercholesterolaemia	k__Bacteria.p__Firmicutes.c__Bacilli.o__Lactobacillales.f__Streptococcaceae	0.198196	0.0203118	0.230261
Hypercholesterolaemia	k__Bacteria.p__Firmicutes.c__Bacilli.o__Turicibacterales.f__Turicibacteraceae	0.0849698	0.318757	0.700672
Hypercholesterolaemia	k__Bacteria.p__Firmicutes.c__Clostridia.o__Clostridiales.f__Christensenellaceae	0.037139	0.663677	0.896379
Hypercholesterolaemia	k__Bacteria.p__Firmicutes.c__Clostridia.o__Clostridiales.f__Clostridiaceae	0.106085	0.216624	0.611156
Hypercholesterolaemia	k__Bacteria.p__Firmicutes.c__Clostridia.o__Clostridiales.f__Dehalobacteriaceae	-0.0969498	0.256148	0.652121
Hypercholesterolaemia	k__Bacteria.p__Firmicutes.c__Clostridia.o__Clostridiales.f__EtOH8	-0.079397	0.358329	0.730429
Hypercholesterolaemia	k__Bacteria.p__Firmicutes.c__Clostridia.o__Clostridiales.f__Eubacteriaceae	0.045481	0.593217	0.863453
Hypercholesterolaemia	k__Bacteria.p__Firmicutes.c__Clostridia.o__Clostridiales.f__Lachnospiraceae	0.0127298	0.881504	0.962521
Hypercholesterolaemia	k__Bacteria.p__Firmicutes.c__Clostridia.o__Clostridiales.f__Peptococcaceae	0.0372597	0.66224	0.895595
Hypercholesterolaemia	k__Bacteria.p__Firmicutes.c__Clostridia.o__Clostridiales.f__Peptostreptococcaceae	0.0265533	0.755144	0.929435
Hypercholesterolaemia	k__Bacteria.p__Firmicutes.c__Clostridia.o__Clostridiales.f__Ruminococcaceae	-0.179877	0.0331957	0.287535
Hypercholesterolaemia	k__Bacteria.p__Firmicutes.c__Clostridia.o__Clostridiales.f__Syntrophomonadaceae	0.0627745	0.456532	0.778757
Hypercholesterolaemia	k__Bacteria.p__Firmicutes.c__Clostridia.o__Clostridiales.f__Veillonellaceae	0.0616285	0.471055	0.783675
Hypercholesterolaemia	k__Bacteria.p__Firmicutes.c__Clostridia.o__Clostridiales.f__.Mogibacteriaceae.	-0.0759007	0.372276	0.737759
Hypercholesterolaemia	k__Bacteria.p__Firmicutes.c__Clostridia.o__Clostridiales.f__.Tissierellaceae.	-0.0707295	0.411181	0.758543
Hypercholesterolaemia	k__Bacteria.p__Firmicutes.c__Erysipelotrichi.o__Erysipelotrichales.f__Erysipelotrichaceae	-0.0257723	0.762704	0.929435
Hypercholesterolaemia	k__Bacteria.p__Fusobacteria.c__Fusobacteriia.o__Fusobacteriales.f__Fusobacteriaceae	0.0620885	0.462632	0.779807
Hypercholesterolaemia	k__Bacteria.p__Proteobacteria.c__Alphaproteobacteria.o__Rhodobacterales.f__Rhodobacteraceae	0.0278373	0.742506	0.922921
Hypercholesterolaemia	k__Bacteria.p__Proteobacteria.c__Betaproteobacteria.o__Burkholderiales.f__Alcaligenaceae	-0.0379619	0.655934	0.892418
Hypercholesterolaemia	k__Bacteria.p__Proteobacteria.c__Betaproteobacteria.o__Burkholderiales.f__Comamonadaceae	0.027202	0.748911	0.924202
Hypercholesterolaemia	k__Bacteria.p__Proteobacteria.c__Betaproteobacteria.o__Burkholderiales.f__Oxalobacteraceae	-0.0870621	0.309224	0.693569
Hypercholesterolaemia	k__Bacteria.p__Proteobacteria.c__Gammaproteobacteria.o__Enterobacteriales.f__Enterobacteriaceae	0.22271	0.00906003	0.15235
Hypercholesterolaemia	k__Bacteria.p__Proteobacteria.c__Gammaproteobacteria.o__Pasteurellales.f__Pasteurellaceae	0.0497743	0.559212	0.844943
Hypercholesterolaemia	k__Bacteria.p__Proteobacteria.c__Gammaproteobacteria.o__Pseudomonadales.f__Pseudomonadaceae	0.192385	0.0210079	0.232137
Hypercholesterolaemia	k__Bacteria.p__Synergistetes.c__Synergistia.o__Synergistales.f__Synergistaceae	0.00665577	0.937785	0.980935
Hypercholesterolaemia	k__Bacteria.p__Tenericutes.c__Mollicutes.o__Anaeroplasmatales.f__Anaeroplasmataceae	-0.144445	0.1006	0.456833
Hypercholesterolaemia	k__Bacteria.p__Verrucomicrobia.c__Opitutae.o__.Cerasicoccales..f__.Cerasicoccaceae.	-0.118373	0.175576	0.576966
Hypercholesterolaemia	k__Archaea.p__Euryarchaeota.c__Methanobacteria	0.0603012	0.475457	0.786595
Hypercholesterolaemia	k__Bacteria.p__Cyanobacteria.c__4C0d.2	-0.144602	0.0945878	0.447142
Hypercholesterolaemia	k__Bacteria.p__Cyanobacteria.c__Chloroplast	-0.0690079	0.423628	0.764111
Hypercholesterolaemia	k__Bacteria.p__Firmicutes.c__Clostridia	-0.119344	0.159114	0.555956
Hypercholesterolaemia	k__Bacteria.p__Lentisphaerae.c__.Lentisphaeria.	-0.0634693	0.460259	0.779807
Hypercholesterolaemia	k__Bacteria.p__Proteobacteria.c__Alphaproteobacteria	-0.0798719	0.350792	0.725069
Hypercholesterolaemia	k__Bacteria.p__Proteobacteria.c__Deltaproteobacteria	-0.0990345	0.24347	0.641641
Hypercholesterolaemia	k__Bacteria.p__Proteobacteria.c__Epsilonproteobacteria	-0.0575024	0.50569	0.807734
Hypercholesterolaemia	k__Bacteria.p__Tenericutes.c__Mollicutes	0.00640089	0.940229	0.980935
Hypercholesterolaemia	k__Bacteria.p__Tenericutes.c__RF3	0.0253414	0.766264	0.930898
Hypercholesterolaemia	k__Bacteria.p__Verrucomicrobia.c__Verrucomicrobiae	0.106153	0.214948	0.609019
Hypercholesterolaemia	Unweighted_UniFrac_PCoA_MDS1	-0.00505997	0.952737	0.985436
Hypercholesterolaemia	Unweighted_UniFrac_PCoA_MDS2	-0.0948093	0.266725	0.661355
Hypercholesterolaemia	Unweighted_UniFrac_PCoA_MDS3	0.00231347	0.97838	0.991932
Hypercholesterolaemia	Unweighted_UniFrac_PCoA_MDS4	0.0398324	0.640556	0.885691
Hypercholesterolaemia	Unweighted_UniFrac_PCoA_MDS5	0.0312173	0.714583	0.913153
Hypercholesterolaemia	Unweighted_UniFrac_PCoA_MDS6	-0.0459113	0.590472	0.861348
Hypercholesterolaemia	Weighted_UniFrac_PCoA_MDS1	0.06763	0.426357	0.764591
Hypercholesterolaemia	Weighted_UniFrac_PCoA_MDS2	0.11385	0.180512	0.582261
Hypercholesterolaemia	Weighted_UniFrac_PCoA_MDS3	0.0118692	0.889451	0.96436
Hypercholesterolaemia	Weighted_UniFrac_PCoA_MDS4	-0.142621	0.0933557	0.445375
Hypercholesterolaemia	Weighted_UniFrac_PCoA_MDS5	-0.0332112	0.697202	0.905445
Hypercholesterolaemia	Weighted_UniFrac_PCoA_MDS6	0.232251	0.00582068	0.118742
Hypertension	shannon	-0.199266	0.0338143	0.29062
Hypertension	PD_whole_tree	-0.130576	0.170607	0.571609
Hypertension	k__Bacteria.p__Actinobacteria.c__Actinobacteria.o__Actinomycetales.f__Actinomycetaceae	0.0469754	0.620204	0.879543
Hypertension	k__Bacteria.p__Actinobacteria.c__Actinobacteria.o__Actinomycetales.f__Micrococcaceae	0.141836	0.124727	0.502376
Hypertension	k__Bacteria.p__Actinobacteria.c__Actinobacteria.o__Bifidobacteriales.f__Bifidobacteriaceae	-0.0510773	0.589411	0.860273
Hypertension	k__Bacteria.p__Actinobacteria.c__Coriobacteriia.o__Coriobacteriales.f__Coriobacteriaceae	-0.104015	0.272572	0.665617
Hypertension	k__Bacteria.p__Bacteroidetes.c__Bacteroidia.o__Bacteroidales.f__Bacteroidaceae	-0.0830822	0.376336	0.737759
Hypertension	k__Bacteria.p__Bacteroidetes.c__Bacteroidia.o__Bacteroidales.f__Porphyromonadaceae	0.00619319	0.948026	0.983633
Hypertension	k__Bacteria.p__Bacteroidetes.c__Bacteroidia.o__Bacteroidales.f__Prevotellaceae	-0.00848876	0.928794	0.978869
Hypertension	k__Bacteria.p__Bacteroidetes.c__Bacteroidia.o__Bacteroidales.f__Rikenellaceae	-0.152718	0.104476	0.464106
Hypertension	k__Bacteria.p__Bacteroidetes.c__Bacteroidia.o__Bacteroidales.f__S24.7	-0.0368103	0.700009	0.905929
Hypertension	k__Bacteria.p__Bacteroidetes.c__Bacteroidia.o__Bacteroidales.f__.Barnesiellaceae.	-0.120435	0.199139	0.596399
Hypertension	k__Bacteria.p__Bacteroidetes.c__Bacteroidia.o__Bacteroidales.f__.Odoribacteraceae.	-0.019302	0.838508	0.951794
Hypertension	k__Bacteria.p__Bacteroidetes.c__Bacteroidia.o__Bacteroidales.f__.Paraprevotellaceae.	-0.0225882	0.812264	0.943549
Hypertension	k__Bacteria.p__Firmicutes.c__Bacilli.o__Gemellales.f__Gemellaceae	0.0804333	0.391628	0.748343
Hypertension	k__Bacteria.p__Firmicutes.c__Bacilli.o__Lactobacillales.f__Enterococcaceae	0.239096	0.00923031	0.152392
Hypertension	k__Bacteria.p__Firmicutes.c__Bacilli.o__Lactobacillales.f__Lactobacillaceae	0.267836	0.00377255	0.0990573
Hypertension	k__Bacteria.p__Firmicutes.c__Bacilli.o__Lactobacillales.f__Leuconostocaceae	0.0459696	0.622021	0.879979
Hypertension	k__Bacteria.p__Firmicutes.c__Bacilli.o__Lactobacillales.f__Streptococcaceae	0.316887	0.000849034	0.0340406
Hypertension	k__Bacteria.p__Firmicutes.c__Bacilli.o__Turicibacterales.f__Turicibacteraceae	0.0983967	0.298518	0.689006
Hypertension	k__Bacteria.p__Firmicutes.c__Clostridia.o__Clostridiales.f__Christensenellaceae	-0.0991906	0.29567	0.689006
Hypertension	k__Bacteria.p__Firmicutes.c__Clostridia.o__Clostridiales.f__Clostridiaceae	-0.0264678	0.780044	0.933871
Hypertension	k__Bacteria.p__Firmicutes.c__Clostridia.o__Clostridiales.f__Dehalobacteriaceae	-0.141012	0.137508	0.518029
Hypertension	k__Bacteria.p__Firmicutes.c__Clostridia.o__Clostridiales.f__EtOH8	-0.0602191	0.531127	0.824195
Hypertension	k__Bacteria.p__Firmicutes.c__Clostridia.o__Clostridiales.f__Eubacteriaceae	0.167248	0.0744671	0.411018
Hypertension	k__Bacteria.p__Firmicutes.c__Clostridia.o__Clostridiales.f__Lachnospiraceae	0.0102301	0.914224	0.972099
Hypertension	k__Bacteria.p__Firmicutes.c__Clostridia.o__Clostridiales.f__Peptococcaceae	-0.0801986	0.399641	0.751665
Hypertension	k__Bacteria.p__Firmicutes.c__Clostridia.o__Clostridiales.f__Peptostreptococcaceae	0.108063	0.24828	0.646163
Hypertension	k__Bacteria.p__Firmicutes.c__Clostridia.o__Clostridiales.f__Ruminococcaceae	-0.194015	0.0367858	0.297316
Hypertension	k__Bacteria.p__Firmicutes.c__Clostridia.o__Clostridiales.f__Syntrophomonadaceae	0.0128676	0.891697	0.96593
Hypertension	k__Bacteria.p__Firmicutes.c__Clostridia.o__Clostridiales.f__Veillonellaceae	-0.0720481	0.447057	0.774899
Hypertension	k__Bacteria.p__Firmicutes.c__Clostridia.o__Clostridiales.f__.Mogibacteriaceae.	-0.0505376	0.593088	0.863453
Hypertension	k__Bacteria.p__Firmicutes.c__Clostridia.o__Clostridiales.f__.Tissierellaceae.	0.0330523	0.72645	0.915659
Hypertension	k__Bacteria.p__Firmicutes.c__Erysipelotrichi.o__Erysipelotrichales.f__Erysipelotrichaceae	0.129819	0.172319	0.574295
Hypertension	k__Bacteria.p__Fusobacteria.c__Fusobacteriia.o__Fusobacteriales.f__Fusobacteriaceae	0.181062	0.047702	0.337988
Hypertension	k__Bacteria.p__Proteobacteria.c__Alphaproteobacteria.o__Rhodobacterales.f__Rhodobacteraceae	0.0805336	0.382399	0.739731
Hypertension	k__Bacteria.p__Proteobacteria.c__Betaproteobacteria.o__Burkholderiales.f__Alcaligenaceae	-0.15852	0.0917128	0.442223
Hypertension	k__Bacteria.p__Proteobacteria.c__Betaproteobacteria.o__Burkholderiales.f__Comamonadaceae	0.020551	0.827774	0.949597
Hypertension	k__Bacteria.p__Proteobacteria.c__Betaproteobacteria.o__Burkholderiales.f__Oxalobacteraceae	-0.145111	0.129107	0.50951
Hypertension	k__Bacteria.p__Proteobacteria.c__Gammaproteobacteria.o__Enterobacteriales.f__Enterobacteriaceae	0.163022	0.0852352	0.432206
Hypertension	k__Bacteria.p__Proteobacteria.c__Gammaproteobacteria.o__Pasteurellales.f__Pasteurellaceae	0.100181	0.289113	0.686461
Hypertension	k__Bacteria.p__Proteobacteria.c__Gammaproteobacteria.o__Pseudomonadales.f__Pseudomonadaceae	0.154137	0.088567	0.436401
Hypertension	k__Bacteria.p__Synergistetes.c__Synergistia.o__Synergistales.f__Synergistaceae	0.0762405	0.41419	0.758543
Hypertension	k__Bacteria.p__Tenericutes.c__Mollicutes.o__Anaeroplasmatales.f__Anaeroplasmataceae	-0.102987	0.291301	0.686461
Hypertension	k__Bacteria.p__Verrucomicrobia.c__Opitutae.o__.Cerasicoccales..f__.Cerasicoccaceae.	-0.0241596	0.800279	0.939774
Hypertension	k__Archaea.p__Euryarchaeota.c__Methanobacteria	0.0861518	0.353781	0.726082
Hypertension	k__Bacteria.p__Cyanobacteria.c__4C0d.2	-0.128129	0.183923	0.586255
Hypertension	k__Bacteria.p__Cyanobacteria.c__Chloroplast	-0.00148764	0.987501	0.993597
Hypertension	k__Bacteria.p__Firmicutes.c__Clostridia	-0.161607	0.0839506	0.428973
Hypertension	k__Bacteria.p__Lentisphaerae.c__.Lentisphaeria.	-0.0124978	0.895446	0.96612
Hypertension	k__Bacteria.p__Proteobacteria.c__Alphaproteobacteria	-0.108638	0.255004	0.652121
Hypertension	k__Bacteria.p__Proteobacteria.c__Deltaproteobacteria	-0.0678771	0.471972	0.783675
Hypertension	k__Bacteria.p__Proteobacteria.c__Epsilonproteobacteria	0.257653	0.00463785	0.103358
Hypertension	k__Bacteria.p__Tenericutes.c__Mollicutes	-0.136176	0.15158	0.543964
Hypertension	k__Bacteria.p__Tenericutes.c__RF3	-0.216667	0.0253464	0.251756
Hypertension	k__Bacteria.p__Verrucomicrobia.c__Verrucomicrobiae	-0.0281533	0.766622	0.930898
Hypertension	Unweighted_UniFrac_PCoA_MDS1	0.165174	0.0809843	0.422223
Hypertension	Unweighted_UniFrac_PCoA_MDS2	-0.0326324	0.730969	0.9183
Hypertension	Unweighted_UniFrac_PCoA_MDS3	-0.0266982	0.778433	0.933871
Hypertension	Unweighted_UniFrac_PCoA_MDS4	0.209585	0.0268222	0.258664
Hypertension	Unweighted_UniFrac_PCoA_MDS5	-0.123674	0.193362	0.594203
Hypertension	Unweighted_UniFrac_PCoA_MDS6	-0.0199073	0.833827	0.950537
Hypertension	Weighted_UniFrac_PCoA_MDS1	-0.00123331	0.989636	0.993597
Hypertension	Weighted_UniFrac_PCoA_MDS2	-0.0254364	0.789127	0.935058
Hypertension	Weighted_UniFrac_PCoA_MDS3	0.04168	0.661168	0.895057
Hypertension	Weighted_UniFrac_PCoA_MDS4	-0.245999	0.00880974	0.151711
Hypertension	Weighted_UniFrac_PCoA_MDS5	-0.028666	0.762625	0.929435
Hypertension	Weighted_UniFrac_PCoA_MDS6	0.174753	0.0598636	0.377244
Hyperthyroidism	shannon	-0.356187	0.576253	0.854233
Hyperthyroidism	PD_whole_tree	-0.112296	0.863678	0.957472
Hyperthyroidism	k__Bacteria.p__Actinobacteria.c__Actinobacteria.o__Actinomycetales.f__Actinomycetaceae	0.616612	0.335574	0.717062
Hyperthyroidism	k__Bacteria.p__Actinobacteria.c__Actinobacteria.o__Actinomycetales.f__Micrococcaceae	0.224894	0.718885	0.914658
Hyperthyroidism	k__Bacteria.p__Actinobacteria.c__Actinobacteria.o__Bifidobacteriales.f__Bifidobacteriaceae	1.07637	0.121773	0.500529
Hyperthyroidism	k__Bacteria.p__Actinobacteria.c__Coriobacteriia.o__Coriobacteriales.f__Coriobacteriaceae	-0.0777695	0.90506	0.969785
Hyperthyroidism	k__Bacteria.p__Bacteroidetes.c__Bacteroidia.o__Bacteroidales.f__Bacteroidaceae	-0.272362	0.66576	0.897152
Hyperthyroidism	k__Bacteria.p__Bacteroidetes.c__Bacteroidia.o__Bacteroidales.f__Porphyromonadaceae	0.3911	0.566773	0.849572
Hyperthyroidism	k__Bacteria.p__Bacteroidetes.c__Bacteroidia.o__Bacteroidales.f__Prevotellaceae	0.775261	0.214362	0.608008
Hyperthyroidism	k__Bacteria.p__Bacteroidetes.c__Bacteroidia.o__Bacteroidales.f__Rikenellaceae	0.253079	0.703017	0.905929
Hyperthyroidism	k__Bacteria.p__Bacteroidetes.c__Bacteroidia.o__Bacteroidales.f__S24.7	-1.46443	0.0753487	0.411018
Hyperthyroidism	k__Bacteria.p__Bacteroidetes.c__Bacteroidia.o__Bacteroidales.f__.Barnesiellaceae.	-0.172693	0.787998	0.934326
Hyperthyroidism	k__Bacteria.p__Bacteroidetes.c__Bacteroidia.o__Bacteroidales.f__.Odoribacteraceae.	0.654951	0.34998	0.724491
Hyperthyroidism	k__Bacteria.p__Bacteroidetes.c__Bacteroidia.o__Bacteroidales.f__.Paraprevotellaceae.	0.295652	0.644183	0.887006
Hyperthyroidism	k__Bacteria.p__Firmicutes.c__Bacilli.o__Gemellales.f__Gemellaceae	0.252015	0.689908	0.903078
Hyperthyroidism	k__Bacteria.p__Firmicutes.c__Bacilli.o__Lactobacillales.f__Enterococcaceae	0.618904	0.292789	0.686461
Hyperthyroidism	k__Bacteria.p__Firmicutes.c__Bacilli.o__Lactobacillales.f__Lactobacillaceae	2.11548	5.77377e-05	0.00850669
Hyperthyroidism	k__Bacteria.p__Firmicutes.c__Bacilli.o__Lactobacillales.f__Leuconostocaceae	-0.111232	0.870106	0.957472
Hyperthyroidism	k__Bacteria.p__Firmicutes.c__Bacilli.o__Lactobacillales.f__Streptococcaceae	1.82233	0.0043475	0.100791
Hyperthyroidism	k__Bacteria.p__Firmicutes.c__Bacilli.o__Turicibacterales.f__Turicibacteraceae	0.249992	0.699612	0.905929
Hyperthyroidism	k__Bacteria.p__Firmicutes.c__Clostridia.o__Clostridiales.f__Christensenellaceae	0.0719893	0.912297	0.971832
Hyperthyroidism	k__Bacteria.p__Firmicutes.c__Clostridia.o__Clostridiales.f__Clostridiaceae	1.0127	0.141963	0.527819
Hyperthyroidism	k__Bacteria.p__Firmicutes.c__Clostridia.o__Clostridiales.f__Dehalobacteriaceae	-0.41179	0.527641	0.823604
Hyperthyroidism	k__Bacteria.p__Firmicutes.c__Clostridia.o__Clostridiales.f__EtOH8	-0.356367	0.608736	0.872361
Hyperthyroidism	k__Bacteria.p__Firmicutes.c__Clostridia.o__Clostridiales.f__Eubacteriaceae	0.0750691	0.90793	0.97082
Hyperthyroidism	k__Bacteria.p__Firmicutes.c__Clostridia.o__Clostridiales.f__Lachnospiraceae	-0.116406	0.857837	0.957148
Hyperthyroidism	k__Bacteria.p__Firmicutes.c__Clostridia.o__Clostridiales.f__Peptococcaceae	-0.758778	0.257814	0.653654
Hyperthyroidism	k__Bacteria.p__Firmicutes.c__Clostridia.o__Clostridiales.f__Peptostreptococcaceae	0.342072	0.583951	0.857971
Hyperthyroidism	k__Bacteria.p__Firmicutes.c__Clostridia.o__Clostridiales.f__Ruminococcaceae	-0.561898	0.353236	0.726082
Hyperthyroidism	k__Bacteria.p__Firmicutes.c__Clostridia.o__Clostridiales.f__Syntrophomonadaceae	-0.626905	0.420945	0.763053
Hyperthyroidism	k__Bacteria.p__Firmicutes.c__Clostridia.o__Clostridiales.f__Veillonellaceae	-0.251769	0.697862	0.905445
Hyperthyroidism	k__Bacteria.p__Firmicutes.c__Clostridia.o__Clostridiales.f__.Mogibacteriaceae.	-0.0872771	0.893008	0.96612
Hyperthyroidism	k__Bacteria.p__Firmicutes.c__Clostridia.o__Clostridiales.f__.Tissierellaceae.	-0.24796	0.713214	0.912859
Hyperthyroidism	k__Bacteria.p__Firmicutes.c__Erysipelotrichi.o__Erysipelotrichales.f__Erysipelotrichaceae	0.808221	0.218107	0.614035
Hyperthyroidism	k__Bacteria.p__Fusobacteria.c__Fusobacteriia.o__Fusobacteriales.f__Fusobacteriaceae	-0.231732	0.736314	0.921519
Hyperthyroidism	k__Bacteria.p__Proteobacteria.c__Alphaproteobacteria.o__Rhodobacterales.f__Rhodobacteraceae	-1.6512	0.0967227	0.449227
Hyperthyroidism	k__Bacteria.p__Proteobacteria.c__Betaproteobacteria.o__Burkholderiales.f__Alcaligenaceae	-0.387921	0.542215	0.833164
Hyperthyroidism	k__Bacteria.p__Proteobacteria.c__Betaproteobacteria.o__Burkholderiales.f__Comamonadaceae	-0.576778	0.436655	0.768931
Hyperthyroidism	k__Bacteria.p__Proteobacteria.c__Betaproteobacteria.o__Burkholderiales.f__Oxalobacteraceae	-0.724483	0.281911	0.676587
Hyperthyroidism	k__Bacteria.p__Proteobacteria.c__Gammaproteobacteria.o__Enterobacteriales.f__Enterobacteriaceae	1.63529	0.0109246	0.166505
Hyperthyroidism	k__Bacteria.p__Proteobacteria.c__Gammaproteobacteria.o__Pasteurellales.f__Pasteurellaceae	-0.201437	0.75992	0.929435
Hyperthyroidism	k__Bacteria.p__Proteobacteria.c__Gammaproteobacteria.o__Pseudomonadales.f__Pseudomonadaceae	-0.0274067	0.966843	0.989006
Hyperthyroidism	k__Bacteria.p__Synergistetes.c__Synergistia.o__Synergistales.f__Synergistaceae	-0.512762	0.479552	0.78992
Hyperthyroidism	k__Bacteria.p__Tenericutes.c__Mollicutes.o__Anaeroplasmatales.f__Anaeroplasmataceae	-0.420022	0.557467	0.844319
Hyperthyroidism	k__Bacteria.p__Verrucomicrobia.c__Opitutae.o__.Cerasicoccales..f__.Cerasicoccaceae.	-0.191691	0.778139	0.933871
Hyperthyroidism	k__Archaea.p__Euryarchaeota.c__Methanobacteria	-0.125727	0.851861	0.955679
Hyperthyroidism	k__Bacteria.p__Cyanobacteria.c__4C0d.2	-0.572369	0.408617	0.757208
Hyperthyroidism	k__Bacteria.p__Cyanobacteria.c__Chloroplast	0.265532	0.670346	0.897478
Hyperthyroidism	k__Bacteria.p__Firmicutes.c__Clostridia	-0.585754	0.34013	0.719863
Hyperthyroidism	k__Bacteria.p__Lentisphaerae.c__.Lentisphaeria.	-0.639208	0.366185	0.733744
Hyperthyroidism	k__Bacteria.p__Proteobacteria.c__Alphaproteobacteria	-0.333179	0.614701	0.875025
Hyperthyroidism	k__Bacteria.p__Proteobacteria.c__Deltaproteobacteria	-0.32089	0.613923	0.874396
Hyperthyroidism	k__Bacteria.p__Proteobacteria.c__Epsilonproteobacteria	0.634804	0.252002	0.649475
Hyperthyroidism	k__Bacteria.p__Tenericutes.c__Mollicutes	-0.273298	0.675477	0.897478
Hyperthyroidism	k__Bacteria.p__Tenericutes.c__RF3	-0.304573	0.648191	0.889752
Hyperthyroidism	k__Bacteria.p__Verrucomicrobia.c__Verrucomicrobiae	0.167516	0.798429	0.939412
Hyperthyroidism	Unweighted_UniFrac_PCoA_MDS1	0.405524	0.530583	0.824195
Hyperthyroidism	Unweighted_UniFrac_PCoA_MDS2	-0.411138	0.527416	0.823604
Hyperthyroidism	Unweighted_UniFrac_PCoA_MDS3	0.102206	0.87584	0.959805
Hyperthyroidism	Unweighted_UniFrac_PCoA_MDS4	1.1125	0.0801225	0.420762
Hyperthyroidism	Unweighted_UniFrac_PCoA_MDS5	-0.18306	0.779405	0.933871
Hyperthyroidism	Unweighted_UniFrac_PCoA_MDS6	1.36546	0.0425388	0.320491
Hyperthyroidism	Weighted_UniFrac_PCoA_MDS1	0.352319	0.577365	0.854667
Hyperthyroidism	Weighted_UniFrac_PCoA_MDS2	0.109972	0.865326	0.957472
Hyperthyroidism	Weighted_UniFrac_PCoA_MDS3	1.35898	0.0476632	0.337988
Hyperthyroidism	Weighted_UniFrac_PCoA_MDS4	-0.896015	0.148095	0.543218
Hyperthyroidism	Weighted_UniFrac_PCoA_MDS5	0.191233	0.769968	0.931677
Hyperthyroidism	Weighted_UniFrac_PCoA_MDS6	-0.0809897	0.902362	0.969435
Hypothyroidism	shannon	0.176715	0.392532	0.748343
Hypothyroidism	PD_whole_tree	0.068068	0.737043	0.921519
Hypothyroidism	k__Bacteria.p__Actinobacteria.c__Actinobacteria.o__Actinomycetales.f__Actinomycetaceae	0.119945	0.552508	0.840799
Hypothyroidism	k__Bacteria.p__Actinobacteria.c__Actinobacteria.o__Actinomycetales.f__Micrococcaceae	0.433697	0.0162699	0.199759
Hypothyroidism	k__Bacteria.p__Actinobacteria.c__Actinobacteria.o__Bifidobacteriales.f__Bifidobacteriaceae	0.191317	0.35416	0.726082
Hypothyroidism	k__Bacteria.p__Actinobacteria.c__Coriobacteriia.o__Coriobacteriales.f__Coriobacteriaceae	0.226174	0.268519	0.661911
Hypothyroidism	k__Bacteria.p__Bacteroidetes.c__Bacteroidia.o__Bacteroidales.f__Bacteroidaceae	-0.173799	0.376669	0.737759
Hypothyroidism	k__Bacteria.p__Bacteroidetes.c__Bacteroidia.o__Bacteroidales.f__Porphyromonadaceae	-0.3915	0.0401202	0.31202
Hypothyroidism	k__Bacteria.p__Bacteroidetes.c__Bacteroidia.o__Bacteroidales.f__Prevotellaceae	-0.20083	0.332668	0.714361
Hypothyroidism	k__Bacteria.p__Bacteroidetes.c__Bacteroidia.o__Bacteroidales.f__Rikenellaceae	-0.334536	0.0890904	0.436401
Hypothyroidism	k__Bacteria.p__Bacteroidetes.c__Bacteroidia.o__Bacteroidales.f__S24.7	-0.368802	0.0958097	0.447305
Hypothyroidism	k__Bacteria.p__Bacteroidetes.c__Bacteroidia.o__Bacteroidales.f__.Barnesiellaceae.	-0.0115963	0.954375	0.9855
Hypothyroidism	k__Bacteria.p__Bacteroidetes.c__Bacteroidia.o__Bacteroidales.f__.Odoribacteraceae.	0.280984	0.186536	0.58822
Hypothyroidism	k__Bacteria.p__Bacteroidetes.c__Bacteroidia.o__Bacteroidales.f__.Paraprevotellaceae.	-0.00784414	0.969205	0.989399
Hypothyroidism	k__Bacteria.p__Firmicutes.c__Bacilli.o__Gemellales.f__Gemellaceae	0.131587	0.506227	0.807769
Hypothyroidism	k__Bacteria.p__Firmicutes.c__Bacilli.o__Lactobacillales.f__Enterococcaceae	0.290814	0.124762	0.502376
Hypothyroidism	k__Bacteria.p__Firmicutes.c__Bacilli.o__Lactobacillales.f__Lactobacillaceae	0.339104	0.0777937	0.418476
Hypothyroidism	k__Bacteria.p__Firmicutes.c__Bacilli.o__Lactobacillales.f__Leuconostocaceae	0.417269	0.0115179	0.169697
Hypothyroidism	k__Bacteria.p__Firmicutes.c__Bacilli.o__Lactobacillales.f__Streptococcaceae	0.301639	0.134996	0.515068
Hypothyroidism	k__Bacteria.p__Firmicutes.c__Bacilli.o__Turicibacterales.f__Turicibacteraceae	-0.111223	0.585929	0.858782
Hypothyroidism	k__Bacteria.p__Firmicutes.c__Clostridia.o__Clostridiales.f__Christensenellaceae	0.172519	0.397331	0.750009
Hypothyroidism	k__Bacteria.p__Firmicutes.c__Clostridia.o__Clostridiales.f__Clostridiaceae	0.177263	0.389694	0.746969
Hypothyroidism	k__Bacteria.p__Firmicutes.c__Clostridia.o__Clostridiales.f__Dehalobacteriaceae	0.202693	0.319424	0.700672
Hypothyroidism	k__Bacteria.p__Firmicutes.c__Clostridia.o__Clostridiales.f__EtOH8	0.0859829	0.664848	0.896379
Hypothyroidism	k__Bacteria.p__Firmicutes.c__Clostridia.o__Clostridiales.f__Eubacteriaceae	0.0415544	0.837048	0.951037
Hypothyroidism	k__Bacteria.p__Firmicutes.c__Clostridia.o__Clostridiales.f__Lachnospiraceae	0.333698	0.107055	0.468499
Hypothyroidism	k__Bacteria.p__Firmicutes.c__Clostridia.o__Clostridiales.f__Peptococcaceae	0.058209	0.773783	0.93301
Hypothyroidism	k__Bacteria.p__Firmicutes.c__Clostridia.o__Clostridiales.f__Peptostreptococcaceae	-0.108968	0.599254	0.866846
Hypothyroidism	k__Bacteria.p__Firmicutes.c__Clostridia.o__Clostridiales.f__Ruminococcaceae	0.0767578	0.709406	0.911063
Hypothyroidism	k__Bacteria.p__Firmicutes.c__Clostridia.o__Clostridiales.f__Syntrophomonadaceae	0.207824	0.259574	0.654364
Hypothyroidism	k__Bacteria.p__Firmicutes.c__Clostridia.o__Clostridiales.f__Veillonellaceae	-0.244778	0.223775	0.619468
Hypothyroidism	k__Bacteria.p__Firmicutes.c__Clostridia.o__Clostridiales.f__.Mogibacteriaceae.	-0.0130961	0.948497	0.983736
Hypothyroidism	k__Bacteria.p__Firmicutes.c__Clostridia.o__Clostridiales.f__.Tissierellaceae.	-0.00373505	0.985333	0.993597
Hypothyroidism	k__Bacteria.p__Firmicutes.c__Erysipelotrichi.o__Erysipelotrichales.f__Erysipelotrichaceae	-0.0879902	0.664514	0.896379
Hypothyroidism	k__Bacteria.p__Fusobacteria.c__Fusobacteriia.o__Fusobacteriales.f__Fusobacteriaceae	-0.00276137	0.989158	0.993597
Hypothyroidism	k__Bacteria.p__Proteobacteria.c__Alphaproteobacteria.o__Rhodobacterales.f__Rhodobacteraceae	0.250953	0.156274	0.553551
Hypothyroidism	k__Bacteria.p__Proteobacteria.c__Betaproteobacteria.o__Burkholderiales.f__Alcaligenaceae	-0.0310096	0.878234	0.960444
Hypothyroidism	k__Bacteria.p__Proteobacteria.c__Betaproteobacteria.o__Burkholderiales.f__Comamonadaceae	-0.0440005	0.830812	0.950537
Hypothyroidism	k__Bacteria.p__Proteobacteria.c__Betaproteobacteria.o__Burkholderiales.f__Oxalobacteraceae	-0.0902566	0.658287	0.893159
Hypothyroidism	k__Bacteria.p__Proteobacteria.c__Gammaproteobacteria.o__Enterobacteriales.f__Enterobacteriaceae	-0.0327508	0.871974	0.957505
Hypothyroidism	k__Bacteria.p__Proteobacteria.c__Gammaproteobacteria.o__Pasteurellales.f__Pasteurellaceae	-0.0640964	0.7533	0.928323
Hypothyroidism	k__Bacteria.p__Proteobacteria.c__Gammaproteobacteria.o__Pseudomonadales.f__Pseudomonadaceae	0.190247	0.301389	0.690083
Hypothyroidism	k__Bacteria.p__Synergistetes.c__Synergistia.o__Synergistales.f__Synergistaceae	-0.0753972	0.716828	0.913956
Hypothyroidism	k__Bacteria.p__Tenericutes.c__Mollicutes.o__Anaeroplasmatales.f__Anaeroplasmataceae	-0.251541	0.254883	0.652121
Hypothyroidism	k__Bacteria.p__Verrucomicrobia.c__Opitutae.o__.Cerasicoccales..f__.Cerasicoccaceae.	0.214357	0.259367	0.654364
[truncated: 771 more rows]

## Sheet: Neither Age nor BMI
Supplementary Table 4: Results from logistic regression analysis of disorders versus microbiome features only adjusting for BMI, age, or neither.
[truncated: 2,653 more rows]
