# Supplementary material for: Gut microbiota associations with common diseases and prescription medications in a population-based cohort
Source: Nat Commun. 2018 Jul 9;9:2655. doi: 10.1038/s41467-018-05184-7 (PMC6037668; doi:10.1038/s41467-018-05184-7)
Supplement: Supplementary file 8 — Supplementary Data 5 [file 41467_2018_5184_MOESM8_ESM.xls]

## Sheet: results_table_age_and_bmi_adjus
Supplementary Table 5: Results from logistic regression analysis of prescription medication-classes versus microbiome features
Medication class	Microbiome Marker Trait	Beta	p	FDR adjusted p
ACEi	shannon	-0.0471136	0.842605	0.953729
ACEi	PD_whole_tree	0.476452	0.0436752	0.335239
ACEi	k__Bacteria.p__Actinobacteria.c__Actinobacteria.o__Actinomycetales.f__Actinomycetaceae	0.109597	0.63889	0.880039
ACEi	k__Bacteria.p__Actinobacteria.c__Actinobacteria.o__Actinomycetales.f__Micrococcaceae	-0.10457	0.659761	0.888187
ACEi	k__Bacteria.p__Actinobacteria.c__Actinobacteria.o__Bifidobacteriales.f__Bifidobacteriaceae	0.243611	0.30808	0.731496
ACEi	k__Bacteria.p__Actinobacteria.c__Coriobacteriia.o__Coriobacteriales.f__Coriobacteriaceae	-0.496776	0.0319773	0.291422
ACEi	k__Bacteria.p__Bacteroidetes.c__Bacteroidia.o__Bacteroidales.f__Bacteroidaceae	-0.101832	0.654703	0.886505
ACEi	k__Bacteria.p__Bacteroidetes.c__Bacteroidia.o__Bacteroidales.f__Porphyromonadaceae	-0.104879	0.650166	0.884907
ACEi	k__Bacteria.p__Bacteroidetes.c__Bacteroidia.o__Bacteroidales.f__Prevotellaceae	0.28909	0.206613	0.638627
ACEi	k__Bacteria.p__Bacteroidetes.c__Bacteroidia.o__Bacteroidales.f__Rikenellaceae	0.0383126	0.871244	0.968779
ACEi	k__Bacteria.p__Bacteroidetes.c__Bacteroidia.o__Bacteroidales.f__S24.7	0.260261	0.251331	0.679958
ACEi	k__Bacteria.p__Bacteroidetes.c__Bacteroidia.o__Bacteroidales.f__.Barnesiellaceae.	-0.218672	0.338048	0.750446
ACEi	k__Bacteria.p__Bacteroidetes.c__Bacteroidia.o__Bacteroidales.f__.Odoribacteraceae.	0.278324	0.256269	0.683899
ACEi	k__Bacteria.p__Bacteroidetes.c__Bacteroidia.o__Bacteroidales.f__.Paraprevotellaceae.	0.140883	0.543551	0.852999
ACEi	k__Bacteria.p__Firmicutes.c__Bacilli.o__Gemellales.f__Gemellaceae	-0.305877	0.213287	0.646597
ACEi	k__Bacteria.p__Firmicutes.c__Bacilli.o__Lactobacillales.f__Enterococcaceae	0.0108048	0.962359	0.986324
ACEi	k__Bacteria.p__Firmicutes.c__Bacilli.o__Lactobacillales.f__Lactobacillaceae	0.051037	0.823137	0.949117
ACEi	k__Bacteria.p__Firmicutes.c__Bacilli.o__Lactobacillales.f__Leuconostocaceae	-0.141625	0.563826	0.855172
ACEi	k__Bacteria.p__Firmicutes.c__Bacilli.o__Lactobacillales.f__Streptococcaceae	-0.095258	0.682521	0.900184
ACEi	k__Bacteria.p__Firmicutes.c__Bacilli.o__Turicibacterales.f__Turicibacteraceae	-0.055641	0.81154	0.945504
ACEi	k__Bacteria.p__Firmicutes.c__Clostridia.o__Clostridiales.f__Christensenellaceae	0.280968	0.241658	0.671117
ACEi	k__Bacteria.p__Firmicutes.c__Clostridia.o__Clostridiales.f__Clostridiaceae	-0.199675	0.381538	0.778949
ACEi	k__Bacteria.p__Firmicutes.c__Clostridia.o__Clostridiales.f__Dehalobacteriaceae	0.252563	0.288323	0.710956
ACEi	k__Bacteria.p__Firmicutes.c__Clostridia.o__Clostridiales.f__EtOH8	-0.17394	0.492575	0.828336
ACEi	k__Bacteria.p__Firmicutes.c__Clostridia.o__Clostridiales.f__Eubacteriaceae	0.37543	0.0995201	0.488076
ACEi	k__Bacteria.p__Firmicutes.c__Clostridia.o__Clostridiales.f__Lachnospiraceae	-0.0428957	0.854729	0.960992
ACEi	k__Bacteria.p__Firmicutes.c__Clostridia.o__Clostridiales.f__Peptococcaceae	0.0640528	0.785798	0.935354
ACEi	k__Bacteria.p__Firmicutes.c__Clostridia.o__Clostridiales.f__Peptostreptococcaceae	-0.020615	0.929239	0.98054
ACEi	k__Bacteria.p__Firmicutes.c__Clostridia.o__Clostridiales.f__Ruminococcaceae	-0.122771	0.587618	0.861765
ACEi	k__Bacteria.p__Firmicutes.c__Clostridia.o__Clostridiales.f__Syntrophomonadaceae	0.217048	0.327935	0.745113
ACEi	k__Bacteria.p__Firmicutes.c__Clostridia.o__Clostridiales.f__Veillonellaceae	-0.229851	0.321282	0.738655
ACEi	k__Bacteria.p__Firmicutes.c__Clostridia.o__Clostridiales.f__.Mogibacteriaceae.	-0.20311	0.371233	0.773875
ACEi	k__Bacteria.p__Firmicutes.c__Clostridia.o__Clostridiales.f__.Tissierellaceae.	-0.132335	0.58113	0.859758
ACEi	k__Bacteria.p__Firmicutes.c__Erysipelotrichi.o__Erysipelotrichales.f__Erysipelotrichaceae	-0.0467351	0.841286	0.952542
ACEi	k__Bacteria.p__Fusobacteria.c__Fusobacteriia.o__Fusobacteriales.f__Fusobacteriaceae	0.0759449	0.730027	0.913092
ACEi	k__Bacteria.p__Proteobacteria.c__Alphaproteobacteria.o__Rhodobacterales.f__Rhodobacteraceae	0.071842	0.749531	0.921423
ACEi	k__Bacteria.p__Proteobacteria.c__Betaproteobacteria.o__Burkholderiales.f__Alcaligenaceae	-0.20241	0.373935	0.77505
ACEi	k__Bacteria.p__Proteobacteria.c__Betaproteobacteria.o__Burkholderiales.f__Comamonadaceae	0.242148	0.269411	0.695721
ACEi	k__Bacteria.p__Proteobacteria.c__Betaproteobacteria.o__Burkholderiales.f__Oxalobacteraceae	-0.104438	0.664707	0.8903
ACEi	k__Bacteria.p__Proteobacteria.c__Gammaproteobacteria.o__Enterobacteriales.f__Enterobacteriaceae	0.0515906	0.825083	0.949117
ACEi	k__Bacteria.p__Proteobacteria.c__Gammaproteobacteria.o__Pasteurellales.f__Pasteurellaceae	0.199759	0.386704	0.783653
ACEi	k__Bacteria.p__Proteobacteria.c__Gammaproteobacteria.o__Pseudomonadales.f__Pseudomonadaceae	0.0275031	0.900993	0.971436
ACEi	k__Bacteria.p__Synergistetes.c__Synergistia.o__Synergistales.f__Synergistaceae	0.0791464	0.735364	0.913092
ACEi	k__Bacteria.p__Tenericutes.c__Mollicutes.o__Anaeroplasmatales.f__Anaeroplasmataceae	0.452519	0.0352391	0.306156
ACEi	k__Bacteria.p__Verrucomicrobia.c__Opitutae.o__.Cerasicoccales..f__.Cerasicoccaceae.	0.134702	0.560853	0.853984
ACEi	k__Archaea.p__Euryarchaeota.c__Methanobacteria	-0.0112371	0.962032	0.986324
ACEi	k__Bacteria.p__Cyanobacteria.c__4C0d.2	0.182462	0.435472	0.807462
ACEi	k__Bacteria.p__Cyanobacteria.c__Chloroplast	-0.413889	0.114595	0.510339
ACEi	k__Bacteria.p__Firmicutes.c__Clostridia	-0.187672	0.407376	0.794703
ACEi	k__Bacteria.p__Lentisphaerae.c__.Lentisphaeria.	0.0673506	0.778183	0.933713
ACEi	k__Bacteria.p__Proteobacteria.c__Alphaproteobacteria	-0.244253	0.315839	0.733882
ACEi	k__Bacteria.p__Proteobacteria.c__Deltaproteobacteria	-0.0307212	0.895273	0.971436
ACEi	k__Bacteria.p__Proteobacteria.c__Epsilonproteobacteria	0.173314	0.442529	0.811302
ACEi	k__Bacteria.p__Tenericutes.c__Mollicutes	0.334767	0.164167	0.588142
ACEi	k__Bacteria.p__Tenericutes.c__RF3	0.019632	0.935244	0.982192
ACEi	k__Bacteria.p__Verrucomicrobia.c__Verrucomicrobiae	0.0328004	0.88894	0.971436
ACEi	Unweighted_UniFrac_PCoA_MDS1	-0.396459	0.102681	0.490661
ACEi	Unweighted_UniFrac_PCoA_MDS2	-0.05493	0.815229	0.945689
ACEi	Unweighted_UniFrac_PCoA_MDS3	-0.18978	0.419506	0.795801
ACEi	Unweighted_UniFrac_PCoA_MDS4	0.167822	0.469981	0.825561
ACEi	Unweighted_UniFrac_PCoA_MDS5	-0.374488	0.110992	0.503475
ACEi	Unweighted_UniFrac_PCoA_MDS6	-0.0425811	0.855444	0.96149
ACEi	Weighted_UniFrac_PCoA_MDS1	0.299926	0.18406	0.611113
ACEi	Weighted_UniFrac_PCoA_MDS2	0.231635	0.312506	0.732773
ACEi	Weighted_UniFrac_PCoA_MDS3	0.365348	0.126841	0.535715
ACEi	Weighted_UniFrac_PCoA_MDS4	0.151653	0.526328	0.844709
ACEi	Weighted_UniFrac_PCoA_MDS5	0.0836269	0.720446	0.913092
ACEi	Weighted_UniFrac_PCoA_MDS6	0.228145	0.300291	0.726521
Alginate	shannon	-3.11428	0.0358863	0.309931
Alginate	PD_whole_tree	-2.36982	0.177519	0.602513
Alginate	k__Bacteria.p__Actinobacteria.c__Actinobacteria.o__Actinomycetales.f__Actinomycetaceae	0.363461	0.827968	0.949117
Alginate	k__Bacteria.p__Actinobacteria.c__Actinobacteria.o__Actinomycetales.f__Micrococcaceae	2.13338	0.0862405	0.457191
Alginate	k__Bacteria.p__Actinobacteria.c__Actinobacteria.o__Bifidobacteriales.f__Bifidobacteriaceae	0.230404	0.892382	0.971436
Alginate	k__Bacteria.p__Actinobacteria.c__Coriobacteriia.o__Coriobacteriales.f__Coriobacteriaceae	-4.09109	0.0119969	0.167672
Alginate	k__Bacteria.p__Bacteroidetes.c__Bacteroidia.o__Bacteroidales.f__Bacteroidaceae	1.79636	0.344273	0.758655
Alginate	k__Bacteria.p__Bacteroidetes.c__Bacteroidia.o__Bacteroidales.f__Porphyromonadaceae	-0.675894	0.67552	0.893617
Alginate	k__Bacteria.p__Bacteroidetes.c__Bacteroidia.o__Bacteroidales.f__Prevotellaceae	2.55151	0.10051	0.489225
Alginate	k__Bacteria.p__Bacteroidetes.c__Bacteroidia.o__Bacteroidales.f__Rikenellaceae	-1.72893	0.266141	0.691402
Alginate	k__Bacteria.p__Bacteroidetes.c__Bacteroidia.o__Bacteroidales.f__S24.7	0.684302	0.675362	0.893617
Alginate	k__Bacteria.p__Bacteroidetes.c__Bacteroidia.o__Bacteroidales.f__.Barnesiellaceae.	0.355541	0.837836	0.951207
Alginate	k__Bacteria.p__Bacteroidetes.c__Bacteroidia.o__Bacteroidales.f__.Odoribacteraceae.	-1.39957	0.354961	0.766623
Alginate	k__Bacteria.p__Bacteroidetes.c__Bacteroidia.o__Bacteroidales.f__.Paraprevotellaceae.	0.965616	0.551566	0.852999
Alginate	k__Bacteria.p__Firmicutes.c__Bacilli.o__Gemellales.f__Gemellaceae	0.97873	0.511504	0.839183
Alginate	k__Bacteria.p__Firmicutes.c__Bacilli.o__Lactobacillales.f__Enterococcaceae	0.0350631	0.98253	0.992636
Alginate	k__Bacteria.p__Firmicutes.c__Bacilli.o__Lactobacillales.f__Lactobacillaceae	2.9913	0.0250902	0.257156
Alginate	k__Bacteria.p__Firmicutes.c__Bacilli.o__Lactobacillales.f__Leuconostocaceae	0.287375	0.845093	0.955629
Alginate	k__Bacteria.p__Firmicutes.c__Bacilli.o__Lactobacillales.f__Streptococcaceae	4.22713	0.00904803	0.142471
Alginate	k__Bacteria.p__Firmicutes.c__Bacilli.o__Turicibacterales.f__Turicibacteraceae	-0.991641	0.561474	0.854107
Alginate	k__Bacteria.p__Firmicutes.c__Clostridia.o__Clostridiales.f__Christensenellaceae	-3.28239	0.0440649	0.335789
Alginate	k__Bacteria.p__Firmicutes.c__Clostridia.o__Clostridiales.f__Clostridiaceae	-0.933109	0.557231	0.852999
Alginate	k__Bacteria.p__Firmicutes.c__Clostridia.o__Clostridiales.f__Dehalobacteriaceae	-1.89858	0.270797	0.697606
Alginate	k__Bacteria.p__Firmicutes.c__Clostridia.o__Clostridiales.f__EtOH8	-3.33611	0.211567	0.644364
Alginate	k__Bacteria.p__Firmicutes.c__Clostridia.o__Clostridiales.f__Eubacteriaceae	-1.74101	0.357974	0.767688
Alginate	k__Bacteria.p__Firmicutes.c__Clostridia.o__Clostridiales.f__Lachnospiraceae	-2.10769	0.177897	0.602513
Alginate	k__Bacteria.p__Firmicutes.c__Clostridia.o__Clostridiales.f__Peptococcaceae	-0.255117	0.881368	0.971436
Alginate	k__Bacteria.p__Firmicutes.c__Clostridia.o__Clostridiales.f__Peptostreptococcaceae	0.781509	0.608527	0.868944
Alginate	k__Bacteria.p__Firmicutes.c__Clostridia.o__Clostridiales.f__Ruminococcaceae	-1.92878	0.15698	0.577074
Alginate	k__Bacteria.p__Firmicutes.c__Clostridia.o__Clostridiales.f__Syntrophomonadaceae	-3.86769	0.223591	0.662107
Alginate	k__Bacteria.p__Firmicutes.c__Clostridia.o__Clostridiales.f__Veillonellaceae	2.37715	0.176551	0.602513
Alginate	k__Bacteria.p__Firmicutes.c__Clostridia.o__Clostridiales.f__.Mogibacteriaceae.	-0.465708	0.770739	0.92946
Alginate	k__Bacteria.p__Firmicutes.c__Clostridia.o__Clostridiales.f__.Tissierellaceae.	-0.907841	0.620189	0.870485
Alginate	k__Bacteria.p__Firmicutes.c__Erysipelotrichi.o__Erysipelotrichales.f__Erysipelotrichaceae	0.257944	0.877958	0.971436
Alginate	k__Bacteria.p__Fusobacteria.c__Fusobacteriia.o__Fusobacteriales.f__Fusobacteriaceae	-0.332719	0.840974	0.952493
Alginate	k__Bacteria.p__Proteobacteria.c__Alphaproteobacteria.o__Rhodobacterales.f__Rhodobacteraceae	-1.71276	0.485045	0.827706
Alginate	k__Bacteria.p__Proteobacteria.c__Betaproteobacteria.o__Burkholderiales.f__Alcaligenaceae	1.2164	0.491111	0.828336
Alginate	k__Bacteria.p__Proteobacteria.c__Betaproteobacteria.o__Burkholderiales.f__Comamonadaceae	-2.83852	0.290967	0.715916
Alginate	k__Bacteria.p__Proteobacteria.c__Betaproteobacteria.o__Burkholderiales.f__Oxalobacteraceae	-1.04128	0.563115	0.855172
Alginate	k__Bacteria.p__Proteobacteria.c__Gammaproteobacteria.o__Enterobacteriales.f__Enterobacteriaceae	3.42983	0.0398616	0.324412
Alginate	k__Bacteria.p__Proteobacteria.c__Gammaproteobacteria.o__Pasteurellales.f__Pasteurellaceae	2.96171	0.0567176	0.37698
Alginate	k__Bacteria.p__Proteobacteria.c__Gammaproteobacteria.o__Pseudomonadales.f__Pseudomonadaceae	1.76055	0.0604282	0.385693
Alginate	k__Bacteria.p__Synergistetes.c__Synergistia.o__Synergistales.f__Synergistaceae	-1.94335	0.389399	0.785165
Alginate	k__Bacteria.p__Tenericutes.c__Mollicutes.o__Anaeroplasmatales.f__Anaeroplasmataceae	-0.608317	0.764854	0.927898
Alginate	k__Bacteria.p__Verrucomicrobia.c__Opitutae.o__.Cerasicoccales..f__.Cerasicoccaceae.	-0.114268	0.950194	0.984726
Alginate	k__Archaea.p__Euryarchaeota.c__Methanobacteria	-4.43894	0.1688	0.596281
Alginate	k__Bacteria.p__Cyanobacteria.c__4C0d.2	-4.25425	0.084349	0.452592
Alginate	k__Bacteria.p__Cyanobacteria.c__Chloroplast	-1.10816	0.567571	0.856349
Alginate	k__Bacteria.p__Firmicutes.c__Clostridia	-3.30619	0.00886775	0.141245
Alginate	k__Bacteria.p__Lentisphaerae.c__.Lentisphaeria.	-1.30432	0.516473	0.839268
Alginate	k__Bacteria.p__Proteobacteria.c__Alphaproteobacteria	-2.04295	0.279035	0.703256
Alginate	k__Bacteria.p__Proteobacteria.c__Deltaproteobacteria	-1.99072	0.190619	0.620652
Alginate	k__Bacteria.p__Proteobacteria.c__Epsilonproteobacteria	1.38278	0.316819	0.734605
Alginate	k__Bacteria.p__Tenericutes.c__Mollicutes	-2.6553	0.138801	0.550511
Alginate	k__Bacteria.p__Tenericutes.c__RF3	-1.94213	0.326495	0.744829
Alginate	k__Bacteria.p__Verrucomicrobia.c__Verrucomicrobiae	-4.03681	0.0169097	0.204769
Alginate	Unweighted_UniFrac_PCoA_MDS1	3.59869	0.028937	0.279566
Alginate	Unweighted_UniFrac_PCoA_MDS2	-4.00113	0.0173418	0.207449
Alginate	Unweighted_UniFrac_PCoA_MDS3	-0.064857	0.969719	0.987116
Alginate	Unweighted_UniFrac_PCoA_MDS4	-0.43269	0.795737	0.941361
Alginate	Unweighted_UniFrac_PCoA_MDS5	-0.133254	0.93699	0.982192
Alginate	Unweighted_UniFrac_PCoA_MDS6	0.799214	0.639123	0.880039
Alginate	Weighted_UniFrac_PCoA_MDS1	-1.89968	0.303439	0.727078
Alginate	Weighted_UniFrac_PCoA_MDS2	1.31536	0.410595	0.794703
Alginate	Weighted_UniFrac_PCoA_MDS3	-1.59786	0.32856	0.745113
Alginate	Weighted_UniFrac_PCoA_MDS4	-2.58522	0.0931137	0.477388
Alginate	Weighted_UniFrac_PCoA_MDS5	-1.59889	0.336115	0.748946
Alginate	Weighted_UniFrac_PCoA_MDS6	2.19632	0.0892567	0.465408
Alpha Blocker	shannon	-0.327822	0.72384	0.913092
Alpha Blocker	PD_whole_tree	0.0113631	0.990447	0.996143
Alpha Blocker	k__Bacteria.p__Actinobacteria.c__Actinobacteria.o__Actinomycetales.f__Actinomycetaceae	-0.750811	0.417519	0.79518
Alpha Blocker	k__Bacteria.p__Actinobacteria.c__Actinobacteria.o__Actinomycetales.f__Micrococcaceae	0.117094	0.892021	0.971436
Alpha Blocker	k__Bacteria.p__Actinobacteria.c__Actinobacteria.o__Bifidobacteriales.f__Bifidobacteriaceae	0.0137068	0.988071	0.995673
Alpha Blocker	k__Bacteria.p__Actinobacteria.c__Coriobacteriia.o__Coriobacteriales.f__Coriobacteriaceae	0.252013	0.779029	0.934029
Alpha Blocker	k__Bacteria.p__Bacteroidetes.c__Bacteroidia.o__Bacteroidales.f__Bacteroidaceae	-0.103439	0.907063	0.971778
Alpha Blocker	k__Bacteria.p__Bacteroidetes.c__Bacteroidia.o__Bacteroidales.f__Porphyromonadaceae	0.9635	0.338932	0.750446
Alpha Blocker	k__Bacteria.p__Bacteroidetes.c__Bacteroidia.o__Bacteroidales.f__Prevotellaceae	0.250841	0.783924	0.935354
Alpha Blocker	k__Bacteria.p__Bacteroidetes.c__Bacteroidia.o__Bacteroidales.f__Rikenellaceae	-1.05801	0.218161	0.65563
Alpha Blocker	k__Bacteria.p__Bacteroidetes.c__Bacteroidia.o__Bacteroidales.f__S24.7	0.181337	0.847446	0.956086
Alpha Blocker	k__Bacteria.p__Bacteroidetes.c__Bacteroidia.o__Bacteroidales.f__.Barnesiellaceae.	-0.494307	0.575929	0.859594
Alpha Blocker	k__Bacteria.p__Bacteroidetes.c__Bacteroidia.o__Bacteroidales.f__.Odoribacteraceae.	-0.465931	0.590358	0.861765
Alpha Blocker	k__Bacteria.p__Bacteroidetes.c__Bacteroidia.o__Bacteroidales.f__.Paraprevotellaceae.	0.0109577	0.99052	0.996143
Alpha Blocker	k__Bacteria.p__Firmicutes.c__Bacilli.o__Gemellales.f__Gemellaceae	-0.8019	0.406892	0.794703
Alpha Blocker	k__Bacteria.p__Firmicutes.c__Bacilli.o__Lactobacillales.f__Enterococcaceae	1.18653	0.100585	0.489225
Alpha Blocker	k__Bacteria.p__Firmicutes.c__Bacilli.o__Lactobacillales.f__Lactobacillaceae	0.599641	0.45602	0.821023
Alpha Blocker	k__Bacteria.p__Firmicutes.c__Bacilli.o__Lactobacillales.f__Leuconostocaceae	0.446118	0.537403	0.849087
Alpha Blocker	k__Bacteria.p__Firmicutes.c__Bacilli.o__Lactobacillales.f__Streptococcaceae	-0.578391	0.516216	0.839268
Alpha Blocker	k__Bacteria.p__Firmicutes.c__Bacilli.o__Turicibacterales.f__Turicibacteraceae	-0.451223	0.619829	0.870485
Alpha Blocker	k__Bacteria.p__Firmicutes.c__Clostridia.o__Clostridiales.f__Christensenellaceae	-0.55172	0.550565	0.852999
Alpha Blocker	k__Bacteria.p__Firmicutes.c__Clostridia.o__Clostridiales.f__Clostridiaceae	0.199806	0.822365	0.949117
Alpha Blocker	k__Bacteria.p__Firmicutes.c__Clostridia.o__Clostridiales.f__Dehalobacteriaceae	-0.331692	0.721387	0.913092
Alpha Blocker	k__Bacteria.p__Firmicutes.c__Clostridia.o__Clostridiales.f__EtOH8	0.130349	0.893224	0.971436
Alpha Blocker	k__Bacteria.p__Firmicutes.c__Clostridia.o__Clostridiales.f__Eubacteriaceae	0.50202	0.582527	0.859758
Alpha Blocker	k__Bacteria.p__Firmicutes.c__Clostridia.o__Clostridiales.f__Lachnospiraceae	0.772883	0.411505	0.794703
Alpha Blocker	k__Bacteria.p__Firmicutes.c__Clostridia.o__Clostridiales.f__Peptococcaceae	0.116916	0.898715	0.971436
Alpha Blocker	k__Bacteria.p__Firmicutes.c__Clostridia.o__Clostridiales.f__Peptostreptococcaceae	0.722326	0.372274	0.773875
Alpha Blocker	k__Bacteria.p__Firmicutes.c__Clostridia.o__Clostridiales.f__Ruminococcaceae	-0.322175	0.706896	0.911303
Alpha Blocker	k__Bacteria.p__Firmicutes.c__Clostridia.o__Clostridiales.f__Syntrophomonadaceae	-0.312987	0.781351	0.934344
Alpha Blocker	k__Bacteria.p__Firmicutes.c__Clostridia.o__Clostridiales.f__Veillonellaceae	0.554654	0.546144	0.852999
Alpha Blocker	k__Bacteria.p__Firmicutes.c__Clostridia.o__Clostridiales.f__.Mogibacteriaceae.	0.000378582	0.999655	0.999655
Alpha Blocker	k__Bacteria.p__Firmicutes.c__Clostridia.o__Clostridiales.f__.Tissierellaceae.	0.199228	0.821482	0.949117
Alpha Blocker	k__Bacteria.p__Firmicutes.c__Erysipelotrichi.o__Erysipelotrichales.f__Erysipelotrichaceae	0.945458	0.300387	0.726521
Alpha Blocker	k__Bacteria.p__Fusobacteria.c__Fusobacteriia.o__Fusobacteriales.f__Fusobacteriaceae	0.703605	0.320175	0.738031
Alpha Blocker	k__Bacteria.p__Proteobacteria.c__Alphaproteobacteria.o__Rhodobacterales.f__Rhodobacteraceae	-0.620946	0.584067	0.8598
Alpha Blocker	k__Bacteria.p__Proteobacteria.c__Betaproteobacteria.o__Burkholderiales.f__Alcaligenaceae	-0.948289	0.263475	0.689581
Alpha Blocker	k__Bacteria.p__Proteobacteria.c__Betaproteobacteria.o__Burkholderiales.f__Comamonadaceae	-0.992969	0.389785	0.785165
Alpha Blocker	k__Bacteria.p__Proteobacteria.c__Betaproteobacteria.o__Burkholderiales.f__Oxalobacteraceae	-0.188442	0.846152	0.956086
Alpha Blocker	k__Bacteria.p__Proteobacteria.c__Gammaproteobacteria.o__Enterobacteriales.f__Enterobacteriaceae	-0.123737	0.891182	0.971436
Alpha Blocker	k__Bacteria.p__Proteobacteria.c__Gammaproteobacteria.o__Pasteurellales.f__Pasteurellaceae	0.534271	0.547407	0.852999
Alpha Blocker	k__Bacteria.p__Proteobacteria.c__Gammaproteobacteria.o__Pseudomonadales.f__Pseudomonadaceae	-0.88518	0.416723	0.79518
Alpha Blocker	k__Bacteria.p__Synergistetes.c__Synergistia.o__Synergistales.f__Synergistaceae	-2.39819	0.0882999	0.461923
Alpha Blocker	k__Bacteria.p__Tenericutes.c__Mollicutes.o__Anaeroplasmatales.f__Anaeroplasmataceae	0.206048	0.836187	0.951207
Alpha Blocker	k__Bacteria.p__Verrucomicrobia.c__Opitutae.o__.Cerasicoccales..f__.Cerasicoccaceae.	-2.28023	0.138252	0.550111
Alpha Blocker	k__Archaea.p__Euryarchaeota.c__Methanobacteria	-0.721165	0.513131	0.839183
Alpha Blocker	k__Bacteria.p__Cyanobacteria.c__4C0d.2	-0.497126	0.623174	0.872691
Alpha Blocker	k__Bacteria.p__Cyanobacteria.c__Chloroplast	0.118349	0.896367	0.971436
Alpha Blocker	k__Bacteria.p__Firmicutes.c__Clostridia	-0.100861	0.910211	0.972356
Alpha Blocker	k__Bacteria.p__Lentisphaerae.c__.Lentisphaeria.	-1.16326	0.307356	0.731496
Alpha Blocker	k__Bacteria.p__Proteobacteria.c__Alphaproteobacteria	-0.911366	0.363517	0.769021
Alpha Blocker	k__Bacteria.p__Proteobacteria.c__Deltaproteobacteria	-2.14323	0.00751446	0.131626
Alpha Blocker	k__Bacteria.p__Proteobacteria.c__Epsilonproteobacteria	0.734083	0.378015	0.776628
Alpha Blocker	k__Bacteria.p__Tenericutes.c__Mollicutes	0.0638222	0.946218	0.983327
Alpha Blocker	k__Bacteria.p__Tenericutes.c__RF3	-1.34612	0.213765	0.646597
Alpha Blocker	k__Bacteria.p__Verrucomicrobia.c__Verrucomicrobiae	-0.759281	0.399984	0.792794
Alpha Blocker	Unweighted_UniFrac_PCoA_MDS1	0.190787	0.837695	0.951207
Alpha Blocker	Unweighted_UniFrac_PCoA_MDS2	-0.586376	0.52053	0.839361
Alpha Blocker	Unweighted_UniFrac_PCoA_MDS3	0.0983399	0.916076	0.974796
Alpha Blocker	Unweighted_UniFrac_PCoA_MDS4	0.872217	0.321789	0.73886
Alpha Blocker	Unweighted_UniFrac_PCoA_MDS5	0.910313	0.318445	0.736554
Alpha Blocker	Unweighted_UniFrac_PCoA_MDS6	-0.129323	0.887019	0.971436
Alpha Blocker	Weighted_UniFrac_PCoA_MDS1	0.324284	0.716752	0.913092
Alpha Blocker	Weighted_UniFrac_PCoA_MDS2	0.188308	0.836567	0.951207
Alpha Blocker	Weighted_UniFrac_PCoA_MDS3	-0.493745	0.583025	0.859758
Alpha Blocker	Weighted_UniFrac_PCoA_MDS4	-0.768424	0.381544	0.778949
Alpha Blocker	Weighted_UniFrac_PCoA_MDS5	0.77498	0.393235	0.786844
Alpha Blocker	Weighted_UniFrac_PCoA_MDS6	0.206661	0.805005	0.943486
Aminosalicylate	shannon	-1.22394	0.610424	0.868944
Aminosalicylate	PD_whole_tree	-3.84857	0.131058	0.541379
Aminosalicylate	k__Bacteria.p__Actinobacteria.c__Actinobacteria.o__Actinomycetales.f__Actinomycetaceae	3.60118	0.121511	0.525959
Aminosalicylate	k__Bacteria.p__Actinobacteria.c__Actinobacteria.o__Actinomycetales.f__Micrococcaceae	-2.41453	0.439182	0.810387
Aminosalicylate	k__Bacteria.p__Actinobacteria.c__Actinobacteria.o__Bifidobacteriales.f__Bifidobacteriaceae	1.16411	0.649021	0.884369
Aminosalicylate	k__Bacteria.p__Actinobacteria.c__Coriobacteriia.o__Coriobacteriales.f__Coriobacteriaceae	4.59098	0.0700727	0.413651
Aminosalicylate	k__Bacteria.p__Bacteroidetes.c__Bacteroidia.o__Bacteroidales.f__Bacteroidaceae	-2.5538	0.193299	0.624244
Aminosalicylate	k__Bacteria.p__Bacteroidetes.c__Bacteroidia.o__Bacteroidales.f__Porphyromonadaceae	-0.624239	0.793449	0.940541
Aminosalicylate	k__Bacteria.p__Bacteroidetes.c__Bacteroidia.o__Bacteroidales.f__Prevotellaceae	-0.38143	0.879991	0.971436
Aminosalicylate	k__Bacteria.p__Bacteroidetes.c__Bacteroidia.o__Bacteroidales.f__Rikenellaceae	-3.10067	0.152736	0.570301
Aminosalicylate	k__Bacteria.p__Bacteroidetes.c__Bacteroidia.o__Bacteroidales.f__S24.7	-1.73487	0.560356	0.853984
Aminosalicylate	k__Bacteria.p__Bacteroidetes.c__Bacteroidia.o__Bacteroidales.f__.Barnesiellaceae.	-2.86202	0.183133	0.610328
Aminosalicylate	k__Bacteria.p__Bacteroidetes.c__Bacteroidia.o__Bacteroidales.f__.Odoribacteraceae.	-4.25132	0.027241	0.269062
Aminosalicylate	k__Bacteria.p__Bacteroidetes.c__Bacteroidia.o__Bacteroidales.f__.Paraprevotellaceae.	-1.65307	0.53913	0.850676
Aminosalicylate	k__Bacteria.p__Firmicutes.c__Bacilli.o__Gemellales.f__Gemellaceae	-3.30701	0.281756	0.705113
Aminosalicylate	k__Bacteria.p__Firmicutes.c__Bacilli.o__Lactobacillales.f__Enterococcaceae	-0.924322	0.721104	0.913092
Aminosalicylate	k__Bacteria.p__Firmicutes.c__Bacilli.o__Lactobacillales.f__Lactobacillaceae	1.40216	0.521304	0.839849
Aminosalicylate	k__Bacteria.p__Firmicutes.c__Bacilli.o__Lactobacillales.f__Leuconostocaceae	2.12892	0.122312	0.525959
Aminosalicylate	k__Bacteria.p__Firmicutes.c__Bacilli.o__Lactobacillales.f__Streptococcaceae	2.29797	0.335141	0.748946
Aminosalicylate	k__Bacteria.p__Firmicutes.c__Bacilli.o__Turicibacterales.f__Turicibacteraceae	-2.20529	0.39059	0.785326
Aminosalicylate	k__Bacteria.p__Firmicutes.c__Clostridia.o__Clostridiales.f__Christensenellaceae	-3.10975	0.196283	0.626123
Aminosalicylate	k__Bacteria.p__Firmicutes.c__Clostridia.o__Clostridiales.f__Clostridiaceae	-1.17734	0.613549	0.869984
Aminosalicylate	k__Bacteria.p__Firmicutes.c__Clostridia.o__Clostridiales.f__Dehalobacteriaceae	-5.18951	0.0458892	0.346432
Aminosalicylate	k__Bacteria.p__Firmicutes.c__Clostridia.o__Clostridiales.f__EtOH8	-6.70135	0.164988	0.58954
Aminosalicylate	k__Bacteria.p__Firmicutes.c__Clostridia.o__Clostridiales.f__Eubacteriaceae	2.99746	0.179864	0.604754
Aminosalicylate	k__Bacteria.p__Firmicutes.c__Clostridia.o__Clostridiales.f__Lachnospiraceae	2.62777	0.30945	0.731496
Aminosalicylate	k__Bacteria.p__Firmicutes.c__Clostridia.o__Clostridiales.f__Peptococcaceae	-4.4594	0.110472	0.502094
Aminosalicylate	k__Bacteria.p__Firmicutes.c__Clostridia.o__Clostridiales.f__Peptostreptococcaceae	2.70398	0.158309	0.580202
Aminosalicylate	k__Bacteria.p__Firmicutes.c__Clostridia.o__Clostridiales.f__Ruminococcaceae	1.56215	0.561594	0.854107
Aminosalicylate	k__Bacteria.p__Firmicutes.c__Clostridia.o__Clostridiales.f__Syntrophomonadaceae	-3.29249	0.417599	0.79518
Aminosalicylate	k__Bacteria.p__Firmicutes.c__Clostridia.o__Clostridiales.f__Veillonellaceae	2.18209	0.391108	0.785326
Aminosalicylate	k__Bacteria.p__Firmicutes.c__Clostridia.o__Clostridiales.f__.Mogibacteriaceae.	8.76684	0.00213626	0.0689365
Aminosalicylate	k__Bacteria.p__Firmicutes.c__Clostridia.o__Clostridiales.f__.Tissierellaceae.	2.94832	0.120232	0.524581
Aminosalicylate	k__Bacteria.p__Firmicutes.c__Erysipelotrichi.o__Erysipelotrichales.f__Erysipelotrichaceae	0.164503	0.946619	0.983327
Aminosalicylate	k__Bacteria.p__Fusobacteria.c__Fusobacteriia.o__Fusobacteriales.f__Fusobacteriaceae	1.40846	0.454942	0.820034
Aminosalicylate	k__Bacteria.p__Proteobacteria.c__Alphaproteobacteria.o__Rhodobacterales.f__Rhodobacteraceae	-1.05701	0.73171	0.913092
Aminosalicylate	k__Bacteria.p__Proteobacteria.c__Betaproteobacteria.o__Burkholderiales.f__Alcaligenaceae	0.624769	0.802829	0.942811
Aminosalicylate	k__Bacteria.p__Proteobacteria.c__Betaproteobacteria.o__Burkholderiales.f__Comamonadaceae	-1.2815	0.666042	0.890616
Aminosalicylate	k__Bacteria.p__Proteobacteria.c__Betaproteobacteria.o__Burkholderiales.f__Oxalobacteraceae	-0.543467	0.832933	0.950202
Aminosalicylate	k__Bacteria.p__Proteobacteria.c__Gammaproteobacteria.o__Enterobacteriales.f__Enterobacteriaceae	1.63858	0.499453	0.831909
Aminosalicylate	k__Bacteria.p__Proteobacteria.c__Gammaproteobacteria.o__Pasteurellales.f__Pasteurellaceae	-3.29503	0.228089	0.663259
Aminosalicylate	k__Bacteria.p__Proteobacteria.c__Gammaproteobacteria.o__Pseudomonadales.f__Pseudomonadaceae	-1.16056	0.693742	0.905526
Aminosalicylate	k__Bacteria.p__Synergistetes.c__Synergistia.o__Synergistales.f__Synergistaceae	-5.34681	0.182655	0.609883
Aminosalicylate	k__Bacteria.p__Tenericutes.c__Mollicutes.o__Anaeroplasmatales.f__Anaeroplasmataceae	-2.85848	0.454346	0.820034
Aminosalicylate	k__Bacteria.p__Verrucomicrobia.c__Opitutae.o__.Cerasicoccales..f__.Cerasicoccaceae.	-9.89894	0.111924	0.505452
Aminosalicylate	k__Archaea.p__Euryarchaeota.c__Methanobacteria	0.599508	0.790827	0.938693
Aminosalicylate	k__Bacteria.p__Cyanobacteria.c__4C0d.2	-5.66749	0.12713	0.535715
Aminosalicylate	k__Bacteria.p__Cyanobacteria.c__Chloroplast	4.91251	0.00120964	0.0472573
Aminosalicylate	k__Bacteria.p__Firmicutes.c__Clostridia	4.05903	0.176181	0.602513
Aminosalicylate	k__Bacteria.p__Lentisphaerae.c__.Lentisphaeria.	-11.3887	0.0192153	0.216767
Aminosalicylate	k__Bacteria.p__Proteobacteria.c__Alphaproteobacteria	0.240287	0.924409	0.979243
Aminosalicylate	k__Bacteria.p__Proteobacteria.c__Deltaproteobacteria	5.05172	0.105812	0.495566
Aminosalicylate	k__Bacteria.p__Proteobacteria.c__Epsilonproteobacteria	-1.19663	0.683946	0.90072
Aminosalicylate	k__Bacteria.p__Tenericutes.c__Mollicutes	-4.48767	0.0942465	0.480082
Aminosalicylate	k__Bacteria.p__Tenericutes.c__RF3	-3.48208	0.251038	0.679958
Aminosalicylate	k__Bacteria.p__Verrucomicrobia.c__Verrucomicrobiae	-4.10596	0.0925449	0.47633
Aminosalicylate	Unweighted_UniFrac_PCoA_MDS1	5.63413	0.0179512	0.208036
Aminosalicylate	Unweighted_UniFrac_PCoA_MDS2	-1.69815	0.489385	0.827706
Aminosalicylate	Unweighted_UniFrac_PCoA_MDS3	0.47014	0.85102	0.958652
Aminosalicylate	Unweighted_UniFrac_PCoA_MDS4	4.23504	0.069741	0.413047
Aminosalicylate	Unweighted_UniFrac_PCoA_MDS5	2.89262	0.236973	0.664501
Aminosalicylate	Unweighted_UniFrac_PCoA_MDS6	1.5312	0.541839	0.852667
Aminosalicylate	Weighted_UniFrac_PCoA_MDS1	-0.831534	0.744994	0.918122
Aminosalicylate	Weighted_UniFrac_PCoA_MDS2	-2.36223	0.374047	0.77505
Aminosalicylate	Weighted_UniFrac_PCoA_MDS3	-3.95376	0.0903499	0.468043
Aminosalicylate	Weighted_UniFrac_PCoA_MDS4	-1.89642	0.416577	0.79518
Aminosalicylate	Weighted_UniFrac_PCoA_MDS5	2.95831	0.222711	0.662107
Aminosalicylate	Weighted_UniFrac_PCoA_MDS6	-1.94994	0.4786	0.827706
Anticholinergic	shannon	-1.43864	0.0681224	0.411451
Anticholinergic	PD_whole_tree	-1.3153	0.135597	0.546094
Anticholinergic	k__Bacteria.p__Actinobacteria.c__Actinobacteria.o__Actinomycetales.f__Actinomycetaceae	0.455768	0.590622	0.861765
Anticholinergic	k__Bacteria.p__Actinobacteria.c__Actinobacteria.o__Actinomycetales.f__Micrococcaceae	0.465261	0.54968	0.852999
Anticholinergic	k__Bacteria.p__Actinobacteria.c__Actinobacteria.o__Bifidobacteriales.f__Bifidobacteriaceae	1.2325	0.176511	0.602513
Anticholinergic	k__Bacteria.p__Actinobacteria.c__Coriobacteriia.o__Coriobacteriales.f__Coriobacteriaceae	-0.606176	0.473175	0.827248
Anticholinergic	k__Bacteria.p__Bacteroidetes.c__Bacteroidia.o__Bacteroidales.f__Bacteroidaceae	-0.582606	0.46005	0.822598
Anticholinergic	k__Bacteria.p__Bacteroidetes.c__Bacteroidia.o__Bacteroidales.f__Porphyromonadaceae	-0.384058	0.641219	0.880185
Anticholinergic	k__Bacteria.p__Bacteroidetes.c__Bacteroidia.o__Bacteroidales.f__Prevotellaceae	-1.10886	0.234745	0.664501
Anticholinergic	k__Bacteria.p__Bacteroidetes.c__Bacteroidia.o__Bacteroidales.f__Rikenellaceae	-2.22761	0.00252103	0.0749106
Anticholinergic	k__Bacteria.p__Bacteroidetes.c__Bacteroidia.o__Bacteroidales.f__S24.7	-1.52675	0.163254	0.586654
Anticholinergic	k__Bacteria.p__Bacteroidetes.c__Bacteroidia.o__Bacteroidales.f__.Barnesiellaceae.	-1.74409	0.0192491	0.216767
Anticholinergic	k__Bacteria.p__Bacteroidetes.c__Bacteroidia.o__Bacteroidales.f__.Odoribacteraceae.	-1.26561	0.0931555	0.477388
Anticholinergic	k__Bacteria.p__Bacteroidetes.c__Bacteroidia.o__Bacteroidales.f__.Paraprevotellaceae.	-0.304295	0.728792	0.913092
Anticholinergic	k__Bacteria.p__Firmicutes.c__Bacilli.o__Gemellales.f__Gemellaceae	0.473178	0.551718	0.852999
Anticholinergic	k__Bacteria.p__Firmicutes.c__Bacilli.o__Lactobacillales.f__Enterococcaceae	1.60069	0.0144285	0.184137
Anticholinergic	k__Bacteria.p__Firmicutes.c__Bacilli.o__Lactobacillales.f__Lactobacillaceae	1.45038	0.0503122	0.355808
Anticholinergic	k__Bacteria.p__Firmicutes.c__Bacilli.o__Lactobacillales.f__Leuconostocaceae	0.673223	0.298865	0.726489
Anticholinergic	k__Bacteria.p__Firmicutes.c__Bacilli.o__Lactobacillales.f__Streptococcaceae	1.87373	0.0253088	0.25716
Anticholinergic	k__Bacteria.p__Firmicutes.c__Bacilli.o__Turicibacterales.f__Turicibacteraceae	1.13176	0.171609	0.598251
Anticholinergic	k__Bacteria.p__Firmicutes.c__Clostridia.o__Clostridiales.f__Christensenellaceae	-0.192783	0.823706	0.949117
Anticholinergic	k__Bacteria.p__Firmicutes.c__Clostridia.o__Clostridiales.f__Clostridiaceae	2.3603	0.0132612	0.17663
Anticholinergic	k__Bacteria.p__Firmicutes.c__Clostridia.o__Clostridiales.f__Dehalobacteriaceae	-0.605134	0.48363	0.827706
Anticholinergic	k__Bacteria.p__Firmicutes.c__Clostridia.o__Clostridiales.f__EtOH8	-0.805853	0.423628	0.798072
Anticholinergic	k__Bacteria.p__Firmicutes.c__Clostridia.o__Clostridiales.f__Eubacteriaceae	-0.205885	0.814059	0.945567
Anticholinergic	k__Bacteria.p__Firmicutes.c__Clostridia.o__Clostridiales.f__Lachnospiraceae	-0.555201	0.506996	0.839183
Anticholinergic	k__Bacteria.p__Firmicutes.c__Clostridia.o__Clostridiales.f__Peptococcaceae	-1.90971	0.0389727	0.324253
Anticholinergic	k__Bacteria.p__Firmicutes.c__Clostridia.o__Clostridiales.f__Peptostreptococcaceae	0.821964	0.278146	0.702025
Anticholinergic	k__Bacteria.p__Firmicutes.c__Clostridia.o__Clostridiales.f__Ruminococcaceae	-1.30631	0.0646612	0.399724
Anticholinergic	k__Bacteria.p__Firmicutes.c__Clostridia.o__Clostridiales.f__Syntrophomonadaceae	0.666854	0.345214	0.758655
Anticholinergic	k__Bacteria.p__Firmicutes.c__Clostridia.o__Clostridiales.f__Veillonellaceae	1.43633	0.105678	0.495566
Anticholinergic	k__Bacteria.p__Firmicutes.c__Clostridia.o__Clostridiales.f__.Mogibacteriaceae.	-1.78395	0.0165211	0.201859
Anticholinergic	k__Bacteria.p__Firmicutes.c__Clostridia.o__Clostridiales.f__.Tissierellaceae.	-0.122285	0.887887	0.971436
Anticholinergic	k__Bacteria.p__Firmicutes.c__Erysipelotrichi.o__Erysipelotrichales.f__Erysipelotrichaceae	-0.38825	0.648607	0.884165
Anticholinergic	k__Bacteria.p__Fusobacteria.c__Fusobacteriia.o__Fusobacteriales.f__Fusobacteriaceae	0.7563	0.277836	0.702025
Anticholinergic	k__Bacteria.p__Proteobacteria.c__Alphaproteobacteria.o__Rhodobacterales.f__Rhodobacteraceae	-0.120595	0.893115	0.971436
Anticholinergic	k__Bacteria.p__Proteobacteria.c__Betaproteobacteria.o__Burkholderiales.f__Alcaligenaceae	-1.58142	0.0396127	0.324412
Anticholinergic	k__Bacteria.p__Proteobacteria.c__Betaproteobacteria.o__Burkholderiales.f__Comamonadaceae	1.01498	0.147521	0.559205
Anticholinergic	k__Bacteria.p__Proteobacteria.c__Betaproteobacteria.o__Burkholderiales.f__Oxalobacteraceae	-0.168496	0.847521	0.956086
Anticholinergic	k__Bacteria.p__Proteobacteria.c__Gammaproteobacteria.o__Enterobacteriales.f__Enterobacteriaceae	2.76286	0.0012066	0.0472573
Anticholinergic	k__Bacteria.p__Proteobacteria.c__Gammaproteobacteria.o__Pasteurellales.f__Pasteurellaceae	1.57685	0.0504675	0.355875
Anticholinergic	k__Bacteria.p__Proteobacteria.c__Gammaproteobacteria.o__Pseudomonadales.f__Pseudomonadaceae	1.14062	0.0371903	0.314919
Anticholinergic	k__Bacteria.p__Synergistetes.c__Synergistia.o__Synergistales.f__Synergistaceae	-0.77876	0.43928	0.810387
Anticholinergic	k__Bacteria.p__Tenericutes.c__Mollicutes.o__Anaeroplasmatales.f__Anaeroplasmataceae	-1.44696	0.23139	0.664365
Anticholinergic	k__Bacteria.p__Verrucomicrobia.c__Opitutae.o__.Cerasicoccales..f__.Cerasicoccaceae.	1.31407	0.0507243	0.355875
Anticholinergic	k__Archaea.p__Euryarchaeota.c__Methanobacteria	-1.65258	0.181097	0.606977
Anticholinergic	k__Bacteria.p__Cyanobacteria.c__4C0d.2	-0.93925	0.328726	0.745113
Anticholinergic	k__Bacteria.p__Cyanobacteria.c__Chloroplast	0.555237	0.477716	0.827706
Anticholinergic	k__Bacteria.p__Firmicutes.c__Clostridia	-0.722957	0.359132	0.767885
Anticholinergic	k__Bacteria.p__Lentisphaerae.c__.Lentisphaeria.	-0.613741	0.516417	0.839268
Anticholinergic	k__Bacteria.p__Proteobacteria.c__Alphaproteobacteria	-1.53353	0.102619	0.490661
Anticholinergic	k__Bacteria.p__Proteobacteria.c__Deltaproteobacteria	-0.863022	0.281748	0.705113
Anticholinergic	k__Bacteria.p__Proteobacteria.c__Epsilonproteobacteria	-0.313526	0.735779	0.913092
Anticholinergic	k__Bacteria.p__Tenericutes.c__Mollicutes	-1.3641	0.122895	0.525959
Anticholinergic	k__Bacteria.p__Tenericutes.c__RF3	0.802456	0.338172	0.750446
Anticholinergic	k__Bacteria.p__Verrucomicrobia.c__Verrucomicrobiae	0.152013	0.85982	0.964191
Anticholinergic	Unweighted_UniFrac_PCoA_MDS1	0.819713	0.337585	0.750446
Anticholinergic	Unweighted_UniFrac_PCoA_MDS2	0.50346	0.560171	0.853984
Anticholinergic	Unweighted_UniFrac_PCoA_MDS3	-0.437848	0.608611	0.868944
Anticholinergic	Unweighted_UniFrac_PCoA_MDS4	0.624929	0.459028	0.822598
Anticholinergic	Unweighted_UniFrac_PCoA_MDS5	-0.869463	0.310524	0.731496
Anticholinergic	Unweighted_UniFrac_PCoA_MDS6	-0.999127	0.23387	0.664501
Anticholinergic	Weighted_UniFrac_PCoA_MDS1	-1.10345	0.231238	0.664365
Anticholinergic	Weighted_UniFrac_PCoA_MDS2	-0.269249	0.756649	0.926006
Anticholinergic	Weighted_UniFrac_PCoA_MDS3	-0.0690211	0.935772	0.982192
Anticholinergic	Weighted_UniFrac_PCoA_MDS4	-2.02223	0.00992815	0.15046
Anticholinergic	Weighted_UniFrac_PCoA_MDS5	1.23592	0.147368	0.559205
Anticholinergic	Weighted_UniFrac_PCoA_MDS6	2.07199	0.00121618	0.0472573
Antispasmodic	shannon	-3.80588	0.00786602	0.134832
Antispasmodic	PD_whole_tree	-4.79062	0.00574537	0.111315
Antispasmodic	k__Bacteria.p__Actinobacteria.c__Actinobacteria.o__Actinomycetales.f__Actinomycetaceae	1.11455	0.499698	0.831909
Antispasmodic	k__Bacteria.p__Actinobacteria.c__Actinobacteria.o__Actinomycetales.f__Micrococcaceae	2.32529	0.0557864	0.374309
Antispasmodic	k__Bacteria.p__Actinobacteria.c__Actinobacteria.o__Bifidobacteriales.f__Bifidobacteriaceae	-0.371801	0.823495	0.949117
Antispasmodic	k__Bacteria.p__Actinobacteria.c__Coriobacteriia.o__Coriobacteriales.f__Coriobacteriaceae	-2.86511	0.0794037	0.439392
Antispasmodic	k__Bacteria.p__Bacteroidetes.c__Bacteroidia.o__Bacteroidales.f__Bacteroidaceae	1.85437	0.330992	0.746422
Antispasmodic	k__Bacteria.p__Bacteroidetes.c__Bacteroidia.o__Bacteroidales.f__Porphyromonadaceae	-1.15477	0.458715	0.822598
Antispasmodic	k__Bacteria.p__Bacteroidetes.c__Bacteroidia.o__Bacteroidales.f__Prevotellaceae	-0.03021	0.98587	0.994023
Antispasmodic	k__Bacteria.p__Bacteroidetes.c__Bacteroidia.o__Bacteroidales.f__Rikenellaceae	-3.01766	0.0382056	0.319874
Antispasmodic	k__Bacteria.p__Bacteroidetes.c__Bacteroidia.o__Bacteroidales.f__S24.7	0.332229	0.844176	0.955202
Antispasmodic	k__Bacteria.p__Bacteroidetes.c__Bacteroidia.o__Bacteroidales.f__.Barnesiellaceae.	-2.44581	0.0962143	0.481889
Antispasmodic	k__Bacteria.p__Bacteroidetes.c__Bacteroidia.o__Bacteroidales.f__.Odoribacteraceae.	-0.362722	0.824121	0.949117
Antispasmodic	k__Bacteria.p__Bacteroidetes.c__Bacteroidia.o__Bacteroidales.f__.Paraprevotellaceae.	-0.444935	0.79805	0.942181
Antispasmodic	k__Bacteria.p__Firmicutes.c__Bacilli.o__Gemellales.f__Gemellaceae	0.30306	0.849288	0.957006
Antispasmodic	k__Bacteria.p__Firmicutes.c__Bacilli.o__Lactobacillales.f__Enterococcaceae	1.75555	0.181054	0.606977
Antispasmodic	k__Bacteria.p__Firmicutes.c__Bacilli.o__Lactobacillales.f__Lactobacillaceae	1.66611	0.246282	0.675604
Antispasmodic	k__Bacteria.p__Firmicutes.c__Bacilli.o__Lactobacillales.f__Leuconostocaceae	1.18798	0.295944	0.722691
Antispasmodic	k__Bacteria.p__Firmicutes.c__Bacilli.o__Lactobacillales.f__Streptococcaceae	2.38145	0.141637	0.55594
Antispasmodic	k__Bacteria.p__Firmicutes.c__Bacilli.o__Turicibacterales.f__Turicibacteraceae	-2.73245	0.130807	0.540977
Antispasmodic	k__Bacteria.p__Firmicutes.c__Clostridia.o__Clostridiales.f__Christensenellaceae	-4.25663	0.00789263	0.134832
Antispasmodic	k__Bacteria.p__Firmicutes.c__Clostridia.o__Clostridiales.f__Clostridiaceae	-0.217561	0.894026	0.971436
Antispasmodic	k__Bacteria.p__Firmicutes.c__Clostridia.o__Clostridiales.f__Dehalobacteriaceae	-3.15658	0.0710409	0.41606
Antispasmodic	k__Bacteria.p__Firmicutes.c__Clostridia.o__Clostridiales.f__EtOH8	-1.44075	0.499714	0.831909
Antispasmodic	k__Bacteria.p__Firmicutes.c__Clostridia.o__Clostridiales.f__Eubacteriaceae	0.499297	0.766171	0.928114
Antispasmodic	k__Bacteria.p__Firmicutes.c__Clostridia.o__Clostridiales.f__Lachnospiraceae	-1.68135	0.291474	0.715916
Antispasmodic	k__Bacteria.p__Firmicutes.c__Clostridia.o__Clostridiales.f__Peptococcaceae	-1.23135	0.482544	0.827706
Antispasmodic	k__Bacteria.p__Firmicutes.c__Clostridia.o__Clostridiales.f__Peptostreptococcaceae	1.12668	0.444828	0.812158
Antispasmodic	k__Bacteria.p__Firmicutes.c__Clostridia.o__Clostridiales.f__Ruminococcaceae	-3.95223	0.000289654	0.0222656
Antispasmodic	k__Bacteria.p__Firmicutes.c__Clostridia.o__Clostridiales.f__Syntrophomonadaceae	2.00701	0.0556626	0.374309
Antispasmodic	k__Bacteria.p__Firmicutes.c__Clostridia.o__Clostridiales.f__Veillonellaceae	0.891335	0.601382	0.866423
Antispasmodic	k__Bacteria.p__Firmicutes.c__Clostridia.o__Clostridiales.f__.Mogibacteriaceae.	-3.23974	0.0183842	0.209779
Antispasmodic	k__Bacteria.p__Firmicutes.c__Clostridia.o__Clostridiales.f__.Tissierellaceae.	1.16793	0.432023	0.804476
Antispasmodic	k__Bacteria.p__Firmicutes.c__Erysipelotrichi.o__Erysipelotrichales.f__Erysipelotrichaceae	-0.280908	0.866985	0.967391
Antispasmodic	k__Bacteria.p__Fusobacteria.c__Fusobacteriia.o__Fusobacteriales.f__Fusobacteriaceae	1.89543	0.0941007	0.480082
Antispasmodic	k__Bacteria.p__Proteobacteria.c__Alphaproteobacteria.o__Rhodobacterales.f__Rhodobacteraceae	-1.03826	0.633799	0.878523
Antispasmodic	k__Bacteria.p__Proteobacteria.c__Betaproteobacteria.o__Burkholderiales.f__Alcaligenaceae	-2.84089	0.0519783	0.360334
Antispasmodic	k__Bacteria.p__Proteobacteria.c__Betaproteobacteria.o__Burkholderiales.f__Comamonadaceae	1.08904	0.45524	0.820034
Antispasmodic	k__Bacteria.p__Proteobacteria.c__Betaproteobacteria.o__Burkholderiales.f__Oxalobacteraceae	-3.94515	0.0472196	0.34773
Antispasmodic	k__Bacteria.p__Proteobacteria.c__Gammaproteobacteria.o__Enterobacteriales.f__Enterobacteriaceae	5.75764	0.000891605	0.043372
Antispasmodic	k__Bacteria.p__Proteobacteria.c__Gammaproteobacteria.o__Pasteurellales.f__Pasteurellaceae	1.50941	0.346539	0.760622
Antispasmodic	k__Bacteria.p__Proteobacteria.c__Gammaproteobacteria.o__Pseudomonadales.f__Pseudomonadaceae	1.67599	0.0806184	0.443338
Antispasmodic	k__Bacteria.p__Synergistetes.c__Synergistia.o__Synergistales.f__Synergistaceae	-1.02705	0.610969	0.869371
Antispasmodic	k__Bacteria.p__Tenericutes.c__Mollicutes.o__Anaeroplasmatales.f__Anaeroplasmataceae	-1.24474	0.577415	0.859758
Antispasmodic	k__Bacteria.p__Verrucomicrobia.c__Opitutae.o__.Cerasicoccales..f__.Cerasicoccaceae.	1.4455	0.316092	0.733882
Antispasmodic	k__Archaea.p__Euryarchaeota.c__Methanobacteria	-2.23003	0.364201	0.769021
Antispasmodic	k__Bacteria.p__Cyanobacteria.c__4C0d.2	-2.63158	0.221547	0.661087
Antispasmodic	k__Bacteria.p__Cyanobacteria.c__Chloroplast	0.62336	0.692244	0.904574
Antispasmodic	k__Bacteria.p__Firmicutes.c__Clostridia	-3.63399	0.00304621	0.0825634
Antispasmodic	k__Bacteria.p__Lentisphaerae.c__.Lentisphaeria.	-2.28253	0.295019	0.721429
Antispasmodic	k__Bacteria.p__Proteobacteria.c__Alphaproteobacteria	-2.59789	0.178326	0.602513
Antispasmodic	k__Bacteria.p__Proteobacteria.c__Deltaproteobacteria	-4.2425	0.0023842	0.072677
Antispasmodic	k__Bacteria.p__Proteobacteria.c__Epsilonproteobacteria	0.637223	0.687809	0.903296
Antispasmodic	k__Bacteria.p__Tenericutes.c__Mollicutes	-2.9751	0.0992762	0.487556
Antispasmodic	k__Bacteria.p__Tenericutes.c__RF3	-0.537804	0.768388	0.928262
Antispasmodic	k__Bacteria.p__Verrucomicrobia.c__Verrucomicrobiae	-2.14014	0.196549	0.626123
Antispasmodic	Unweighted_UniFrac_PCoA_MDS1	5.37583	0.00102073	0.0445593
Antispasmodic	Unweighted_UniFrac_PCoA_MDS2	-3.45144	0.0397004	0.324412
Antispasmodic	Unweighted_UniFrac_PCoA_MDS3	-1.43911	0.393313	0.786844
Antispasmodic	Unweighted_UniFrac_PCoA_MDS4	4.24521	0.00751937	0.131626
Antispasmodic	Unweighted_UniFrac_PCoA_MDS5	-4.88611	0.00403339	0.0929093
Antispasmodic	Unweighted_UniFrac_PCoA_MDS6	-1.76942	0.280941	0.705113
Antispasmodic	Weighted_UniFrac_PCoA_MDS1	-2.41284	0.19971	0.631521
Antispasmodic	Weighted_UniFrac_PCoA_MDS2	2.66131	0.0747494	0.425626
Antispasmodic	Weighted_UniFrac_PCoA_MDS3	3.36832	0.0643214	0.398517
Antispasmodic	Weighted_UniFrac_PCoA_MDS4	-4.29466	0.00334469	0.0882597
Antispasmodic	Weighted_UniFrac_PCoA_MDS5	-1.98687	0.230054	0.664365
Antispasmodic	Weighted_UniFrac_PCoA_MDS6	3.20961	0.00639108	0.118319
Aromatase Inhibitor	shannon	-1.89961	0.0180031	0.208036
Aromatase Inhibitor	PD_whole_tree	-1.54276	0.0947012	0.480082
Aromatase Inhibitor	k__Bacteria.p__Actinobacteria.c__Actinobacteria.o__Actinomycetales.f__Actinomycetaceae	1.05033	0.22708	0.663241
Aromatase Inhibitor	k__Bacteria.p__Actinobacteria.c__Actinobacteria.o__Actinomycetales.f__Micrococcaceae	0.943094	0.203264	0.632351
Aromatase Inhibitor	k__Bacteria.p__Actinobacteria.c__Actinobacteria.o__Bifidobacteriales.f__Bifidobacteriaceae	-0.548007	0.528482	0.84519
Aromatase Inhibitor	k__Bacteria.p__Actinobacteria.c__Coriobacteriia.o__Coriobacteriales.f__Coriobacteriaceae	-2.05886	0.0177202	0.208036
Aromatase Inhibitor	k__Bacteria.p__Bacteroidetes.c__Bacteroidia.o__Bacteroidales.f__Bacteroidaceae	0.929074	0.338873	0.750446
Aromatase Inhibitor	k__Bacteria.p__Bacteroidetes.c__Bacteroidia.o__Bacteroidales.f__Porphyromonadaceae	0.664387	0.487155	0.827706
Aromatase Inhibitor	k__Bacteria.p__Bacteroidetes.c__Bacteroidia.o__Bacteroidales.f__Prevotellaceae	-0.0715865	0.936628	0.982192
Aromatase Inhibitor	k__Bacteria.p__Bacteroidetes.c__Bacteroidia.o__Bacteroidales.f__Rikenellaceae	-1.7266	0.0304304	0.286939
Aromatase Inhibitor	k__Bacteria.p__Bacteroidetes.c__Bacteroidia.o__Bacteroidales.f__S24.7	-0.48809	0.619026	0.870485
Aromatase Inhibitor	k__Bacteria.p__Bacteroidetes.c__Bacteroidia.o__Bacteroidales.f__.Barnesiellaceae.	-0.714382	0.395539	0.787564
Aromatase Inhibitor	k__Bacteria.p__Bacteroidetes.c__Bacteroidia.o__Bacteroidales.f__.Odoribacteraceae.	-0.967034	0.231272	0.664365
Aromatase Inhibitor	k__Bacteria.p__Bacteroidetes.c__Bacteroidia.o__Bacteroidales.f__.Paraprevotellaceae.	-0.0458951	0.959238	0.986324
Aromatase Inhibitor	k__Bacteria.p__Firmicutes.c__Bacilli.o__Gemellales.f__Gemellaceae	1.9313	0.00456043	0.101419
Aromatase Inhibitor	k__Bacteria.p__Firmicutes.c__Bacilli.o__Lactobacillales.f__Enterococcaceae	2.51588	2.93336e-05	0.00518618
Aromatase Inhibitor	k__Bacteria.p__Firmicutes.c__Bacilli.o__Lactobacillales.f__Lactobacillaceae	0.504974	0.540124	0.851104
Aromatase Inhibitor	k__Bacteria.p__Firmicutes.c__Bacilli.o__Lactobacillales.f__Leuconostocaceae	0.378997	0.612027	0.869922
Aromatase Inhibitor	k__Bacteria.p__Firmicutes.c__Bacilli.o__Lactobacillales.f__Streptococcaceae	1.86055	0.031415	0.288965
Aromatase Inhibitor	k__Bacteria.p__Firmicutes.c__Bacilli.o__Turicibacterales.f__Turicibacteraceae	-1.97781	0.0382655	0.319874
Aromatase Inhibitor	k__Bacteria.p__Firmicutes.c__Clostridia.o__Clostridiales.f__Christensenellaceae	-2.43799	0.0047448	0.10293
Aromatase Inhibitor	k__Bacteria.p__Firmicutes.c__Clostridia.o__Clostridiales.f__Clostridiaceae	-1.64683	0.0419717	0.33032
Aromatase Inhibitor	k__Bacteria.p__Firmicutes.c__Clostridia.o__Clostridiales.f__Dehalobacteriaceae	-0.974261	0.280799	0.705113
Aromatase Inhibitor	k__Bacteria.p__Firmicutes.c__Clostridia.o__Clostridiales.f__EtOH8	0.511812	0.548241	0.852999
Aromatase Inhibitor	k__Bacteria.p__Firmicutes.c__Clostridia.o__Clostridiales.f__Eubacteriaceae	0.0433517	0.961612	0.986324
Aromatase Inhibitor	k__Bacteria.p__Firmicutes.c__Clostridia.o__Clostridiales.f__Lachnospiraceae	0.849622	0.355127	0.766623
Aromatase Inhibitor	k__Bacteria.p__Firmicutes.c__Clostridia.o__Clostridiales.f__Peptococcaceae	-0.818189	0.374597	0.77505
Aromatase Inhibitor	k__Bacteria.p__Firmicutes.c__Clostridia.o__Clostridiales.f__Peptostreptococcaceae	-0.459782	0.620583	0.870485
Aromatase Inhibitor	k__Bacteria.p__Firmicutes.c__Clostridia.o__Clostridiales.f__Ruminococcaceae	-2.35064	0.000240551	0.0193316
Aromatase Inhibitor	k__Bacteria.p__Firmicutes.c__Clostridia.o__Clostridiales.f__Syntrophomonadaceae	-1.22503	0.333282	0.748548
Aromatase Inhibitor	k__Bacteria.p__Firmicutes.c__Clostridia.o__Clostridiales.f__Veillonellaceae	-0.681445	0.434239	0.80602
Aromatase Inhibitor	k__Bacteria.p__Firmicutes.c__Clostridia.o__Clostridiales.f__.Mogibacteriaceae.	-1.02007	0.210507	0.644364
Aromatase Inhibitor	k__Bacteria.p__Firmicutes.c__Clostridia.o__Clostridiales.f__.Tissierellaceae.	0.289236	0.734373	0.913092
Aromatase Inhibitor	k__Bacteria.p__Firmicutes.c__Erysipelotrichi.o__Erysipelotrichales.f__Erysipelotrichaceae	-0.996385	0.259815	0.68714
Aromatase Inhibitor	k__Bacteria.p__Fusobacteria.c__Fusobacteriia.o__Fusobacteriales.f__Fusobacteriaceae	0.338917	0.665317	0.890447
Aromatase Inhibitor	k__Bacteria.p__Proteobacteria.c__Alphaproteobacteria.o__Rhodobacterales.f__Rhodobacteraceae	0.774489	0.234464	0.664501
Aromatase Inhibitor	k__Bacteria.p__Proteobacteria.c__Betaproteobacteria.o__Burkholderiales.f__Alcaligenaceae	-0.239223	0.782843	0.935354
Aromatase Inhibitor	k__Bacteria.p__Proteobacteria.c__Betaproteobacteria.o__Burkholderiales.f__Comamonadaceae	0.143596	0.869845	0.968245
Aromatase Inhibitor	k__Bacteria.p__Proteobacteria.c__Betaproteobacteria.o__Burkholderiales.f__Oxalobacteraceae	-0.82183	0.382772	0.780104
Aromatase Inhibitor	k__Bacteria.p__Proteobacteria.c__Gammaproteobacteria.o__Enterobacteriales.f__Enterobacteriaceae	1.59265	0.0695298	0.413047
Aromatase Inhibitor	k__Bacteria.p__Proteobacteria.c__Gammaproteobacteria.o__Pasteurellales.f__Pasteurellaceae	0.994892	0.243626	0.67274
Aromatase Inhibitor	k__Bacteria.p__Proteobacteria.c__Gammaproteobacteria.o__Pseudomonadales.f__Pseudomonadaceae	-0.766231	0.482	0.827706
Aromatase Inhibitor	k__Bacteria.p__Synergistetes.c__Synergistia.o__Synergistales.f__Synergistaceae	-0.735228	0.483513	0.827706
Aromatase Inhibitor	k__Bacteria.p__Tenericutes.c__Mollicutes.o__Anaeroplasmatales.f__Anaeroplasmataceae	-1.62651	0.221349	0.661087
Aromatase Inhibitor	k__Bacteria.p__Verrucomicrobia.c__Opitutae.o__.Cerasicoccales..f__.Cerasicoccaceae.	-0.935875	0.405507	0.794703
Aromatase Inhibitor	k__Archaea.p__Euryarchaeota.c__Methanobacteria	-0.524827	0.605028	0.868254
Aromatase Inhibitor	k__Bacteria.p__Cyanobacteria.c__4C0d.2	-1.05069	0.303438	0.727078
Aromatase Inhibitor	k__Bacteria.p__Cyanobacteria.c__Chloroplast	-0.576068	0.55773	0.852999
Aromatase Inhibitor	k__Bacteria.p__Firmicutes.c__Clostridia	-2.15399	0.00213853	0.0689365
Aromatase Inhibitor	k__Bacteria.p__Lentisphaerae.c__.Lentisphaeria.	-0.934702	0.36757	0.771171
Aromatase Inhibitor	k__Bacteria.p__Proteobacteria.c__Alphaproteobacteria	-1.47656	0.133047	0.544178
Aromatase Inhibitor	k__Bacteria.p__Proteobacteria.c__Deltaproteobacteria	0.0213602	0.980909	0.992636
Aromatase Inhibitor	k__Bacteria.p__Proteobacteria.c__Epsilonproteobacteria	0.990852	0.172403	0.598251
Aromatase Inhibitor	k__Bacteria.p__Tenericutes.c__Mollicutes	-2.02649	0.0312452	0.288965
Aromatase Inhibitor	k__Bacteria.p__Tenericutes.c__RF3	-0.325765	0.731034	0.913092
Aromatase Inhibitor	k__Bacteria.p__Verrucomicrobia.c__Verrucomicrobiae	-0.57446	0.514372	0.839268
Aromatase Inhibitor	Unweighted_UniFrac_PCoA_MDS1	2.50752	0.00396749	0.0929077
Aromatase Inhibitor	Unweighted_UniFrac_PCoA_MDS2	-1.80318	0.0420003	0.33032
Aromatase Inhibitor	Unweighted_UniFrac_PCoA_MDS3	-0.652451	0.464273	0.822844
Aromatase Inhibitor	Unweighted_UniFrac_PCoA_MDS4	0.743807	0.393645	0.786844
Aromatase Inhibitor	Unweighted_UniFrac_PCoA_MDS5	-1.30472	0.143946	0.558108
Aromatase Inhibitor	Unweighted_UniFrac_PCoA_MDS6	-1.60336	0.0635833	0.398517
Aromatase Inhibitor	Weighted_UniFrac_PCoA_MDS1	-1.24264	0.198353	0.629037
Aromatase Inhibitor	Weighted_UniFrac_PCoA_MDS2	1.87705	0.0181494	0.209043
Aromatase Inhibitor	Weighted_UniFrac_PCoA_MDS3	0.843638	0.356066	0.766888
Aromatase Inhibitor	Weighted_UniFrac_PCoA_MDS4	-1.97556	0.015619	0.195847
Aromatase Inhibitor	Weighted_UniFrac_PCoA_MDS5	0.171741	0.846643	0.956086
Aromatase Inhibitor	Weighted_UniFrac_PCoA_MDS6	0.333337	0.687365	0.903296
Aspirin	shannon	-0.352889	0.286204	0.709608
Aspirin	PD_whole_tree	0.251975	0.458697	0.822598
Aspirin	k__Bacteria.p__Actinobacteria.c__Actinobacteria.o__Actinomycetales.f__Actinomycetaceae	0.0807842	0.809112	0.945167
Aspirin	k__Bacteria.p__Actinobacteria.c__Actinobacteria.o__Actinomycetales.f__Micrococcaceae	-0.111633	0.741817	0.916763
Aspirin	k__Bacteria.p__Actinobacteria.c__Actinobacteria.o__Bifidobacteriales.f__Bifidobacteriaceae	0.41989	0.224864	0.663241
Aspirin	k__Bacteria.p__Actinobacteria.c__Coriobacteriia.o__Coriobacteriales.f__Coriobacteriaceae	-0.115388	0.728122	0.913092
Aspirin	k__Bacteria.p__Bacteroidetes.c__Bacteroidia.o__Bacteroidales.f__Bacteroidaceae	-0.246983	0.437157	0.808889
Aspirin	k__Bacteria.p__Bacteroidetes.c__Bacteroidia.o__Bacteroidales.f__Porphyromonadaceae	0.0816756	0.810526	0.945504
Aspirin	k__Bacteria.p__Bacteroidetes.c__Bacteroidia.o__Bacteroidales.f__Prevotellaceae	0.0934785	0.779502	0.934029
Aspirin	k__Bacteria.p__Bacteroidetes.c__Bacteroidia.o__Bacteroidales.f__Rikenellaceae	-0.289053	0.377981	0.776628
Aspirin	k__Bacteria.p__Bacteroidetes.c__Bacteroidia.o__Bacteroidales.f__S24.7	0.297501	0.359317	0.767885
Aspirin	k__Bacteria.p__Bacteroidetes.c__Bacteroidia.o__Bacteroidales.f__.Barnesiellaceae.	-0.623621	0.0459493	0.346432
Aspirin	k__Bacteria.p__Bacteroidetes.c__Bacteroidia.o__Bacteroidales.f__.Odoribacteraceae.	0.0398348	0.905832	0.971778
Aspirin	k__Bacteria.p__Bacteroidetes.c__Bacteroidia.o__Bacteroidales.f__.Paraprevotellaceae.	-0.282338	0.416013	0.79518
Aspirin	k__Bacteria.p__Firmicutes.c__Bacilli.o__Gemellales.f__Gemellaceae	-0.672367	0.071238	0.41606
Aspirin	k__Bacteria.p__Firmicutes.c__Bacilli.o__Lactobacillales.f__Enterococcaceae	-0.253125	0.463346	0.822844
Aspirin	k__Bacteria.p__Firmicutes.c__Bacilli.o__Lactobacillales.f__Lactobacillaceae	0.0963214	0.765415	0.927898
Aspirin	k__Bacteria.p__Firmicutes.c__Bacilli.o__Lactobacillales.f__Leuconostocaceae	0.0362646	0.90925	0.972213
Aspirin	k__Bacteria.p__Firmicutes.c__Bacilli.o__Lactobacillales.f__Streptococcaceae	0.144141	0.662752	0.88957
Aspirin	k__Bacteria.p__Firmicutes.c__Bacilli.o__Turicibacterales.f__Turicibacteraceae	0.250798	0.446441	0.812705
Aspirin	k__Bacteria.p__Firmicutes.c__Clostridia.o__Clostridiales.f__Christensenellaceae	0.382266	0.266657	0.691402
Aspirin	k__Bacteria.p__Firmicutes.c__Clostridia.o__Clostridiales.f__Clostridiaceae	0.206617	0.53811	0.849825
Aspirin	k__Bacteria.p__Firmicutes.c__Clostridia.o__Clostridiales.f__Dehalobacteriaceae	0.416984	0.221495	0.661087
Aspirin	k__Bacteria.p__Firmicutes.c__Clostridia.o__Clostridiales.f__EtOH8	0.333868	0.298888	0.726489
Aspirin	k__Bacteria.p__Firmicutes.c__Clostridia.o__Clostridiales.f__Eubacteriaceae	1.0832	0.000486483	0.0307179
Aspirin	k__Bacteria.p__Firmicutes.c__Clostridia.o__Clostridiales.f__Lachnospiraceae	-0.0403996	0.904128	0.971436
Aspirin	k__Bacteria.p__Firmicutes.c__Clostridia.o__Clostridiales.f__Peptococcaceae	-0.0454277	0.893273	0.971436
Aspirin	k__Bacteria.p__Firmicutes.c__Clostridia.o__Clostridiales.f__Peptostreptococcaceae	-0.295982	0.396308	0.788158
Aspirin	k__Bacteria.p__Firmicutes.c__Clostridia.o__Clostridiales.f__Ruminococcaceae	-0.176007	0.583274	0.859758
Aspirin	k__Bacteria.p__Firmicutes.c__Clostridia.o__Clostridiales.f__Syntrophomonadaceae	0.194317	0.550904	0.852999
Aspirin	k__Bacteria.p__Firmicutes.c__Clostridia.o__Clostridiales.f__Veillonellaceae	-0.242452	0.464038	0.822844
Aspirin	k__Bacteria.p__Firmicutes.c__Clostridia.o__Clostridiales.f__.Mogibacteriaceae.	-0.192685	0.552585	0.852999
Aspirin	k__Bacteria.p__Firmicutes.c__Clostridia.o__Clostridiales.f__.Tissierellaceae.	0.123754	0.70403	0.910849
Aspirin	k__Bacteria.p__Firmicutes.c__Erysipelotrichi.o__Erysipelotrichales.f__Erysipelotrichaceae	-0.315101	0.344924	0.758655
Aspirin	k__Bacteria.p__Fusobacteria.c__Fusobacteriia.o__Fusobacteriales.f__Fusobacteriaceae	0.0252461	0.936719	0.982192
Aspirin	k__Bacteria.p__Proteobacteria.c__Alphaproteobacteria.o__Rhodobacterales.f__Rhodobacteraceae	0.108732	0.731538	0.913092
Aspirin	k__Bacteria.p__Proteobacteria.c__Betaproteobacteria.o__Burkholderiales.f__Alcaligenaceae	-0.237708	0.464154	0.822844
Aspirin	k__Bacteria.p__Proteobacteria.c__Betaproteobacteria.o__Burkholderiales.f__Comamonadaceae	0.343779	0.262667	0.689581
Aspirin	k__Bacteria.p__Proteobacteria.c__Betaproteobacteria.o__Burkholderiales.f__Oxalobacteraceae	0.39631	0.243906	0.67274
Aspirin	k__Bacteria.p__Proteobacteria.c__Gammaproteobacteria.o__Enterobacteriales.f__Enterobacteriaceae	0.305706	0.35746	0.767443
Aspirin	k__Bacteria.p__Proteobacteria.c__Gammaproteobacteria.o__Pasteurellales.f__Pasteurellaceae	-0.347285	0.310358	0.731496
Aspirin	k__Bacteria.p__Proteobacteria.c__Gammaproteobacteria.o__Pseudomonadales.f__Pseudomonadaceae	-0.185404	0.594429	0.864207
Aspirin	k__Bacteria.p__Synergistetes.c__Synergistia.o__Synergistales.f__Synergistaceae	0.395694	0.201143	0.631521
Aspirin	k__Bacteria.p__Tenericutes.c__Mollicutes.o__Anaeroplasmatales.f__Anaeroplasmataceae	0.228305	0.49165	0.828336
Aspirin	k__Bacteria.p__Verrucomicrobia.c__Opitutae.o__.Cerasicoccales..f__.Cerasicoccaceae.	0.329748	0.29685	0.723555
Aspirin	k__Archaea.p__Euryarchaeota.c__Methanobacteria	0.306204	0.313359	0.732829
Aspirin	k__Bacteria.p__Cyanobacteria.c__4C0d.2	-0.160924	0.648151	0.884165
Aspirin	k__Bacteria.p__Cyanobacteria.c__Chloroplast	-0.406976	0.272744	0.699527
Aspirin	k__Bacteria.p__Firmicutes.c__Clostridia	-0.134878	0.67994	0.898456
Aspirin	k__Bacteria.p__Lentisphaerae.c__.Lentisphaeria.	-0.174733	0.626343	0.874358
Aspirin	k__Bacteria.p__Proteobacteria.c__Alphaproteobacteria	-0.35895	0.307302	0.731496
Aspirin	k__Bacteria.p__Proteobacteria.c__Deltaproteobacteria	-0.526971	0.0970513	0.483283
Aspirin	k__Bacteria.p__Proteobacteria.c__Epsilonproteobacteria	0.303999	0.330543	0.74636
Aspirin	k__Bacteria.p__Tenericutes.c__Mollicutes	0.173836	0.612772	0.869922
Aspirin	k__Bacteria.p__Tenericutes.c__RF3	0.235512	0.489057	0.827706
Aspirin	k__Bacteria.p__Verrucomicrobia.c__Verrucomicrobiae	-0.212547	0.52348	0.841596
Aspirin	Unweighted_UniFrac_PCoA_MDS1	-0.277149	0.421914	0.797802
Aspirin	Unweighted_UniFrac_PCoA_MDS2	0.119957	0.721977	0.913092
Aspirin	Unweighted_UniFrac_PCoA_MDS3	0.369832	0.277976	0.702025
Aspirin	Unweighted_UniFrac_PCoA_MDS4	0.729412	0.0264543	0.264993
Aspirin	Unweighted_UniFrac_PCoA_MDS5	-0.465644	0.165725	0.58954
Aspirin	Unweighted_UniFrac_PCoA_MDS6	-0.276495	0.405569	0.794703
Aspirin	Weighted_UniFrac_PCoA_MDS1	-0.039788	0.905726	0.971778
Aspirin	Weighted_UniFrac_PCoA_MDS2	0.110004	0.74052	0.916513
Aspirin	Weighted_UniFrac_PCoA_MDS3	0.470598	0.170069	0.59801
Aspirin	Weighted_UniFrac_PCoA_MDS4	-0.453905	0.165487	0.58954
Aspirin	Weighted_UniFrac_PCoA_MDS5	0.489157	0.144257	0.55814
Aspirin	Weighted_UniFrac_PCoA_MDS6	0.237114	0.449552	0.816024
Benzodiazepine	shannon	0.565578	0.794516	0.94086
Benzodiazepine	PD_whole_tree	0.0468856	0.982306	0.992636
Benzodiazepine	k__Bacteria.p__Actinobacteria.c__Actinobacteria.o__Actinomycetales.f__Actinomycetaceae	-4.88419	0.0323183	0.29227
Benzodiazepine	k__Bacteria.p__Actinobacteria.c__Actinobacteria.o__Actinomycetales.f__Micrococcaceae	2.84421	0.0603248	0.385693
Benzodiazepine	k__Bacteria.p__Actinobacteria.c__Actinobacteria.o__Bifidobacteriales.f__Bifidobacteriaceae	3.84521	0.10836	0.501518
Benzodiazepine	k__Bacteria.p__Actinobacteria.c__Coriobacteriia.o__Coriobacteriales.f__Coriobacteriaceae	1.72243	0.421377	0.797584
Benzodiazepine	k__Bacteria.p__Bacteroidetes.c__Bacteroidia.o__Bacteroidales.f__Bacteroidaceae	0.154649	0.942401	0.982311
Benzodiazepine	k__Bacteria.p__Bacteroidetes.c__Bacteroidia.o__Bacteroidales.f__Porphyromonadaceae	1.32677	0.564847	0.855172
Benzodiazepine	k__Bacteria.p__Bacteroidetes.c__Bacteroidia.o__Bacteroidales.f__Prevotellaceae	-3.18347	0.20065	0.631521
Benzodiazepine	k__Bacteria.p__Bacteroidetes.c__Bacteroidia.o__Bacteroidales.f__Rikenellaceae	2.12707	0.358855	0.767885
Benzodiazepine	k__Bacteria.p__Bacteroidetes.c__Bacteroidia.o__Bacteroidales.f__S24.7	-8.43347	0.0669246	0.407307
Benzodiazepine	k__Bacteria.p__Bacteroidetes.c__Bacteroidia.o__Bacteroidales.f__.Barnesiellaceae.	1.90931	0.422732	0.798072
Benzodiazepine	k__Bacteria.p__Bacteroidetes.c__Bacteroidia.o__Bacteroidales.f__.Odoribacteraceae.	-1.26935	0.512167	0.839183
Benzodiazepine	k__Bacteria.p__Bacteroidetes.c__Bacteroidia.o__Bacteroidales.f__.Paraprevotellaceae.	-5.58824	0.0627915	0.395072
Benzodiazepine	k__Bacteria.p__Firmicutes.c__Bacilli.o__Gemellales.f__Gemellaceae	-2.73431	0.302123	0.726521
Benzodiazepine	k__Bacteria.p__Firmicutes.c__Bacilli.o__Lactobacillales.f__Enterococcaceae	-0.938789	0.68875	0.903296
Benzodiazepine	k__Bacteria.p__Firmicutes.c__Bacilli.o__Lactobacillales.f__Lactobacillaceae	3.11273	0.0803545	0.442575
Benzodiazepine	k__Bacteria.p__Firmicutes.c__Bacilli.o__Lactobacillales.f__Leuconostocaceae	-4.4199	0.296197	0.72281
Benzodiazepine	k__Bacteria.p__Firmicutes.c__Bacilli.o__Lactobacillales.f__Streptococcaceae	3.69717	0.0779569	0.434103
Benzodiazepine	k__Bacteria.p__Firmicutes.c__Bacilli.o__Turicibacterales.f__Turicibacteraceae	-1.53309	0.48052	0.827706
Benzodiazepine	k__Bacteria.p__Firmicutes.c__Clostridia.o__Clostridiales.f__Christensenellaceae	0.835873	0.695932	0.906682
Benzodiazepine	k__Bacteria.p__Firmicutes.c__Clostridia.o__Clostridiales.f__Clostridiaceae	-1.12869	0.578123	0.859758
Benzodiazepine	k__Bacteria.p__Firmicutes.c__Clostridia.o__Clostridiales.f__Dehalobacteriaceae	1.22947	0.564955	0.855172
Benzodiazepine	k__Bacteria.p__Firmicutes.c__Clostridia.o__Clostridiales.f__EtOH8	-0.811737	0.721628	0.913092
Benzodiazepine	k__Bacteria.p__Firmicutes.c__Clostridia.o__Clostridiales.f__Eubacteriaceae	0.752871	0.709203	0.911704
Benzodiazepine	k__Bacteria.p__Firmicutes.c__Clostridia.o__Clostridiales.f__Lachnospiraceae	0.480589	0.821673	0.949117
Benzodiazepine	k__Bacteria.p__Firmicutes.c__Clostridia.o__Clostridiales.f__Peptococcaceae	-0.373362	0.8604	0.964191
Benzodiazepine	k__Bacteria.p__Firmicutes.c__Clostridia.o__Clostridiales.f__Peptostreptococcaceae	-0.784712	0.729743	0.913092
Benzodiazepine	k__Bacteria.p__Firmicutes.c__Clostridia.o__Clostridiales.f__Ruminococcaceae	0.696034	0.756357	0.926006
Benzodiazepine	k__Bacteria.p__Firmicutes.c__Clostridia.o__Clostridiales.f__Syntrophomonadaceae	1.3876	0.334807	0.748946
Benzodiazepine	k__Bacteria.p__Firmicutes.c__Clostridia.o__Clostridiales.f__Veillonellaceae	5.87184	0.0109993	0.160056
Benzodiazepine	k__Bacteria.p__Firmicutes.c__Clostridia.o__Clostridiales.f__.Mogibacteriaceae.	-1.05918	0.599814	0.866397
Benzodiazepine	k__Bacteria.p__Firmicutes.c__Clostridia.o__Clostridiales.f__.Tissierellaceae.	1.18362	0.532805	0.847982
Benzodiazepine	k__Bacteria.p__Firmicutes.c__Erysipelotrichi.o__Erysipelotrichales.f__Erysipelotrichaceae	-4.0931	0.0463195	0.347004
Benzodiazepine	k__Bacteria.p__Fusobacteria.c__Fusobacteriia.o__Fusobacteriales.f__Fusobacteriaceae	-5.21809	0.176846	0.602513
Benzodiazepine	k__Bacteria.p__Proteobacteria.c__Alphaproteobacteria.o__Rhodobacterales.f__Rhodobacteraceae	-0.0956763	0.964591	0.986324
Benzodiazepine	k__Bacteria.p__Proteobacteria.c__Betaproteobacteria.o__Burkholderiales.f__Alcaligenaceae	1.28544	0.566115	0.855327
Benzodiazepine	k__Bacteria.p__Proteobacteria.c__Betaproteobacteria.o__Burkholderiales.f__Comamonadaceae	-3.44492	0.315924	0.733882
Benzodiazepine	k__Bacteria.p__Proteobacteria.c__Betaproteobacteria.o__Burkholderiales.f__Oxalobacteraceae	-0.446102	0.832474	0.95017
Benzodiazepine	k__Bacteria.p__Proteobacteria.c__Gammaproteobacteria.o__Enterobacteriales.f__Enterobacteriaceae	-4.96461	0.0334666	0.29959
Benzodiazepine	k__Bacteria.p__Proteobacteria.c__Gammaproteobacteria.o__Pasteurellales.f__Pasteurellaceae	-0.45218	0.83231	0.95017
Benzodiazepine	k__Bacteria.p__Proteobacteria.c__Gammaproteobacteria.o__Pseudomonadales.f__Pseudomonadaceae	2.46387	0.0369149	0.314919
Benzodiazepine	k__Bacteria.p__Synergistetes.c__Synergistia.o__Synergistales.f__Synergistaceae	1.25973	0.475677	0.827706
Benzodiazepine	k__Bacteria.p__Tenericutes.c__Mollicutes.o__Anaeroplasmatales.f__Anaeroplasmataceae	-2.33537	0.413107	0.794703
Benzodiazepine	k__Bacteria.p__Verrucomicrobia.c__Opitutae.o__.Cerasicoccales..f__.Cerasicoccaceae.	-7.98278	0.100341	0.489225
Benzodiazepine	k__Archaea.p__Euryarchaeota.c__Methanobacteria	-0.916991	0.703914	0.910849
Benzodiazepine	k__Bacteria.p__Cyanobacteria.c__4C0d.2	-3.87644	0.158044	0.580202
Benzodiazepine	k__Bacteria.p__Cyanobacteria.c__Chloroplast	0.0130082	0.995045	0.997584
Benzodiazepine	k__Bacteria.p__Firmicutes.c__Clostridia	0.766255	0.729754	0.913092
Benzodiazepine	k__Bacteria.p__Lentisphaerae.c__.Lentisphaeria.	-0.746118	0.735936	0.913092
Benzodiazepine	k__Bacteria.p__Proteobacteria.c__Alphaproteobacteria	-1.80884	0.413941	0.794703
Benzodiazepine	k__Bacteria.p__Proteobacteria.c__Deltaproteobacteria	-2.60374	0.158851	0.580267
Benzodiazepine	k__Bacteria.p__Proteobacteria.c__Epsilonproteobacteria	2.13377	0.127787	0.535715
Benzodiazepine	k__Bacteria.p__Tenericutes.c__Mollicutes	2.77794	0.212295	0.644911
Benzodiazepine	k__Bacteria.p__Tenericutes.c__RF3	-0.247973	0.907096	0.971778
Benzodiazepine	k__Bacteria.p__Verrucomicrobia.c__Verrucomicrobiae	0.135258	0.949089	0.984726
Benzodiazepine	Unweighted_UniFrac_PCoA_MDS1	-0.258906	0.904075	0.971436
Benzodiazepine	Unweighted_UniFrac_PCoA_MDS2	-1.63603	0.434021	0.80602
Benzodiazepine	Unweighted_UniFrac_PCoA_MDS3	4.98108	0.024419	0.251736
Benzodiazepine	Unweighted_UniFrac_PCoA_MDS4	1.2928	0.537105	0.849087
Benzodiazepine	Unweighted_UniFrac_PCoA_MDS5	2.28434	0.273182	0.699527
Benzodiazepine	Unweighted_UniFrac_PCoA_MDS6	-1.02668	0.62226	0.871755
Benzodiazepine	Weighted_UniFrac_PCoA_MDS1	-1.98482	0.386915	0.783653
Benzodiazepine	Weighted_UniFrac_PCoA_MDS2	-2.98065	0.20105	0.631521
Benzodiazepine	Weighted_UniFrac_PCoA_MDS3	-3.0227	0.131629	0.542336
Benzodiazepine	Weighted_UniFrac_PCoA_MDS4	0.970575	0.662046	0.88957
Benzodiazepine	Weighted_UniFrac_PCoA_MDS5	0.623545	0.767867	0.928262
Benzodiazepine	Weighted_UniFrac_PCoA_MDS6	-8.94598	0.00480992	0.103706
Beta Blocker	shannon	-0.155677	0.660407	0.888347
Beta Blocker	PD_whole_tree	-0.179711	0.61885	0.870485
Beta Blocker	k__Bacteria.p__Actinobacteria.c__Actinobacteria.o__Actinomycetales.f__Actinomycetaceae	0.243855	0.485451	0.827706
Beta Blocker	k__Bacteria.p__Actinobacteria.c__Actinobacteria.o__Actinomycetales.f__Micrococcaceae	0.16486	0.619379	0.870485
Beta Blocker	k__Bacteria.p__Actinobacteria.c__Actinobacteria.o__Bifidobacteriales.f__Bifidobacteriaceae	0.532333	0.146237	0.559205
Beta Blocker	k__Bacteria.p__Actinobacteria.c__Coriobacteriia.o__Coriobacteriales.f__Coriobacteriaceae	0.0261524	0.940314	0.98223
Beta Blocker	k__Bacteria.p__Bacteroidetes.c__Bacteroidia.o__Bacteroidales.f__Bacteroidaceae	-0.501587	0.116958	0.516956
Beta Blocker	k__Bacteria.p__Bacteroidetes.c__Bacteroidia.o__Bacteroidales.f__Porphyromonadaceae	-0.358677	0.286404	0.709608
Beta Blocker	k__Bacteria.p__Bacteroidetes.c__Bacteroidia.o__Bacteroidales.f__Prevotellaceae	-0.257712	0.477928	0.827706
Beta Blocker	k__Bacteria.p__Bacteroidetes.c__Bacteroidia.o__Bacteroidales.f__Rikenellaceae	-0.328088	0.339344	0.750889
Beta Blocker	k__Bacteria.p__Bacteroidetes.c__Bacteroidia.o__Bacteroidales.f__S24.7	-0.294251	0.444308	0.812158
Beta Blocker	k__Bacteria.p__Bacteroidetes.c__Bacteroidia.o__Bacteroidales.f__.Barnesiellaceae.	-0.593486	0.0719289	0.416952
Beta Blocker	k__Bacteria.p__Bacteroidetes.c__Bacteroidia.o__Bacteroidales.f__.Odoribacteraceae.	-0.0797307	0.818549	0.947117
Beta Blocker	k__Bacteria.p__Bacteroidetes.c__Bacteroidia.o__Bacteroidales.f__.Paraprevotellaceae.	-0.566405	0.1331	0.544178
Beta Blocker	k__Bacteria.p__Firmicutes.c__Bacilli.o__Gemellales.f__Gemellaceae	-0.588256	0.125747	0.533782
Beta Blocker	k__Bacteria.p__Firmicutes.c__Bacilli.o__Lactobacillales.f__Enterococcaceae	-0.216807	0.545315	0.852999
Beta Blocker	k__Bacteria.p__Firmicutes.c__Bacilli.o__Lactobacillales.f__Lactobacillaceae	-0.0663959	0.847542	0.956086
Beta Blocker	k__Bacteria.p__Firmicutes.c__Bacilli.o__Lactobacillales.f__Leuconostocaceae	0.0870605	0.788877	0.937006
Beta Blocker	k__Bacteria.p__Firmicutes.c__Bacilli.o__Lactobacillales.f__Streptococcaceae	0.161632	0.640916	0.880185
Beta Blocker	k__Bacteria.p__Firmicutes.c__Bacilli.o__Turicibacterales.f__Turicibacteraceae	0.0669304	0.847553	0.956086
Beta Blocker	k__Bacteria.p__Firmicutes.c__Clostridia.o__Clostridiales.f__Christensenellaceae	-0.341841	0.335963	0.748946
Beta Blocker	k__Bacteria.p__Firmicutes.c__Clostridia.o__Clostridiales.f__Clostridiaceae	-0.243962	0.474351	0.827482
Beta Blocker	k__Bacteria.p__Firmicutes.c__Clostridia.o__Clostridiales.f__Dehalobacteriaceae	-0.31353	0.37909	0.776628
Beta Blocker	k__Bacteria.p__Firmicutes.c__Clostridia.o__Clostridiales.f__EtOH8	0.385173	0.250588	0.679958
Beta Blocker	k__Bacteria.p__Firmicutes.c__Clostridia.o__Clostridiales.f__Eubacteriaceae	0.228082	0.513744	0.839183
Beta Blocker	k__Bacteria.p__Firmicutes.c__Clostridia.o__Clostridiales.f__Lachnospiraceae	1.01735	0.00605089	0.114417
Beta Blocker	k__Bacteria.p__Firmicutes.c__Clostridia.o__Clostridiales.f__Peptococcaceae	-0.640223	0.0802	0.442414
Beta Blocker	k__Bacteria.p__Firmicutes.c__Clostridia.o__Clostridiales.f__Peptostreptococcaceae	-0.124779	0.724763	0.913092
Beta Blocker	k__Bacteria.p__Firmicutes.c__Clostridia.o__Clostridiales.f__Ruminococcaceae	-0.364824	0.262991	0.689581
Beta Blocker	k__Bacteria.p__Firmicutes.c__Clostridia.o__Clostridiales.f__Syntrophomonadaceae	0.16786	0.630466	0.876653
Beta Blocker	k__Bacteria.p__Firmicutes.c__Clostridia.o__Clostridiales.f__Veillonellaceae	-0.122417	0.725817	0.913092
Beta Blocker	k__Bacteria.p__Firmicutes.c__Clostridia.o__Clostridiales.f__.Mogibacteriaceae.	0.22205	0.53011	0.847288
Beta Blocker	k__Bacteria.p__Firmicutes.c__Clostridia.o__Clostridiales.f__.Tissierellaceae.	-0.0755048	0.831751	0.95017
Beta Blocker	k__Bacteria.p__Firmicutes.c__Erysipelotrichi.o__Erysipelotrichales.f__Erysipelotrichaceae	0.703842	0.0461891	0.347004
Beta Blocker	k__Bacteria.p__Fusobacteria.c__Fusobacteriia.o__Fusobacteriales.f__Fusobacteriaceae	0.361213	0.229843	0.664365
Beta Blocker	k__Bacteria.p__Proteobacteria.c__Alphaproteobacteria.o__Rhodobacterales.f__Rhodobacteraceae	-0.289498	0.480366	0.827706
Beta Blocker	k__Bacteria.p__Proteobacteria.c__Betaproteobacteria.o__Burkholderiales.f__Alcaligenaceae	-0.773816	0.0178113	0.208036
Beta Blocker	k__Bacteria.p__Proteobacteria.c__Betaproteobacteria.o__Burkholderiales.f__Comamonadaceae	0.569782	0.061382	0.388973
Beta Blocker	k__Bacteria.p__Proteobacteria.c__Betaproteobacteria.o__Burkholderiales.f__Oxalobacteraceae	-0.369277	0.316302	0.733887
Beta Blocker	k__Bacteria.p__Proteobacteria.c__Gammaproteobacteria.o__Enterobacteriales.f__Enterobacteriaceae	-0.329842	0.351424	0.763479
Beta Blocker	k__Bacteria.p__Proteobacteria.c__Gammaproteobacteria.o__Pasteurellales.f__Pasteurellaceae	-0.317138	0.376533	0.77594
Beta Blocker	k__Bacteria.p__Proteobacteria.c__Gammaproteobacteria.o__Pseudomonadales.f__Pseudomonadaceae	0.337483	0.23678	0.664501
Beta Blocker	k__Bacteria.p__Synergistetes.c__Synergistia.o__Synergistales.f__Synergistaceae	0.236608	0.486889	0.827706
Beta Blocker	k__Bacteria.p__Tenericutes.c__Mollicutes.o__Anaeroplasmatales.f__Anaeroplasmataceae	-0.169005	0.668657	0.892216
Beta Blocker	k__Bacteria.p__Verrucomicrobia.c__Opitutae.o__.Cerasicoccales..f__.Cerasicoccaceae.	-0.0600013	0.872484	0.969268
Beta Blocker	k__Archaea.p__Euryarchaeota.c__Methanobacteria	-0.721281	0.110239	0.501716
Beta Blocker	k__Bacteria.p__Cyanobacteria.c__4C0d.2	0.525023	0.122185	0.525959
Beta Blocker	k__Bacteria.p__Cyanobacteria.c__Chloroplast	-0.0732465	0.838954	0.951425
Beta Blocker	k__Bacteria.p__Firmicutes.c__Clostridia	0.258584	0.475829	0.827706
Beta Blocker	k__Bacteria.p__Lentisphaerae.c__.Lentisphaeria.	-0.463303	0.243906	0.67274
Beta Blocker	k__Bacteria.p__Proteobacteria.c__Alphaproteobacteria	-0.496715	0.183531	0.610504
Beta Blocker	k__Bacteria.p__Proteobacteria.c__Deltaproteobacteria	-0.601498	0.0697443	0.413047
Beta Blocker	k__Bacteria.p__Proteobacteria.c__Epsilonproteobacteria	0.457307	0.145437	0.558794
Beta Blocker	k__Bacteria.p__Tenericutes.c__Mollicutes	-0.0457398	0.899088	0.971436
Beta Blocker	k__Bacteria.p__Tenericutes.c__RF3	-0.119544	0.74698	0.91936
Beta Blocker	k__Bacteria.p__Verrucomicrobia.c__Verrucomicrobiae	-0.194604	0.578389	0.859758
Beta Blocker	Unweighted_UniFrac_PCoA_MDS1	0.225546	0.526725	0.844709
Beta Blocker	Unweighted_UniFrac_PCoA_MDS2	0.0334064	0.924747	0.979283
Beta Blocker	Unweighted_UniFrac_PCoA_MDS3	0.297586	0.405497	0.794703
Beta Blocker	Unweighted_UniFrac_PCoA_MDS4	0.863775	0.0121465	0.167773
Beta Blocker	Unweighted_UniFrac_PCoA_MDS5	0.327528	0.351576	0.763479
Beta Blocker	Unweighted_UniFrac_PCoA_MDS6	0.130175	0.712279	0.912354
Beta Blocker	Weighted_UniFrac_PCoA_MDS1	0.238179	0.486746	0.827706
Beta Blocker	Weighted_UniFrac_PCoA_MDS2	-0.291667	0.418726	0.795602
Beta Blocker	Weighted_UniFrac_PCoA_MDS3	-0.0581451	0.868678	0.967855
Beta Blocker	Weighted_UniFrac_PCoA_MDS4	-0.880077	0.00869445	0.140382
Beta Blocker	Weighted_UniFrac_PCoA_MDS5	-0.788571	0.0240181	0.249788
Beta Blocker	Weighted_UniFrac_PCoA_MDS6	-0.447902	0.226939	0.663241
Bisphosphonate	shannon	-0.133346	0.682947	0.90041
Bisphosphonate	PD_whole_tree	0.328758	0.315466	0.733875
Bisphosphonate	k__Bacteria.p__Actinobacteria.c__Actinobacteria.o__Actinomycetales.f__Actinomycetaceae	-0.142914	0.667223	0.891036
Bisphosphonate	k__Bacteria.p__Actinobacteria.c__Actinobacteria.o__Actinomycetales.f__Micrococcaceae	0.230188	0.468731	0.824845
Bisphosphonate	k__Bacteria.p__Actinobacteria.c__Actinobacteria.o__Bifidobacteriales.f__Bifidobacteriaceae	-0.260424	0.423051	0.798072
Bisphosphonate	k__Bacteria.p__Actinobacteria.c__Coriobacteriia.o__Coriobacteriales.f__Coriobacteriaceae	-0.260349	0.429134	0.802442
Bisphosphonate	k__Bacteria.p__Bacteroidetes.c__Bacteroidia.o__Bacteroidales.f__Bacteroidaceae	0.0535851	0.873773	0.970066
Bisphosphonate	k__Bacteria.p__Bacteroidetes.c__Bacteroidia.o__Bacteroidales.f__Porphyromonadaceae	-0.151983	0.634657	0.879023
Bisphosphonate	k__Bacteria.p__Bacteroidetes.c__Bacteroidia.o__Bacteroidales.f__Prevotellaceae	0.181554	0.574541	0.859594
Bisphosphonate	k__Bacteria.p__Bacteroidetes.c__Bacteroidia.o__Bacteroidales.f__Rikenellaceae	0.190813	0.572185	0.859594
Bisphosphonate	k__Bacteria.p__Bacteroidetes.c__Bacteroidia.o__Bacteroidales.f__S24.7	0.302459	0.321119	0.738655
Bisphosphonate	k__Bacteria.p__Bacteroidetes.c__Bacteroidia.o__Bacteroidales.f__.Barnesiellaceae.	-0.000618981	0.998488	0.999299
Bisphosphonate	k__Bacteria.p__Bacteroidetes.c__Bacteroidia.o__Bacteroidales.f__.Odoribacteraceae.	-0.0977065	0.765725	0.927898
Bisphosphonate	k__Bacteria.p__Bacteroidetes.c__Bacteroidia.o__Bacteroidales.f__.Paraprevotellaceae.	-0.0725093	0.826019	0.949117
Bisphosphonate	k__Bacteria.p__Firmicutes.c__Bacilli.o__Gemellales.f__Gemellaceae	0.022006	0.947879	0.984347
Bisphosphonate	k__Bacteria.p__Firmicutes.c__Bacilli.o__Lactobacillales.f__Enterococcaceae	-0.239625	0.50364	0.836876
Bisphosphonate	k__Bacteria.p__Firmicutes.c__Bacilli.o__Lactobacillales.f__Lactobacillaceae	-0.124348	0.723159	0.913092
Bisphosphonate	k__Bacteria.p__Firmicutes.c__Bacilli.o__Lactobacillales.f__Leuconostocaceae	-0.162593	0.662671	0.88957
Bisphosphonate	k__Bacteria.p__Firmicutes.c__Bacilli.o__Lactobacillales.f__Streptococcaceae	0.00984428	0.976852	0.990477
Bisphosphonate	k__Bacteria.p__Firmicutes.c__Bacilli.o__Turicibacterales.f__Turicibacteraceae	0.365639	0.26408	0.689581
Bisphosphonate	k__Bacteria.p__Firmicutes.c__Clostridia.o__Clostridiales.f__Christensenellaceae	0.241485	0.468189	0.824845
Bisphosphonate	k__Bacteria.p__Firmicutes.c__Clostridia.o__Clostridiales.f__Clostridiaceae	0.26768	0.431582	0.804467
Bisphosphonate	k__Bacteria.p__Firmicutes.c__Clostridia.o__Clostridiales.f__Dehalobacteriaceae	0.420266	0.206989	0.638853
Bisphosphonate	k__Bacteria.p__Firmicutes.c__Clostridia.o__Clostridiales.f__EtOH8	0.490199	0.0872912	0.460003
Bisphosphonate	k__Bacteria.p__Firmicutes.c__Clostridia.o__Clostridiales.f__Eubacteriaceae	0.271085	0.392435	0.786205
Bisphosphonate	k__Bacteria.p__Firmicutes.c__Clostridia.o__Clostridiales.f__Lachnospiraceae	-0.0892468	0.785021	0.935354
Bisphosphonate	k__Bacteria.p__Firmicutes.c__Clostridia.o__Clostridiales.f__Peptococcaceae	0.145994	0.656653	0.887367
Bisphosphonate	k__Bacteria.p__Firmicutes.c__Clostridia.o__Clostridiales.f__Peptostreptococcaceae	-0.0206747	0.951195	0.984898
Bisphosphonate	k__Bacteria.p__Firmicutes.c__Clostridia.o__Clostridiales.f__Ruminococcaceae	0.115993	0.734927	0.913092
Bisphosphonate	k__Bacteria.p__Firmicutes.c__Clostridia.o__Clostridiales.f__Syntrophomonadaceae	0.407731	0.118358	0.520034
Bisphosphonate	k__Bacteria.p__Firmicutes.c__Clostridia.o__Clostridiales.f__Veillonellaceae	-0.536622	0.102822	0.490661
Bisphosphonate	k__Bacteria.p__Firmicutes.c__Clostridia.o__Clostridiales.f__.Mogibacteriaceae.	-0.154954	0.638353	0.880039
Bisphosphonate	k__Bacteria.p__Firmicutes.c__Clostridia.o__Clostridiales.f__.Tissierellaceae.	-0.144261	0.672856	0.893301
Bisphosphonate	k__Bacteria.p__Firmicutes.c__Erysipelotrichi.o__Erysipelotrichales.f__Erysipelotrichaceae	0.34778	0.294599	0.7209
Bisphosphonate	k__Bacteria.p__Fusobacteria.c__Fusobacteriia.o__Fusobacteriales.f__Fusobacteriaceae	-0.43336	0.273556	0.699527
Bisphosphonate	k__Bacteria.p__Proteobacteria.c__Alphaproteobacteria.o__Rhodobacterales.f__Rhodobacteraceae	0.165903	0.581749	0.859758
Bisphosphonate	k__Bacteria.p__Proteobacteria.c__Betaproteobacteria.o__Burkholderiales.f__Alcaligenaceae	-0.0382722	0.908319	0.972099
Bisphosphonate	k__Bacteria.p__Proteobacteria.c__Betaproteobacteria.o__Burkholderiales.f__Comamonadaceae	0.127269	0.684884	0.901284
Bisphosphonate	k__Bacteria.p__Proteobacteria.c__Betaproteobacteria.o__Burkholderiales.f__Oxalobacteraceae	-0.381935	0.245268	0.674391
Bisphosphonate	k__Bacteria.p__Proteobacteria.c__Gammaproteobacteria.o__Enterobacteriales.f__Enterobacteriaceae	-0.0162406	0.960864	0.986324
Bisphosphonate	k__Bacteria.p__Proteobacteria.c__Gammaproteobacteria.o__Pasteurellales.f__Pasteurellaceae	-0.247374	0.461562	0.822817
Bisphosphonate	k__Bacteria.p__Proteobacteria.c__Gammaproteobacteria.o__Pseudomonadales.f__Pseudomonadaceae	0.411452	0.150352	0.566181
Bisphosphonate	k__Bacteria.p__Synergistetes.c__Synergistia.o__Synergistales.f__Synergistaceae	-0.00927004	0.977032	0.990477
Bisphosphonate	k__Bacteria.p__Tenericutes.c__Mollicutes.o__Anaeroplasmatales.f__Anaeroplasmataceae	0.372046	0.191578	0.622055
Bisphosphonate	k__Bacteria.p__Verrucomicrobia.c__Opitutae.o__.Cerasicoccales..f__.Cerasicoccaceae.	0.0795301	0.798283	0.942181
Bisphosphonate	k__Archaea.p__Euryarchaeota.c__Methanobacteria	-0.247797	0.488842	0.827706
Bisphosphonate	k__Bacteria.p__Cyanobacteria.c__4C0d.2	0.389732	0.207239	0.638853
Bisphosphonate	k__Bacteria.p__Cyanobacteria.c__Chloroplast	-0.355835	0.318069	0.736554
Bisphosphonate	k__Bacteria.p__Firmicutes.c__Clostridia	-0.261394	0.409952	0.794703
Bisphosphonate	k__Bacteria.p__Lentisphaerae.c__.Lentisphaeria.	0.12127	0.700741	0.908959
Bisphosphonate	k__Bacteria.p__Proteobacteria.c__Alphaproteobacteria	-0.0176625	0.956862	0.986122
Bisphosphonate	k__Bacteria.p__Proteobacteria.c__Deltaproteobacteria	0.312625	0.359207	0.767885
Bisphosphonate	k__Bacteria.p__Proteobacteria.c__Epsilonproteobacteria	0.40163	0.155854	0.575861
Bisphosphonate	k__Bacteria.p__Tenericutes.c__Mollicutes	0.130872	0.696808	0.906682
Bisphosphonate	k__Bacteria.p__Tenericutes.c__RF3	0.104359	0.745455	0.918122
Bisphosphonate	k__Bacteria.p__Verrucomicrobia.c__Verrucomicrobiae	-0.301774	0.356551	0.766888
Bisphosphonate	Unweighted_UniFrac_PCoA_MDS1	-0.0375059	0.910925	0.972356
Bisphosphonate	Unweighted_UniFrac_PCoA_MDS2	-0.0403103	0.903	0.971436
Bisphosphonate	Unweighted_UniFrac_PCoA_MDS3	0.639316	0.053744	0.36687
Bisphosphonate	Unweighted_UniFrac_PCoA_MDS4	0.0307082	0.926947	0.979583
Bisphosphonate	Unweighted_UniFrac_PCoA_MDS5	-0.231625	0.483785	0.827706
Bisphosphonate	Unweighted_UniFrac_PCoA_MDS6	-0.429734	0.191116	0.621128
Bisphosphonate	Weighted_UniFrac_PCoA_MDS1	-0.217602	0.520469	0.839361
Bisphosphonate	Weighted_UniFrac_PCoA_MDS2	0.0114522	0.972361	0.988008
Bisphosphonate	Weighted_UniFrac_PCoA_MDS3	0.258182	0.445164	0.812158
Bisphosphonate	Weighted_UniFrac_PCoA_MDS4	-0.483337	0.139029	0.550511
Bisphosphonate	Weighted_UniFrac_PCoA_MDS5	0.184608	0.578109	0.859758
Bisphosphonate	Weighted_UniFrac_PCoA_MDS6	0.0127008	0.969988	0.987116
Calcium	shannon	-0.168293	0.352082	0.763781
Calcium	PD_whole_tree	-0.13249	0.47206	0.826747
Calcium	k__Bacteria.p__Actinobacteria.c__Actinobacteria.o__Actinomycetales.f__Actinomycetaceae	0.0909418	0.618877	0.870485
Calcium	k__Bacteria.p__Actinobacteria.c__Actinobacteria.o__Actinomycetales.f__Micrococcaceae	0.324921	0.056185	0.374852
Calcium	k__Bacteria.p__Actinobacteria.c__Actinobacteria.o__Bifidobacteriales.f__Bifidobacteriaceae	-0.203781	0.259412	0.686649
Calcium	k__Bacteria.p__Actinobacteria.c__Coriobacteriia.o__Coriobacteriales.f__Coriobacteriaceae	-0.126698	0.488433	0.827706
Calcium	k__Bacteria.p__Bacteroidetes.c__Bacteroidia.o__Bacteroidales.f__Bacteroidaceae	0.214549	0.263859	0.689581
Calcium	k__Bacteria.p__Bacteroidetes.c__Bacteroidia.o__Bacteroidales.f__Porphyromonadaceae	-0.200112	0.256783	0.684331
Calcium	k__Bacteria.p__Bacteroidetes.c__Bacteroidia.o__Bacteroidales.f__Prevotellaceae	-0.115508	0.531606	0.847885
Calcium	k__Bacteria.p__Bacteroidetes.c__Bacteroidia.o__Bacteroidales.f__Rikenellaceae	-0.111765	0.538476	0.850023
Calcium	k__Bacteria.p__Bacteroidetes.c__Bacteroidia.o__Bacteroidales.f__S24.7	-0.00204344	0.99098	0.996143
Calcium	k__Bacteria.p__Bacteroidetes.c__Bacteroidia.o__Bacteroidales.f__.Barnesiellaceae.	-0.118256	0.508796	0.839183
Calcium	k__Bacteria.p__Bacteroidetes.c__Bacteroidia.o__Bacteroidales.f__.Odoribacteraceae.	-0.185846	0.299174	0.726521
Calcium	k__Bacteria.p__Bacteroidetes.c__Bacteroidia.o__Bacteroidales.f__.Paraprevotellaceae.	-0.342334	0.0714676	0.416325
Calcium	k__Bacteria.p__Firmicutes.c__Bacilli.o__Gemellales.f__Gemellaceae	0.50658	0.00287845	0.0797163
Calcium	k__Bacteria.p__Firmicutes.c__Bacilli.o__Lactobacillales.f__Enterococcaceae	0.132891	0.461904	0.822817
Calcium	k__Bacteria.p__Firmicutes.c__Bacilli.o__Lactobacillales.f__Lactobacillaceae	-0.0285126	0.880478	0.971436
Calcium	k__Bacteria.p__Firmicutes.c__Bacilli.o__Lactobacillales.f__Leuconostocaceae	0.0771618	0.667269	0.891036
Calcium	k__Bacteria.p__Firmicutes.c__Bacilli.o__Lactobacillales.f__Streptococcaceae	0.178517	0.337032	0.750446
Calcium	k__Bacteria.p__Firmicutes.c__Bacilli.o__Turicibacterales.f__Turicibacteraceae	-0.104061	0.571962	0.859594
Calcium	k__Bacteria.p__Firmicutes.c__Clostridia.o__Clostridiales.f__Christensenellaceae	-0.0462741	0.801493	0.942181
Calcium	k__Bacteria.p__Firmicutes.c__Clostridia.o__Clostridiales.f__Clostridiaceae	0.109921	0.554407	0.852999
Calcium	k__Bacteria.p__Firmicutes.c__Clostridia.o__Clostridiales.f__Dehalobacteriaceae	-0.0608391	0.740272	0.916513
Calcium	k__Bacteria.p__Firmicutes.c__Clostridia.o__Clostridiales.f__EtOH8	-0.024926	0.890513	0.971436
Calcium	k__Bacteria.p__Firmicutes.c__Clostridia.o__Clostridiales.f__Eubacteriaceae	0.325183	0.0642582	0.398517
Calcium	k__Bacteria.p__Firmicutes.c__Clostridia.o__Clostridiales.f__Lachnospiraceae	0.127558	0.489322	0.827706
Calcium	k__Bacteria.p__Firmicutes.c__Clostridia.o__Clostridiales.f__Peptococcaceae	-0.285023	0.124646	0.53102
Calcium	k__Bacteria.p__Firmicutes.c__Clostridia.o__Clostridiales.f__Peptostreptococcaceae	0.232235	0.188578	0.616621
Calcium	k__Bacteria.p__Firmicutes.c__Clostridia.o__Clostridiales.f__Ruminococcaceae	-0.144153	0.421574	0.797584
Calcium	k__Bacteria.p__Firmicutes.c__Clostridia.o__Clostridiales.f__Syntrophomonadaceae	0.0869244	0.609847	0.868944
Calcium	k__Bacteria.p__Firmicutes.c__Clostridia.o__Clostridiales.f__Veillonellaceae	0.112803	0.542556	0.852999
Calcium	k__Bacteria.p__Firmicutes.c__Clostridia.o__Clostridiales.f__.Mogibacteriaceae.	-0.0730099	0.6908	0.903693
Calcium	k__Bacteria.p__Firmicutes.c__Clostridia.o__Clostridiales.f__.Tissierellaceae.	-0.130141	0.491002	0.828336
Calcium	k__Bacteria.p__Firmicutes.c__Erysipelotrichi.o__Erysipelotrichales.f__Erysipelotrichaceae	-0.163359	0.372132	0.773875
Calcium	k__Bacteria.p__Fusobacteria.c__Fusobacteriia.o__Fusobacteriales.f__Fusobacteriaceae	-0.0215365	0.909688	0.972356
Calcium	k__Bacteria.p__Proteobacteria.c__Alphaproteobacteria.o__Rhodobacterales.f__Rhodobacteraceae	-0.13698	0.49142	0.828336
Calcium	k__Bacteria.p__Proteobacteria.c__Betaproteobacteria.o__Burkholderiales.f__Alcaligenaceae	-0.142119	0.433212	0.805383
Calcium	k__Bacteria.p__Proteobacteria.c__Betaproteobacteria.o__Burkholderiales.f__Comamonadaceae	0.303576	0.0667165	0.40674
Calcium	k__Bacteria.p__Proteobacteria.c__Betaproteobacteria.o__Burkholderiales.f__Oxalobacteraceae	-0.488005	0.00881293	0.141245
Calcium	k__Bacteria.p__Proteobacteria.c__Gammaproteobacteria.o__Enterobacteriales.f__Enterobacteriaceae	0.025893	0.887669	0.971436
Calcium	k__Bacteria.p__Proteobacteria.c__Gammaproteobacteria.o__Pasteurellales.f__Pasteurellaceae	0.0589959	0.746537	0.919135
Calcium	k__Bacteria.p__Proteobacteria.c__Gammaproteobacteria.o__Pseudomonadales.f__Pseudomonadaceae	0.295778	0.0696408	0.413047
Calcium	k__Bacteria.p__Synergistetes.c__Synergistia.o__Synergistales.f__Synergistaceae	0.0787267	0.655101	0.886505
Calcium	k__Bacteria.p__Tenericutes.c__Mollicutes.o__Anaeroplasmatales.f__Anaeroplasmataceae	0.159741	0.348643	0.76193
Calcium	k__Bacteria.p__Verrucomicrobia.c__Opitutae.o__.Cerasicoccales..f__.Cerasicoccaceae.	0.0978506	0.573766	0.859594
Calcium	k__Archaea.p__Euryarchaeota.c__Methanobacteria	-0.0798735	0.671245	0.893301
Calcium	k__Bacteria.p__Cyanobacteria.c__4C0d.2	0.231453	0.188683	0.616621
Calcium	k__Bacteria.p__Cyanobacteria.c__Chloroplast	0.0145134	0.936247	0.982192
Calcium	k__Bacteria.p__Firmicutes.c__Clostridia	-0.0282846	0.876705	0.971436
Calcium	k__Bacteria.p__Lentisphaerae.c__.Lentisphaeria.	0.104713	0.555103	0.852999
Calcium	k__Bacteria.p__Proteobacteria.c__Alphaproteobacteria	-0.0228253	0.900479	0.971436
Calcium	k__Bacteria.p__Proteobacteria.c__Deltaproteobacteria	-0.183281	0.305003	0.729203
Calcium	k__Bacteria.p__Proteobacteria.c__Epsilonproteobacteria	0.193787	0.25261	0.680647
Calcium	k__Bacteria.p__Tenericutes.c__Mollicutes	0.051716	0.78103	0.934276
Calcium	k__Bacteria.p__Tenericutes.c__RF3	-0.108592	0.555259	0.852999
Calcium	k__Bacteria.p__Verrucomicrobia.c__Verrucomicrobiae	-0.436361	0.0160072	0.198494
Calcium	Unweighted_UniFrac_PCoA_MDS1	0.151188	0.413119	0.794703
Calcium	Unweighted_UniFrac_PCoA_MDS2	-0.138224	0.451034	0.817232
Calcium	Unweighted_UniFrac_PCoA_MDS3	0.125179	0.49228	0.828336
Calcium	Unweighted_UniFrac_PCoA_MDS4	-0.0659997	0.721809	0.913092
Calcium	Unweighted_UniFrac_PCoA_MDS5	-0.280225	0.127337	0.535715
Calcium	Unweighted_UniFrac_PCoA_MDS6	-0.374773	0.0398744	0.324412
Calcium	Weighted_UniFrac_PCoA_MDS1	-0.266918	0.158564	0.580202
Calcium	Weighted_UniFrac_PCoA_MDS2	0.00882109	0.961531	0.986324
Calcium	Weighted_UniFrac_PCoA_MDS3	-0.118166	0.520034	0.839361
Calcium	Weighted_UniFrac_PCoA_MDS4	-0.30452	0.0954845	0.480272
Calcium	Weighted_UniFrac_PCoA_MDS5	-0.210486	0.251252	0.679958
Calcium	Weighted_UniFrac_PCoA_MDS6	0.132458	0.464479	0.822844
CCB	shannon	0.178933	0.425729	0.799218
CCB	PD_whole_tree	-0.0246773	0.911034	0.972356
CCB	k__Bacteria.p__Actinobacteria.c__Actinobacteria.o__Actinomycetales.f__Actinomycetaceae	-0.00891705	0.96719	0.987116
CCB	k__Bacteria.p__Actinobacteria.c__Actinobacteria.o__Actinomycetales.f__Micrococcaceae	-0.0663894	0.759703	0.926087
CCB	k__Bacteria.p__Actinobacteria.c__Actinobacteria.o__Bifidobacteriales.f__Bifidobacteriaceae	0.454886	0.0434101	0.335239
CCB	k__Bacteria.p__Actinobacteria.c__Coriobacteriia.o__Coriobacteriales.f__Coriobacteriaceae	0.331447	0.126619	0.535715
CCB	k__Bacteria.p__Bacteroidetes.c__Bacteroidia.o__Bacteroidales.f__Bacteroidaceae	-0.246011	0.230226	0.664365
CCB	k__Bacteria.p__Bacteroidetes.c__Bacteroidia.o__Bacteroidales.f__Porphyromonadaceae	0.107856	0.626015	0.874245
CCB	k__Bacteria.p__Bacteroidetes.c__Bacteroidia.o__Bacteroidales.f__Prevotellaceae	0.314516	0.136498	0.547228
CCB	k__Bacteria.p__Bacteroidetes.c__Bacteroidia.o__Bacteroidales.f__Rikenellaceae	0.252908	0.257981	0.686396
CCB	k__Bacteria.p__Bacteroidetes.c__Bacteroidia.o__Bacteroidales.f__S24.7	-0.0223585	0.920103	0.976436
CCB	k__Bacteria.p__Bacteroidetes.c__Bacteroidia.o__Bacteroidales.f__.Barnesiellaceae.	-0.255776	0.223519	0.662107
CCB	k__Bacteria.p__Bacteroidetes.c__Bacteroidia.o__Bacteroidales.f__.Odoribacteraceae.	0.102571	0.641147	0.880185
CCB	k__Bacteria.p__Bacteroidetes.c__Bacteroidia.o__Bacteroidales.f__.Paraprevotellaceae.	0.0254847	0.906525	0.971778
CCB	k__Bacteria.p__Firmicutes.c__Bacilli.o__Gemellales.f__Gemellaceae	0.00756343	0.971671	0.987875
CCB	k__Bacteria.p__Firmicutes.c__Bacilli.o__Lactobacillales.f__Enterococcaceae	-0.0649877	0.762549	0.926907
CCB	k__Bacteria.p__Firmicutes.c__Bacilli.o__Lactobacillales.f__Lactobacillaceae	-0.170744	0.432763	0.804971
CCB	k__Bacteria.p__Firmicutes.c__Bacilli.o__Lactobacillales.f__Leuconostocaceae	-0.472959	0.0763484	0.429059
CCB	k__Bacteria.p__Firmicutes.c__Bacilli.o__Lactobacillales.f__Streptococcaceae	-0.193564	0.369534	0.772722
CCB	k__Bacteria.p__Firmicutes.c__Bacilli.o__Turicibacterales.f__Turicibacteraceae	0.503521	0.0176965	0.208036
CCB	k__Bacteria.p__Firmicutes.c__Clostridia.o__Clostridiales.f__Christensenellaceae	0.261329	0.238727	0.667303
CCB	k__Bacteria.p__Firmicutes.c__Clostridia.o__Clostridiales.f__Clostridiaceae	0.464098	0.0372274	0.314919
CCB	k__Bacteria.p__Firmicutes.c__Clostridia.o__Clostridiales.f__Dehalobacteriaceae	0.175123	0.425366	0.799218
CCB	k__Bacteria.p__Firmicutes.c__Clostridia.o__Clostridiales.f__EtOH8	-0.365156	0.141477	0.55594
CCB	k__Bacteria.p__Firmicutes.c__Clostridia.o__Clostridiales.f__Eubacteriaceae	0.307327	0.14755	0.559205
CCB	k__Bacteria.p__Firmicutes.c__Clostridia.o__Clostridiales.f__Lachnospiraceae	-0.0243403	0.910627	0.972356
CCB	k__Bacteria.p__Firmicutes.c__Clostridia.o__Clostridiales.f__Peptococcaceae	0.285296	0.187929	0.616621
CCB	k__Bacteria.p__Firmicutes.c__Clostridia.o__Clostridiales.f__Peptostreptococcaceae	0.357148	0.0736638	0.422833
CCB	k__Bacteria.p__Firmicutes.c__Clostridia.o__Clostridiales.f__Ruminococcaceae	0.11451	0.600574	0.866423
CCB	k__Bacteria.p__Firmicutes.c__Clostridia.o__Clostridiales.f__Syntrophomonadaceae	-0.00469371	0.983698	0.993532
CCB	k__Bacteria.p__Firmicutes.c__Clostridia.o__Clostridiales.f__Veillonellaceae	0.213005	0.327912	0.745113
CCB	k__Bacteria.p__Firmicutes.c__Clostridia.o__Clostridiales.f__.Mogibacteriaceae.	0.265482	0.227708	0.663241
CCB	k__Bacteria.p__Firmicutes.c__Clostridia.o__Clostridiales.f__.Tissierellaceae.	-0.00862485	0.968136	0.987116
CCB	k__Bacteria.p__Firmicutes.c__Erysipelotrichi.o__Erysipelotrichales.f__Erysipelotrichaceae	0.351355	0.104753	0.494535
CCB	k__Bacteria.p__Fusobacteria.c__Fusobacteriia.o__Fusobacteriales.f__Fusobacteriaceae	-0.124006	0.56767	0.856349
CCB	k__Bacteria.p__Proteobacteria.c__Alphaproteobacteria.o__Rhodobacterales.f__Rhodobacteraceae	0.161262	0.414409	0.794703
CCB	k__Bacteria.p__Proteobacteria.c__Betaproteobacteria.o__Burkholderiales.f__Alcaligenaceae	0.160375	0.462282	0.822844
CCB	k__Bacteria.p__Proteobacteria.c__Betaproteobacteria.o__Burkholderiales.f__Comamonadaceae	0.293357	0.142238	0.55594
CCB	k__Bacteria.p__Proteobacteria.c__Betaproteobacteria.o__Burkholderiales.f__Oxalobacteraceae	0.200062	0.364217	0.769021
CCB	k__Bacteria.p__Proteobacteria.c__Gammaproteobacteria.o__Enterobacteriales.f__Enterobacteriaceae	0.13584	0.528268	0.84519
CCB	k__Bacteria.p__Proteobacteria.c__Gammaproteobacteria.o__Pasteurellales.f__Pasteurellaceae	0.0477128	0.824625	0.949117
CCB	k__Bacteria.p__Proteobacteria.c__Gammaproteobacteria.o__Pseudomonadales.f__Pseudomonadaceae	-0.264681	0.266468	0.691402
CCB	k__Bacteria.p__Synergistetes.c__Synergistia.o__Synergistales.f__Synergistaceae	-0.0491859	0.827203	0.949117
CCB	k__Bacteria.p__Tenericutes.c__Mollicutes.o__Anaeroplasmatales.f__Anaeroplasmataceae	0.0872375	0.694423	0.906081
CCB	k__Bacteria.p__Verrucomicrobia.c__Opitutae.o__.Cerasicoccales..f__.Cerasicoccaceae.	0.0842153	0.699381	0.908194
CCB	k__Archaea.p__Euryarchaeota.c__Methanobacteria	0.0217395	0.919698	0.976436
CCB	k__Bacteria.p__Cyanobacteria.c__4C0d.2	0.162454	0.454647	0.820034
CCB	k__Bacteria.p__Cyanobacteria.c__Chloroplast	-0.196979	0.390047	0.785165
CCB	k__Bacteria.p__Firmicutes.c__Clostridia	0.138028	0.530647	0.847288
CCB	k__Bacteria.p__Lentisphaerae.c__.Lentisphaeria.	0.10897	0.620072	0.870485
CCB	k__Bacteria.p__Proteobacteria.c__Alphaproteobacteria	-0.0130764	0.953025	0.985759
CCB	k__Bacteria.p__Proteobacteria.c__Deltaproteobacteria	0.186203	0.400823	0.794011
CCB	k__Bacteria.p__Proteobacteria.c__Epsilonproteobacteria	0.0633844	0.770106	0.929448
CCB	k__Bacteria.p__Tenericutes.c__Mollicutes	0.269297	0.225551	0.663241
CCB	k__Bacteria.p__Tenericutes.c__RF3	0.0461658	0.836112	0.951207
CCB	k__Bacteria.p__Verrucomicrobia.c__Verrucomicrobiae	-0.064553	0.765298	0.927898
CCB	Unweighted_UniFrac_PCoA_MDS1	-0.0321192	0.884372	0.971436
CCB	Unweighted_UniFrac_PCoA_MDS2	0.33347	0.12802	0.535715
CCB	Unweighted_UniFrac_PCoA_MDS3	0.073086	0.738152	0.915185
CCB	Unweighted_UniFrac_PCoA_MDS4	0.152415	0.477762	0.827706
CCB	Unweighted_UniFrac_PCoA_MDS5	0.0496706	0.818373	0.947117
CCB	Unweighted_UniFrac_PCoA_MDS6	0.154056	0.478447	0.827706
CCB	Weighted_UniFrac_PCoA_MDS1	0.404923	0.0498583	0.355808
CCB	Weighted_UniFrac_PCoA_MDS2	-0.0816681	0.707902	0.911704
CCB	Weighted_UniFrac_PCoA_MDS3	-0.11561	0.592275	0.862707
CCB	Weighted_UniFrac_PCoA_MDS4	-0.0777649	0.720182	0.913092
CCB	Weighted_UniFrac_PCoA_MDS5	-0.0779469	0.7178	0.913092
CCB	Weighted_UniFrac_PCoA_MDS6	-0.206012	0.350375	0.763479
Cholecalciferol	shannon	-0.127214	0.465438	0.822982
Cholecalciferol	PD_whole_tree	-0.13689	0.438995	0.810387
Cholecalciferol	k__Bacteria.p__Actinobacteria.c__Actinobacteria.o__Actinomycetales.f__Actinomycetaceae	0.0112008	0.949209	0.984726
Cholecalciferol	k__Bacteria.p__Actinobacteria.c__Actinobacteria.o__Actinomycetales.f__Micrococcaceae	0.271538	0.100063	0.489225
Cholecalciferol	k__Bacteria.p__Actinobacteria.c__Actinobacteria.o__Bifidobacteriales.f__Bifidobacteriaceae	-0.179356	0.301548	0.726521
Cholecalciferol	k__Bacteria.p__Actinobacteria.c__Coriobacteriia.o__Coriobacteriales.f__Coriobacteriaceae	-0.120538	0.491963	0.828336
Cholecalciferol	k__Bacteria.p__Bacteroidetes.c__Bacteroidia.o__Bacteroidales.f__Bacteroidaceae	0.259905	0.161708	0.582282
Cholecalciferol	k__Bacteria.p__Bacteroidetes.c__Bacteroidia.o__Bacteroidales.f__Porphyromonadaceae	-0.229122	0.174396	0.600452
Cholecalciferol	k__Bacteria.p__Bacteroidetes.c__Bacteroidia.o__Bacteroidales.f__Prevotellaceae	-0.145592	0.412818	0.794703
Cholecalciferol	k__Bacteria.p__Bacteroidetes.c__Bacteroidia.o__Bacteroidales.f__Rikenellaceae	-0.0993458	0.569276	0.857869
Cholecalciferol	k__Bacteria.p__Bacteroidetes.c__Bacteroidia.o__Bacteroidales.f__S24.7	-0.0142686	0.934702	0.982192
Cholecalciferol	k__Bacteria.p__Bacteroidetes.c__Bacteroidia.o__Bacteroidales.f__.Barnesiellaceae.	-0.136484	0.425828	0.799218
Cholecalciferol	k__Bacteria.p__Bacteroidetes.c__Bacteroidia.o__Bacteroidales.f__.Odoribacteraceae.	-0.197159	0.25008	0.679494
Cholecalciferol	k__Bacteria.p__Bacteroidetes.c__Bacteroidia.o__Bacteroidales.f__.Paraprevotellaceae.	-0.35799	0.0500745	0.355808
Cholecalciferol	k__Bacteria.p__Firmicutes.c__Bacilli.o__Gemellales.f__Gemellaceae	0.428921	0.00921741	0.144216
Cholecalciferol	k__Bacteria.p__Firmicutes.c__Bacilli.o__Lactobacillales.f__Enterococcaceae	0.0963226	0.580809	0.859758
Cholecalciferol	k__Bacteria.p__Firmicutes.c__Bacilli.o__Lactobacillales.f__Lactobacillaceae	-0.0661924	0.716952	0.913092
Cholecalciferol	k__Bacteria.p__Firmicutes.c__Bacilli.o__Lactobacillales.f__Leuconostocaceae	0.0600843	0.728954	0.913092
Cholecalciferol	k__Bacteria.p__Firmicutes.c__Bacilli.o__Lactobacillales.f__Streptococcaceae	0.0870618	0.625426	0.873811
Cholecalciferol	k__Bacteria.p__Firmicutes.c__Bacilli.o__Turicibacterales.f__Turicibacteraceae	-0.13888	0.432391	0.804703
Cholecalciferol	k__Bacteria.p__Firmicutes.c__Clostridia.o__Clostridiales.f__Christensenellaceae	0.0094786	0.957267	0.986122
Cholecalciferol	k__Bacteria.p__Firmicutes.c__Clostridia.o__Clostridiales.f__Clostridiaceae	0.0964138	0.588101	0.861765
Cholecalciferol	k__Bacteria.p__Firmicutes.c__Clostridia.o__Clostridiales.f__Dehalobacteriaceae	-0.0484494	0.783308	0.935354
Cholecalciferol	k__Bacteria.p__Firmicutes.c__Clostridia.o__Clostridiales.f__EtOH8	0.0375276	0.826634	0.949117
Cholecalciferol	k__Bacteria.p__Firmicutes.c__Clostridia.o__Clostridiales.f__Eubacteriaceae	0.32977	0.0506513	0.355875
Cholecalciferol	k__Bacteria.p__Firmicutes.c__Clostridia.o__Clostridiales.f__Lachnospiraceae	0.101827	0.564445	0.855172
Cholecalciferol	k__Bacteria.p__Firmicutes.c__Clostridia.o__Clostridiales.f__Peptococcaceae	-0.261353	0.14194	0.55594
Cholecalciferol	k__Bacteria.p__Firmicutes.c__Clostridia.o__Clostridiales.f__Peptostreptococcaceae	0.164868	0.336136	0.748946
Cholecalciferol	k__Bacteria.p__Firmicutes.c__Clostridia.o__Clostridiales.f__Ruminococcaceae	-0.103159	0.551595	0.852999
Cholecalciferol	k__Bacteria.p__Firmicutes.c__Clostridia.o__Clostridiales.f__Syntrophomonadaceae	0.0771347	0.639876	0.880185
Cholecalciferol	k__Bacteria.p__Firmicutes.c__Clostridia.o__Clostridiales.f__Veillonellaceae	0.122035	0.492181	0.828336
Cholecalciferol	k__Bacteria.p__Firmicutes.c__Clostridia.o__Clostridiales.f__.Mogibacteriaceae.	-0.105253	0.5484	0.852999
Cholecalciferol	k__Bacteria.p__Firmicutes.c__Clostridia.o__Clostridiales.f__.Tissierellaceae.	-0.0953566	0.595888	0.86523
Cholecalciferol	k__Bacteria.p__Firmicutes.c__Erysipelotrichi.o__Erysipelotrichales.f__Erysipelotrichaceae	-0.227945	0.194286	0.624543
Cholecalciferol	k__Bacteria.p__Fusobacteria.c__Fusobacteriia.o__Fusobacteriales.f__Fusobacteriaceae	0.000562175	0.997509	0.999205
Cholecalciferol	k__Bacteria.p__Proteobacteria.c__Alphaproteobacteria.o__Rhodobacterales.f__Rhodobacteraceae	-0.165803	0.39395	0.78701
Cholecalciferol	k__Bacteria.p__Proteobacteria.c__Betaproteobacteria.o__Burkholderiales.f__Alcaligenaceae	-0.0518802	0.767409	0.928262
Cholecalciferol	k__Bacteria.p__Proteobacteria.c__Betaproteobacteria.o__Burkholderiales.f__Comamonadaceae	0.258356	0.108633	0.501716
Cholecalciferol	k__Bacteria.p__Proteobacteria.c__Betaproteobacteria.o__Burkholderiales.f__Oxalobacteraceae	-0.381831	0.0317022	0.289661
Cholecalciferol	k__Bacteria.p__Proteobacteria.c__Gammaproteobacteria.o__Enterobacteriales.f__Enterobacteriaceae	-0.00405533	0.981613	0.992636
Cholecalciferol	k__Bacteria.p__Proteobacteria.c__Gammaproteobacteria.o__Pasteurellales.f__Pasteurellaceae	0.038998	0.823948	0.949117
Cholecalciferol	k__Bacteria.p__Proteobacteria.c__Gammaproteobacteria.o__Pseudomonadales.f__Pseudomonadaceae	0.328817	0.0329785	0.296723
Cholecalciferol	k__Bacteria.p__Synergistetes.c__Synergistia.o__Synergistales.f__Synergistaceae	0.104937	0.532658	0.847982
Cholecalciferol	k__Bacteria.p__Tenericutes.c__Mollicutes.o__Anaeroplasmatales.f__Anaeroplasmataceae	0.149212	0.364698	0.769021
Cholecalciferol	k__Bacteria.p__Verrucomicrobia.c__Opitutae.o__.Cerasicoccales..f__.Cerasicoccaceae.	0.0794905	0.636619	0.87962
Cholecalciferol	k__Archaea.p__Euryarchaeota.c__Methanobacteria	0.017912	0.918039	0.975701
Cholecalciferol	k__Bacteria.p__Cyanobacteria.c__4C0d.2	0.256542	0.128324	0.535842
Cholecalciferol	k__Bacteria.p__Cyanobacteria.c__Chloroplast	0.0377507	0.827375	0.949117
Cholecalciferol	k__Bacteria.p__Firmicutes.c__Clostridia	-0.00627498	0.971476	0.987875
Cholecalciferol	k__Bacteria.p__Lentisphaerae.c__.Lentisphaeria.	0.133786	0.430689	0.804153
Cholecalciferol	k__Bacteria.p__Proteobacteria.c__Alphaproteobacteria	-0.044389	0.800365	0.942181
Cholecalciferol	k__Bacteria.p__Proteobacteria.c__Deltaproteobacteria	-0.111698	0.518095	0.839361
Cholecalciferol	k__Bacteria.p__Proteobacteria.c__Epsilonproteobacteria	0.163936	0.3184	0.736554
Cholecalciferol	k__Bacteria.p__Tenericutes.c__Mollicutes	0.0977321	0.584304	0.8598
Cholecalciferol	k__Bacteria.p__Tenericutes.c__RF3	-0.0644116	0.71459	0.913092
Cholecalciferol	k__Bacteria.p__Verrucomicrobia.c__Verrucomicrobiae	-0.341216	0.050058	0.355808
Cholecalciferol	Unweighted_UniFrac_PCoA_MDS1	0.120753	0.496155	0.830684
Cholecalciferol	Unweighted_UniFrac_PCoA_MDS2	-0.104708	0.551924	0.852999
Cholecalciferol	Unweighted_UniFrac_PCoA_MDS3	0.189485	0.279904	0.704943
Cholecalciferol	Unweighted_UniFrac_PCoA_MDS4	-0.116222	0.513749	0.839183
Cholecalciferol	Unweighted_UniFrac_PCoA_MDS5	-0.268055	0.128354	0.535842
Cholecalciferol	Unweighted_UniFrac_PCoA_MDS6	-0.380825	0.0294808	0.282504
Cholecalciferol	Weighted_UniFrac_PCoA_MDS1	-0.302378	0.0974423	0.483283
Cholecalciferol	Weighted_UniFrac_PCoA_MDS2	-0.000365998	0.998337	0.999299
Cholecalciferol	Weighted_UniFrac_PCoA_MDS3	-0.0895821	0.611505	0.869783
Cholecalciferol	Weighted_UniFrac_PCoA_MDS4	-0.239086	0.174092	0.599988
Cholecalciferol	Weighted_UniFrac_PCoA_MDS5	-0.133549	0.447835	0.814105
Cholecalciferol	Weighted_UniFrac_PCoA_MDS6	0.0968878	0.578987	0.859758
Clopidogrel	shannon	-3.64623	0.0301347	0.285674
Clopidogrel	PD_whole_tree	-1.5736	0.439863	0.810503
Clopidogrel	k__Bacteria.p__Actinobacteria.c__Actinobacteria.o__Actinomycetales.f__Actinomycetaceae	1.67426	0.391879	0.785913
Clopidogrel	k__Bacteria.p__Actinobacteria.c__Actinobacteria.o__Actinomycetales.f__Micrococcaceae	0.202514	0.918225	0.975701
Clopidogrel	k__Bacteria.p__Actinobacteria.c__Actinobacteria.o__Bifidobacteriales.f__Bifidobacteriaceae	-0.0694529	0.972358	0.988008
Clopidogrel	k__Bacteria.p__Actinobacteria.c__Coriobacteriia.o__Coriobacteriales.f__Coriobacteriaceae	-4.24226	0.0291342	0.280705
Clopidogrel	k__Bacteria.p__Bacteroidetes.c__Bacteroidia.o__Bacteroidales.f__Bacteroidaceae	0.428118	0.837284	0.951207
Clopidogrel	k__Bacteria.p__Bacteroidetes.c__Bacteroidia.o__Bacteroidales.f__Porphyromonadaceae	-1.38683	0.44239	0.811302
Clopidogrel	k__Bacteria.p__Bacteroidetes.c__Bacteroidia.o__Bacteroidales.f__Prevotellaceae	0.239041	0.903908	0.971436
Clopidogrel	k__Bacteria.p__Bacteroidetes.c__Bacteroidia.o__Bacteroidales.f__Rikenellaceae	-3.10834	0.0687448	0.412702
Clopidogrel	k__Bacteria.p__Bacteroidetes.c__Bacteroidia.o__Bacteroidales.f__S24.7	1.36016	0.439571	0.810387
Clopidogrel	k__Bacteria.p__Bacteroidetes.c__Bacteroidia.o__Bacteroidales.f__.Barnesiellaceae.	-3.11514	0.0641296	0.398517
Clopidogrel	k__Bacteria.p__Bacteroidetes.c__Bacteroidia.o__Bacteroidales.f__.Odoribacteraceae.	-1.28629	0.484377	0.827706
Clopidogrel	k__Bacteria.p__Bacteroidetes.c__Bacteroidia.o__Bacteroidales.f__.Paraprevotellaceae.	1.08984	0.568378	0.857052
Clopidogrel	k__Bacteria.p__Firmicutes.c__Bacilli.o__Gemellales.f__Gemellaceae	1.26989	0.480137	0.827706
Clopidogrel	k__Bacteria.p__Firmicutes.c__Bacilli.o__Lactobacillales.f__Enterococcaceae	2.94799	0.0436132	0.335239
Clopidogrel	k__Bacteria.p__Firmicutes.c__Bacilli.o__Lactobacillales.f__Lactobacillaceae	0.244341	0.903957	0.971436
Clopidogrel	k__Bacteria.p__Firmicutes.c__Bacilli.o__Lactobacillales.f__Leuconostocaceae	0.577096	0.742336	0.916763
Clopidogrel	k__Bacteria.p__Firmicutes.c__Bacilli.o__Lactobacillales.f__Streptococcaceae	-1.1821	0.566341	0.855327
Clopidogrel	k__Bacteria.p__Firmicutes.c__Bacilli.o__Turicibacterales.f__Turicibacteraceae	-3.36562	0.122111	0.525959
Clopidogrel	k__Bacteria.p__Firmicutes.c__Clostridia.o__Clostridiales.f__Christensenellaceae	-2.7261	0.160547	0.580873
Clopidogrel	k__Bacteria.p__Firmicutes.c__Clostridia.o__Clostridiales.f__Clostridiaceae	0.629627	0.760066	0.926087
Clopidogrel	k__Bacteria.p__Firmicutes.c__Clostridia.o__Clostridiales.f__Dehalobacteriaceae	-1.34649	0.502028	0.834589
Clopidogrel	k__Bacteria.p__Firmicutes.c__Clostridia.o__Clostridiales.f__EtOH8	-2.38074	0.359403	0.767885
Clopidogrel	k__Bacteria.p__Firmicutes.c__Clostridia.o__Clostridiales.f__Eubacteriaceae	-1.65467	0.445965	0.812433
Clopidogrel	k__Bacteria.p__Firmicutes.c__Clostridia.o__Clostridiales.f__Lachnospiraceae	-1.77389	0.343956	0.758655
Clopidogrel	k__Bacteria.p__Firmicutes.c__Clostridia.o__Clostridiales.f__Peptococcaceae	0.500581	0.80222	0.942409
Clopidogrel	k__Bacteria.p__Firmicutes.c__Clostridia.o__Clostridiales.f__Peptostreptococcaceae	2.46322	0.122696	0.525959
Clopidogrel	k__Bacteria.p__Firmicutes.c__Clostridia.o__Clostridiales.f__Ruminococcaceae	-3.68377	0.00568365	0.111315
Clopidogrel	k__Bacteria.p__Firmicutes.c__Clostridia.o__Clostridiales.f__Syntrophomonadaceae	0.713827	0.664955	0.8903
Clopidogrel	k__Bacteria.p__Firmicutes.c__Clostridia.o__Clostridiales.f__Veillonellaceae	0.695559	0.733364	0.913092
Clopidogrel	k__Bacteria.p__Firmicutes.c__Clostridia.o__Clostridiales.f__.Mogibacteriaceae.	-4.26489	0.00794231	0.134832
Clopidogrel	k__Bacteria.p__Firmicutes.c__Clostridia.o__Clostridiales.f__.Tissierellaceae.	2.32272	0.151985	0.568699
Clopidogrel	k__Bacteria.p__Firmicutes.c__Erysipelotrichi.o__Erysipelotrichales.f__Erysipelotrichaceae	-1.47128	0.460823	0.822598
Clopidogrel	k__Bacteria.p__Fusobacteria.c__Fusobacteriia.o__Fusobacteriales.f__Fusobacteriaceae	-5.11168	0.165546	0.58954
Clopidogrel	k__Bacteria.p__Proteobacteria.c__Alphaproteobacteria.o__Rhodobacterales.f__Rhodobacteraceae	1.84146	0.10393	0.493948
Clopidogrel	k__Bacteria.p__Proteobacteria.c__Betaproteobacteria.o__Burkholderiales.f__Alcaligenaceae	-1.60836	0.389588	0.785165
Clopidogrel	k__Bacteria.p__Proteobacteria.c__Betaproteobacteria.o__Burkholderiales.f__Comamonadaceae	1.68066	0.285841	0.709608
Clopidogrel	k__Bacteria.p__Proteobacteria.c__Betaproteobacteria.o__Burkholderiales.f__Oxalobacteraceae	0.458868	0.816511	0.945689
Clopidogrel	k__Bacteria.p__Proteobacteria.c__Gammaproteobacteria.o__Enterobacteriales.f__Enterobacteriaceae	-1.15844	0.57086	0.858963
Clopidogrel	k__Bacteria.p__Proteobacteria.c__Gammaproteobacteria.o__Pasteurellales.f__Pasteurellaceae	-0.07998	0.968305	0.987116
Clopidogrel	k__Bacteria.p__Proteobacteria.c__Gammaproteobacteria.o__Pseudomonadales.f__Pseudomonadaceae	-1.52847	0.584037	0.8598
Clopidogrel	k__Bacteria.p__Synergistetes.c__Synergistia.o__Synergistales.f__Synergistaceae	2.09826	0.161515	0.582178
Clopidogrel	k__Bacteria.p__Tenericutes.c__Mollicutes.o__Anaeroplasmatales.f__Anaeroplasmataceae	1.46623	0.36463	0.769021
Clopidogrel	k__Bacteria.p__Verrucomicrobia.c__Opitutae.o__.Cerasicoccales..f__.Cerasicoccaceae.	0.54602	0.765013	0.927898
Clopidogrel	k__Archaea.p__Euryarchaeota.c__Methanobacteria	-2.89229	0.335428	0.748946
Clopidogrel	k__Bacteria.p__Cyanobacteria.c__4C0d.2	-0.901914	0.670971	0.89328
Clopidogrel	k__Bacteria.p__Cyanobacteria.c__Chloroplast	-0.218524	0.91504	0.974573
Clopidogrel	k__Bacteria.p__Firmicutes.c__Clostridia	-3.85391	0.00657479	0.119837
Clopidogrel	k__Bacteria.p__Lentisphaerae.c__.Lentisphaeria.	-0.28753	0.887683	0.971436
Clopidogrel	k__Bacteria.p__Proteobacteria.c__Alphaproteobacteria	-1.58172	0.45064	0.817161
Clopidogrel	k__Bacteria.p__Proteobacteria.c__Deltaproteobacteria	-2.87663	0.0975861	0.483283
Clopidogrel	k__Bacteria.p__Proteobacteria.c__Epsilonproteobacteria	0.737559	0.673892	0.89351
Clopidogrel	k__Bacteria.p__Tenericutes.c__Mollicutes	0.381502	0.851999	0.959184
Clopidogrel	k__Bacteria.p__Tenericutes.c__RF3	-1.52107	0.47927	0.827706
Clopidogrel	k__Bacteria.p__Verrucomicrobia.c__Verrucomicrobiae	0.272814	0.892827	0.971436
Clopidogrel	Unweighted_UniFrac_PCoA_MDS1	0.546677	0.786386	0.935354
Clopidogrel	Unweighted_UniFrac_PCoA_MDS2	-1.03059	0.60628	0.868276
Clopidogrel	Unweighted_UniFrac_PCoA_MDS3	-5.67841	0.00306973	0.0825634
Clopidogrel	Unweighted_UniFrac_PCoA_MDS4	2.1852	0.268795	0.694781
Clopidogrel	Unweighted_UniFrac_PCoA_MDS5	-5.27839	0.00906561	0.142471
Clopidogrel	Unweighted_UniFrac_PCoA_MDS6	-2.28159	0.242088	0.671392
Clopidogrel	Weighted_UniFrac_PCoA_MDS1	2.13997	0.226592	0.663241
Clopidogrel	Weighted_UniFrac_PCoA_MDS2	3.70043	0.0274215	0.270091
Clopidogrel	Weighted_UniFrac_PCoA_MDS3	2.06782	0.329462	0.745825
Clopidogrel	Weighted_UniFrac_PCoA_MDS4	-2.55196	0.17208	0.598251
Clopidogrel	Weighted_UniFrac_PCoA_MDS5	1.19423	0.552807	0.852999
Clopidogrel	Weighted_UniFrac_PCoA_MDS6	-1.17659	0.598396	0.865863
Contraceptive	shannon	1.03656	0.308873	0.731496
Contraceptive	PD_whole_tree	0.865546	0.356505	0.766888
Contraceptive	k__Bacteria.p__Actinobacteria.c__Actinobacteria.o__Actinomycetales.f__Actinomycetaceae	1.30712	0.160499	0.580873
Contraceptive	k__Bacteria.p__Actinobacteria.c__Actinobacteria.o__Actinomycetales.f__Micrococcaceae	-0.327938	0.75177	0.922046
Contraceptive	k__Bacteria.p__Actinobacteria.c__Actinobacteria.o__Bifidobacteriales.f__Bifidobacteriaceae	-0.35486	0.706364	0.911238
Contraceptive	k__Bacteria.p__Actinobacteria.c__Coriobacteriia.o__Coriobacteriales.f__Coriobacteriaceae	0.645263	0.504594	0.83728
Contraceptive	k__Bacteria.p__Bacteroidetes.c__Bacteroidia.o__Bacteroidales.f__Bacteroidaceae	-0.26833	0.775699	0.932419
Contraceptive	k__Bacteria.p__Bacteroidetes.c__Bacteroidia.o__Bacteroidales.f__Porphyromonadaceae	-0.446578	0.620172	0.870485
Contraceptive	k__Bacteria.p__Bacteroidetes.c__Bacteroidia.o__Bacteroidales.f__Prevotellaceae	-0.769634	0.442207	0.811302
Contraceptive	k__Bacteria.p__Bacteroidetes.c__Bacteroidia.o__Bacteroidales.f__Rikenellaceae	0.117807	0.902764	0.971436
Contraceptive	k__Bacteria.p__Bacteroidetes.c__Bacteroidia.o__Bacteroidales.f__S24.7	-0.925069	0.379309	0.776629
Contraceptive	k__Bacteria.p__Bacteroidetes.c__Bacteroidia.o__Bacteroidales.f__.Barnesiellaceae.	0.0348236	0.970574	0.987327
Contraceptive	k__Bacteria.p__Bacteroidetes.c__Bacteroidia.o__Bacteroidales.f__.Odoribacteraceae.	0.470993	0.641469	0.880185
Contraceptive	k__Bacteria.p__Bacteroidetes.c__Bacteroidia.o__Bacteroidales.f__.Paraprevotellaceae.	-2.09809	0.0620667	0.391907
Contraceptive	k__Bacteria.p__Firmicutes.c__Bacilli.o__Gemellales.f__Gemellaceae	1.12006	0.188529	0.616621
Contraceptive	k__Bacteria.p__Firmicutes.c__Bacilli.o__Lactobacillales.f__Enterococcaceae	1.84146	0.0143729	0.184137
Contraceptive	k__Bacteria.p__Firmicutes.c__Bacilli.o__Lactobacillales.f__Lactobacillaceae	0.70167	0.456427	0.821337
Contraceptive	k__Bacteria.p__Firmicutes.c__Bacilli.o__Lactobacillales.f__Leuconostocaceae	0.982784	0.152944	0.570475
Contraceptive	k__Bacteria.p__Firmicutes.c__Bacilli.o__Lactobacillales.f__Streptococcaceae	1.54825	0.114105	0.509925
Contraceptive	k__Bacteria.p__Firmicutes.c__Bacilli.o__Turicibacterales.f__Turicibacteraceae	-0.963911	0.326245	0.744829
Contraceptive	k__Bacteria.p__Firmicutes.c__Clostridia.o__Clostridiales.f__Christensenellaceae	0.944186	0.328297	0.745113
Contraceptive	k__Bacteria.p__Firmicutes.c__Clostridia.o__Clostridiales.f__Clostridiaceae	-0.379797	0.687989	0.903296
Contraceptive	k__Bacteria.p__Firmicutes.c__Clostridia.o__Clostridiales.f__Dehalobacteriaceae	0.583785	0.543096	0.852999
Contraceptive	k__Bacteria.p__Firmicutes.c__Clostridia.o__Clostridiales.f__EtOH8	0.739564	0.364149	0.769021
Contraceptive	k__Bacteria.p__Firmicutes.c__Clostridia.o__Clostridiales.f__Eubacteriaceae	1.33642	0.120729	0.525089
Contraceptive	k__Bacteria.p__Firmicutes.c__Clostridia.o__Clostridiales.f__Lachnospiraceae	0.52438	0.589156	0.861765
Contraceptive	k__Bacteria.p__Firmicutes.c__Clostridia.o__Clostridiales.f__Peptococcaceae	-0.177927	0.852035	0.959184
Contraceptive	k__Bacteria.p__Firmicutes.c__Clostridia.o__Clostridiales.f__Peptostreptococcaceae	-1.23887	0.276549	0.702025
Contraceptive	k__Bacteria.p__Firmicutes.c__Clostridia.o__Clostridiales.f__Ruminococcaceae	1.69994	0.143615	0.557436
Contraceptive	k__Bacteria.p__Firmicutes.c__Clostridia.o__Clostridiales.f__Syntrophomonadaceae	0.387238	0.617592	0.870485
Contraceptive	k__Bacteria.p__Firmicutes.c__Clostridia.o__Clostridiales.f__Veillonellaceae	-0.715169	0.45401	0.820034
Contraceptive	k__Bacteria.p__Firmicutes.c__Clostridia.o__Clostridiales.f__.Mogibacteriaceae.	1.81128	0.0860694	0.457191
Contraceptive	k__Bacteria.p__Firmicutes.c__Clostridia.o__Clostridiales.f__.Tissierellaceae.	-0.740106	0.483622	0.827706
Contraceptive	k__Bacteria.p__Firmicutes.c__Erysipelotrichi.o__Erysipelotrichales.f__Erysipelotrichaceae	1.38553	0.151563	0.568323
Contraceptive	k__Bacteria.p__Fusobacteria.c__Fusobacteriia.o__Fusobacteriales.f__Fusobacteriaceae	-0.214259	0.840428	0.952333
Contraceptive	k__Bacteria.p__Proteobacteria.c__Alphaproteobacteria.o__Rhodobacterales.f__Rhodobacteraceae	-2.23345	0.169392	0.596583
Contraceptive	k__Bacteria.p__Proteobacteria.c__Betaproteobacteria.o__Burkholderiales.f__Alcaligenaceae	0.129227	0.894856	0.971436
Contraceptive	k__Bacteria.p__Proteobacteria.c__Betaproteobacteria.o__Burkholderiales.f__Comamonadaceae	-0.968808	0.401411	0.794703
Contraceptive	k__Bacteria.p__Proteobacteria.c__Betaproteobacteria.o__Burkholderiales.f__Oxalobacteraceae	0.829636	0.362779	0.769021
Contraceptive	k__Bacteria.p__Proteobacteria.c__Gammaproteobacteria.o__Enterobacteriales.f__Enterobacteriaceae	0.891465	0.345932	0.759762
Contraceptive	k__Bacteria.p__Proteobacteria.c__Gammaproteobacteria.o__Pasteurellales.f__Pasteurellaceae	0.51057	0.586911	0.861765
Contraceptive	k__Bacteria.p__Proteobacteria.c__Gammaproteobacteria.o__Pseudomonadales.f__Pseudomonadaceae	0.698097	0.389625	0.785165
Contraceptive	k__Bacteria.p__Synergistetes.c__Synergistia.o__Synergistales.f__Synergistaceae	-0.223696	0.81541	0.945689
Contraceptive	k__Bacteria.p__Tenericutes.c__Mollicutes.o__Anaeroplasmatales.f__Anaeroplasmataceae	-1.13725	0.310468	0.731496
Contraceptive	k__Bacteria.p__Verrucomicrobia.c__Opitutae.o__.Cerasicoccales..f__.Cerasicoccaceae.	-0.0742851	0.935996	0.982192
Contraceptive	k__Archaea.p__Euryarchaeota.c__Methanobacteria	-0.522681	0.625457	0.873811
Contraceptive	k__Bacteria.p__Cyanobacteria.c__4C0d.2	0.961497	0.263367	0.689581
Contraceptive	k__Bacteria.p__Cyanobacteria.c__Chloroplast	1.94069	0.00573217	0.111315
Contraceptive	k__Bacteria.p__Firmicutes.c__Clostridia	1.06476	0.315075	0.733688
Contraceptive	k__Bacteria.p__Lentisphaerae.c__.Lentisphaeria.	-0.929651	0.36254	0.769021
Contraceptive	k__Bacteria.p__Proteobacteria.c__Alphaproteobacteria	0.587636	0.524912	0.84291
Contraceptive	k__Bacteria.p__Proteobacteria.c__Deltaproteobacteria	0.630781	0.526749	0.844709
Contraceptive	k__Bacteria.p__Proteobacteria.c__Epsilonproteobacteria	-0.356885	0.721097	0.913092
Contraceptive	k__Bacteria.p__Tenericutes.c__Mollicutes	-0.20847	0.829404	0.949117
Contraceptive	k__Bacteria.p__Tenericutes.c__RF3	-0.331626	0.726224	0.913092
Contraceptive	k__Bacteria.p__Verrucomicrobia.c__Verrucomicrobiae	1.32177	0.190925	0.621078
Contraceptive	Unweighted_UniFrac_PCoA_MDS1	-0.452678	0.644204	0.881826
Contraceptive	Unweighted_UniFrac_PCoA_MDS2	-0.243081	0.798735	0.942181
Contraceptive	Unweighted_UniFrac_PCoA_MDS3	1.49146	0.12049	0.524695
Contraceptive	Unweighted_UniFrac_PCoA_MDS4	0.722065	0.453429	0.820034
Contraceptive	Unweighted_UniFrac_PCoA_MDS5	1.16574	0.21874	0.656513
Contraceptive	Unweighted_UniFrac_PCoA_MDS6	-0.0887966	0.92653	0.979435
Contraceptive	Weighted_UniFrac_PCoA_MDS1	-0.190104	0.844875	0.955629
Contraceptive	Weighted_UniFrac_PCoA_MDS2	-1.52376	0.14292	0.556571
Contraceptive	Weighted_UniFrac_PCoA_MDS3	-0.391745	0.682031	0.899873
Contraceptive	Weighted_UniFrac_PCoA_MDS4	0.362331	0.716919	0.913092
Contraceptive	Weighted_UniFrac_PCoA_MDS5	-1.2675	0.183021	0.610328
Contraceptive	Weighted_UniFrac_PCoA_MDS6	0.463955	0.618208	0.870485
Coumarin	shannon	-0.142641	0.908919	0.972213
Coumarin	PD_whole_tree	-1.57494	0.217082	0.654391
Coumarin	k__Bacteria.p__Actinobacteria.c__Actinobacteria.o__Actinomycetales.f__Actinomycetaceae	0.643665	0.590505	0.861765
Coumarin	k__Bacteria.p__Actinobacteria.c__Actinobacteria.o__Actinomycetales.f__Micrococcaceae	-0.0515936	0.965124	0.986324
Coumarin	k__Bacteria.p__Actinobacteria.c__Actinobacteria.o__Bifidobacteriales.f__Bifidobacteriaceae	0.966867	0.445832	0.812433
Coumarin	k__Bacteria.p__Actinobacteria.c__Coriobacteriia.o__Coriobacteriales.f__Coriobacteriaceae	-0.864265	0.464891	0.822982
Coumarin	k__Bacteria.p__Bacteroidetes.c__Bacteroidia.o__Bacteroidales.f__Bacteroidaceae	-0.651465	0.559236	0.853984
Coumarin	k__Bacteria.p__Bacteroidetes.c__Bacteroidia.o__Bacteroidales.f__Porphyromonadaceae	-0.4293	0.716466	0.913092
Coumarin	k__Bacteria.p__Bacteroidetes.c__Bacteroidia.o__Bacteroidales.f__Prevotellaceae	-0.496132	0.696489	0.906682
Coumarin	k__Bacteria.p__Bacteroidetes.c__Bacteroidia.o__Bacteroidales.f__Rikenellaceae	0.561442	0.653727	0.886001
Coumarin	k__Bacteria.p__Bacteroidetes.c__Bacteroidia.o__Bacteroidales.f__S24.7	-3.69536	0.0722259	0.417305
Coumarin	k__Bacteria.p__Bacteroidetes.c__Bacteroidia.o__Bacteroidales.f__.Barnesiellaceae.	-0.753557	0.515141	0.839268
Coumarin	k__Bacteria.p__Bacteroidetes.c__Bacteroidia.o__Bacteroidales.f__.Odoribacteraceae.	0.874518	0.499594	0.831909
Coumarin	k__Bacteria.p__Bacteroidetes.c__Bacteroidia.o__Bacteroidales.f__.Paraprevotellaceae.	-2.12228	0.139739	0.552236
Coumarin	k__Bacteria.p__Firmicutes.c__Bacilli.o__Gemellales.f__Gemellaceae	-1.48162	0.277769	0.702025
Coumarin	k__Bacteria.p__Firmicutes.c__Bacilli.o__Lactobacillales.f__Enterococcaceae	0.947586	0.347052	0.76064
Coumarin	k__Bacteria.p__Firmicutes.c__Bacilli.o__Lactobacillales.f__Lactobacillaceae	1.91301	0.0528637	0.362963
Coumarin	k__Bacteria.p__Firmicutes.c__Bacilli.o__Lactobacillales.f__Leuconostocaceae	0.411846	0.677435	0.895481
Coumarin	k__Bacteria.p__Firmicutes.c__Bacilli.o__Lactobacillales.f__Streptococcaceae	1.16608	0.315137	0.733688
Coumarin	k__Bacteria.p__Firmicutes.c__Bacilli.o__Turicibacterales.f__Turicibacteraceae	-0.724934	0.552253	0.852999
Coumarin	k__Bacteria.p__Firmicutes.c__Clostridia.o__Clostridiales.f__Christensenellaceae	-0.321779	0.794319	0.94086
Coumarin	k__Bacteria.p__Firmicutes.c__Clostridia.o__Clostridiales.f__Clostridiaceae	0.877025	0.471204	0.826101
Coumarin	k__Bacteria.p__Firmicutes.c__Clostridia.o__Clostridiales.f__Dehalobacteriaceae	-0.49202	0.690711	0.903693
Coumarin	k__Bacteria.p__Firmicutes.c__Clostridia.o__Clostridiales.f__EtOH8	-0.0605227	0.96357	0.986324
Coumarin	k__Bacteria.p__Firmicutes.c__Clostridia.o__Clostridiales.f__Eubacteriaceae	0.0348729	0.977729	0.990858
Coumarin	k__Bacteria.p__Firmicutes.c__Clostridia.o__Clostridiales.f__Lachnospiraceae	-0.101175	0.933733	0.982192
Coumarin	k__Bacteria.p__Firmicutes.c__Clostridia.o__Clostridiales.f__Peptococcaceae	-2.53395	0.0594082	0.385445
Coumarin	k__Bacteria.p__Firmicutes.c__Clostridia.o__Clostridiales.f__Peptostreptococcaceae	1.66585	0.0883089	0.461923
Coumarin	k__Bacteria.p__Firmicutes.c__Clostridia.o__Clostridiales.f__Ruminococcaceae	1.40904	0.293286	0.718346
Coumarin	k__Bacteria.p__Firmicutes.c__Clostridia.o__Clostridiales.f__Syntrophomonadaceae	0.124908	0.925285	0.979283
Coumarin	k__Bacteria.p__Firmicutes.c__Clostridia.o__Clostridiales.f__Veillonellaceae	0.543098	0.656205	0.887319
Coumarin	k__Bacteria.p__Firmicutes.c__Clostridia.o__Clostridiales.f__.Mogibacteriaceae.	-0.93703	0.395537	0.787564
Coumarin	k__Bacteria.p__Firmicutes.c__Clostridia.o__Clostridiales.f__.Tissierellaceae.	-1.90188	0.201149	0.631521
Coumarin	k__Bacteria.p__Firmicutes.c__Erysipelotrichi.o__Erysipelotrichales.f__Erysipelotrichaceae	1.28076	0.291816	0.716074
Coumarin	k__Bacteria.p__Fusobacteria.c__Fusobacteriia.o__Fusobacteriales.f__Fusobacteriaceae	0.248483	0.81284	0.945567
Coumarin	k__Bacteria.p__Proteobacteria.c__Alphaproteobacteria.o__Rhodobacterales.f__Rhodobacteraceae	-4.80118	0.0508931	0.356353
Coumarin	k__Bacteria.p__Proteobacteria.c__Betaproteobacteria.o__Burkholderiales.f__Alcaligenaceae	-0.926573	0.414702	0.794767
Coumarin	k__Bacteria.p__Proteobacteria.c__Betaproteobacteria.o__Burkholderiales.f__Comamonadaceae	1.00483	0.338879	0.750446
Coumarin	k__Bacteria.p__Proteobacteria.c__Betaproteobacteria.o__Burkholderiales.f__Oxalobacteraceae	-1.07374	0.416083	0.79518
Coumarin	k__Bacteria.p__Proteobacteria.c__Gammaproteobacteria.o__Enterobacteriales.f__Enterobacteriaceae	-0.172089	0.88626	0.971436
Coumarin	k__Bacteria.p__Proteobacteria.c__Gammaproteobacteria.o__Pasteurellales.f__Pasteurellaceae	0.688398	0.558665	0.853984
Coumarin	k__Bacteria.p__Proteobacteria.c__Gammaproteobacteria.o__Pseudomonadales.f__Pseudomonadaceae	0.514487	0.56606	0.855327
Coumarin	k__Bacteria.p__Synergistetes.c__Synergistia.o__Synergistales.f__Synergistaceae	1.33208	0.19646	0.626123
Coumarin	k__Bacteria.p__Tenericutes.c__Mollicutes.o__Anaeroplasmatales.f__Anaeroplasmataceae	-0.314018	0.828929	0.949117
Coumarin	k__Bacteria.p__Verrucomicrobia.c__Opitutae.o__.Cerasicoccales..f__.Cerasicoccaceae.	-1.82163	0.31263	0.732773
Coumarin	k__Archaea.p__Euryarchaeota.c__Methanobacteria	-1.15633	0.45985	0.822598
Coumarin	k__Bacteria.p__Cyanobacteria.c__4C0d.2	-0.852454	0.535592	0.848348
Coumarin	k__Bacteria.p__Cyanobacteria.c__Chloroplast	0.39737	0.732509	0.913092
Coumarin	k__Bacteria.p__Firmicutes.c__Clostridia	1.16437	0.374844	0.77505
Coumarin	k__Bacteria.p__Lentisphaerae.c__.Lentisphaeria.	-0.882748	0.540397	0.851156
Coumarin	k__Bacteria.p__Proteobacteria.c__Alphaproteobacteria	-1.45978	0.281766	0.705113
Coumarin	k__Bacteria.p__Proteobacteria.c__Deltaproteobacteria	-1.50228	0.176932	0.602513
Coumarin	k__Bacteria.p__Proteobacteria.c__Epsilonproteobacteria	0.460969	0.697851	0.907193
Coumarin	k__Bacteria.p__Tenericutes.c__Mollicutes	-0.824018	0.514978	0.839268
Coumarin	k__Bacteria.p__Tenericutes.c__RF3	-0.996026	0.471771	0.826651
Coumarin	k__Bacteria.p__Verrucomicrobia.c__Verrucomicrobiae	-0.318277	0.791976	0.939426
Coumarin	Unweighted_UniFrac_PCoA_MDS1	0.406498	0.741766	0.916763
Coumarin	Unweighted_UniFrac_PCoA_MDS2	0.988841	0.420777	0.796981
Coumarin	Unweighted_UniFrac_PCoA_MDS3	0.834031	0.504416	0.83728
Coumarin	Unweighted_UniFrac_PCoA_MDS4	-0.0270231	0.981877	0.992636
Coumarin	Unweighted_UniFrac_PCoA_MDS5	1.37907	0.255314	0.682521
Coumarin	Unweighted_UniFrac_PCoA_MDS6	0.862278	0.48393	0.827706
Coumarin	Weighted_UniFrac_PCoA_MDS1	0.440226	0.709566	0.91171
Coumarin	Weighted_UniFrac_PCoA_MDS2	-0.761133	0.547922	0.852999
Coumarin	Weighted_UniFrac_PCoA_MDS3	-0.91145	0.44282	0.811302
Coumarin	Weighted_UniFrac_PCoA_MDS4	-2.08874	0.060834	0.386887
Coumarin	Weighted_UniFrac_PCoA_MDS5	-2.58543	0.0286323	0.278154
Coumarin	Weighted_UniFrac_PCoA_MDS6	0.168494	0.880665	0.971436
Folic Acid	shannon	-3.30941	0.0086449	0.140222
Folic Acid	PD_whole_tree	-4.23609	0.00532252	0.108789
Folic Acid	k__Bacteria.p__Actinobacteria.c__Actinobacteria.o__Actinomycetales.f__Actinomycetaceae	0.125874	0.933669	0.982192
Folic Acid	k__Bacteria.p__Actinobacteria.c__Actinobacteria.o__Actinomycetales.f__Micrococcaceae	2.51893	0.0205183	0.22552
Folic Acid	k__Bacteria.p__Actinobacteria.c__Actinobacteria.o__Bifidobacteriales.f__Bifidobacteriaceae	-0.427718	0.774221	0.931172
Folic Acid	k__Bacteria.p__Actinobacteria.c__Coriobacteriia.o__Coriobacteriales.f__Coriobacteriaceae	-0.501433	0.739277	0.916198
Folic Acid	k__Bacteria.p__Bacteroidetes.c__Bacteroidia.o__Bacteroidales.f__Bacteroidaceae	-1.80915	0.146458	0.559205
Folic Acid	k__Bacteria.p__Bacteroidetes.c__Bacteroidia.o__Bacteroidales.f__Porphyromonadaceae	-1.14486	0.401799	0.794703
Folic Acid	k__Bacteria.p__Bacteroidetes.c__Bacteroidia.o__Bacteroidales.f__Prevotellaceae	-1.52886	0.353084	0.764233
Folic Acid	k__Bacteria.p__Bacteroidetes.c__Bacteroidia.o__Bacteroidales.f__Rikenellaceae	-2.2942	0.082279	0.445708
Folic Acid	k__Bacteria.p__Bacteroidetes.c__Bacteroidia.o__Bacteroidales.f__S24.7	-1.24102	0.468731	0.824845
Folic Acid	k__Bacteria.p__Bacteroidetes.c__Bacteroidia.o__Bacteroidales.f__.Barnesiellaceae.	-1.93667	0.142029	0.55594
Folic Acid	k__Bacteria.p__Bacteroidetes.c__Bacteroidia.o__Bacteroidales.f__.Odoribacteraceae.	-0.657263	0.648621	0.884165
Folic Acid	k__Bacteria.p__Bacteroidetes.c__Bacteroidia.o__Bacteroidales.f__.Paraprevotellaceae.	-1.96759	0.248958	0.677687
Folic Acid	k__Bacteria.p__Firmicutes.c__Bacilli.o__Gemellales.f__Gemellaceae	2.18039	0.070579	0.415253
Folic Acid	k__Bacteria.p__Firmicutes.c__Bacilli.o__Lactobacillales.f__Enterococcaceae	0.77118	0.583014	0.859758
Folic Acid	k__Bacteria.p__Firmicutes.c__Bacilli.o__Lactobacillales.f__Lactobacillaceae	0.960259	0.509109	0.839183
Folic Acid	k__Bacteria.p__Firmicutes.c__Bacilli.o__Lactobacillales.f__Leuconostocaceae	-0.872181	0.652902	0.885223
Folic Acid	k__Bacteria.p__Firmicutes.c__Bacilli.o__Lactobacillales.f__Streptococcaceae	1.94643	0.201489	0.631521
Folic Acid	k__Bacteria.p__Firmicutes.c__Bacilli.o__Turicibacterales.f__Turicibacteraceae	-0.491044	0.748319	0.920368
Folic Acid	k__Bacteria.p__Firmicutes.c__Clostridia.o__Clostridiales.f__Christensenellaceae	-1.04484	0.485793	0.827706
Folic Acid	k__Bacteria.p__Firmicutes.c__Clostridia.o__Clostridiales.f__Clostridiaceae	0.206438	0.893103	0.971436
Folic Acid	k__Bacteria.p__Firmicutes.c__Clostridia.o__Clostridiales.f__Dehalobacteriaceae	-2.52054	0.0957555	0.480272
Folic Acid	k__Bacteria.p__Firmicutes.c__Clostridia.o__Clostridiales.f__EtOH8	-0.479292	0.76115	0.926439
Folic Acid	k__Bacteria.p__Firmicutes.c__Clostridia.o__Clostridiales.f__Eubacteriaceae	0.787972	0.582763	0.859758
Folic Acid	k__Bacteria.p__Firmicutes.c__Clostridia.o__Clostridiales.f__Lachnospiraceae	0.004871	0.997427	0.999205
Folic Acid	k__Bacteria.p__Firmicutes.c__Clostridia.o__Clostridiales.f__Peptococcaceae	-1.42308	0.36137	0.769021
Folic Acid	k__Bacteria.p__Firmicutes.c__Clostridia.o__Clostridiales.f__Peptostreptococcaceae	0.776478	0.582265	0.859758
Folic Acid	k__Bacteria.p__Firmicutes.c__Clostridia.o__Clostridiales.f__Ruminococcaceae	-1.21135	0.361014	0.769021
Folic Acid	k__Bacteria.p__Firmicutes.c__Clostridia.o__Clostridiales.f__Syntrophomonadaceae	-1.64224	0.414318	0.794703
Folic Acid	k__Bacteria.p__Firmicutes.c__Clostridia.o__Clostridiales.f__Veillonellaceae	2.46283	0.122141	0.525959
Folic Acid	k__Bacteria.p__Firmicutes.c__Clostridia.o__Clostridiales.f__.Mogibacteriaceae.	0.0174166	0.99092	0.996143
Folic Acid	k__Bacteria.p__Firmicutes.c__Clostridia.o__Clostridiales.f__.Tissierellaceae.	-1.57362	0.376559	0.77594
Folic Acid	k__Bacteria.p__Firmicutes.c__Erysipelotrichi.o__Erysipelotrichales.f__Erysipelotrichaceae	1.81455	0.233605	0.664501
Folic Acid	k__Bacteria.p__Fusobacteria.c__Fusobacteriia.o__Fusobacteriales.f__Fusobacteriaceae	1.95213	0.0793959	0.439392
Folic Acid	k__Bacteria.p__Proteobacteria.c__Alphaproteobacteria.o__Rhodobacterales.f__Rhodobacteraceae	1.45368	0.111926	0.505452
Folic Acid	k__Bacteria.p__Proteobacteria.c__Betaproteobacteria.o__Burkholderiales.f__Alcaligenaceae	-2.74743	0.0380323	0.319436
Folic Acid	k__Bacteria.p__Proteobacteria.c__Betaproteobacteria.o__Burkholderiales.f__Comamonadaceae	2.37412	0.0230929	0.243026
Folic Acid	k__Bacteria.p__Proteobacteria.c__Betaproteobacteria.o__Burkholderiales.f__Oxalobacteraceae	-0.480942	0.749903	0.921423
Folic Acid	k__Bacteria.p__Proteobacteria.c__Gammaproteobacteria.o__Enterobacteriales.f__Enterobacteriaceae	2.23166	0.134888	0.546094
Folic Acid	k__Bacteria.p__Proteobacteria.c__Gammaproteobacteria.o__Pasteurellales.f__Pasteurellaceae	0.579122	0.697012	0.906682
Folic Acid	k__Bacteria.p__Proteobacteria.c__Gammaproteobacteria.o__Pseudomonadales.f__Pseudomonadaceae	0.848085	0.494513	0.829113
Folic Acid	k__Bacteria.p__Synergistetes.c__Synergistia.o__Synergistales.f__Synergistaceae	0.0652627	0.964602	0.986324
Folic Acid	k__Bacteria.p__Tenericutes.c__Mollicutes.o__Anaeroplasmatales.f__Anaeroplasmataceae	-4.29894	0.130574	0.540643
Folic Acid	k__Bacteria.p__Verrucomicrobia.c__Opitutae.o__.Cerasicoccales..f__.Cerasicoccaceae.	-0.335069	0.83004	0.949538
Folic Acid	k__Archaea.p__Euryarchaeota.c__Methanobacteria	-1.42895	0.457431	0.822195
Folic Acid	k__Bacteria.p__Cyanobacteria.c__4C0d.2	-2.50827	0.17074	0.59801
Folic Acid	k__Bacteria.p__Cyanobacteria.c__Chloroplast	-1.02798	0.547538	0.852999
Folic Acid	k__Bacteria.p__Firmicutes.c__Clostridia	-0.139752	0.925555	0.979283
Folic Acid	k__Bacteria.p__Lentisphaerae.c__.Lentisphaeria.	-1.62884	0.344751	0.758655
Folic Acid	k__Bacteria.p__Proteobacteria.c__Alphaproteobacteria	-2.34335	0.151783	0.568541
Folic Acid	k__Bacteria.p__Proteobacteria.c__Deltaproteobacteria	-0.750422	0.602211	0.866423
Folic Acid	k__Bacteria.p__Proteobacteria.c__Epsilonproteobacteria	-0.90412	0.599083	0.866397
Folic Acid	k__Bacteria.p__Tenericutes.c__Mollicutes	-3.05667	0.0511003	0.357096
Folic Acid	k__Bacteria.p__Tenericutes.c__RF3	-2.29089	0.177909	0.602513
Folic Acid	k__Bacteria.p__Verrucomicrobia.c__Verrucomicrobiae	-1.2158	0.412622	0.794703
Folic Acid	Unweighted_UniFrac_PCoA_MDS1	4.59663	0.00132518	0.0493248
Folic Acid	Unweighted_UniFrac_PCoA_MDS2	0.0119148	0.993738	0.997379
Folic Acid	Unweighted_UniFrac_PCoA_MDS3	0.460956	0.759737	0.926087
Folic Acid	Unweighted_UniFrac_PCoA_MDS4	2.17373	0.144766	0.558794
Folic Acid	Unweighted_UniFrac_PCoA_MDS5	-0.514241	0.734356	0.913092
Folic Acid	Unweighted_UniFrac_PCoA_MDS6	-1.33609	0.369342	0.772722
Folic Acid	Weighted_UniFrac_PCoA_MDS1	-1.34912	0.406203	0.794703
Folic Acid	Weighted_UniFrac_PCoA_MDS2	-1.5809	0.329201	0.745712
Folic Acid	Weighted_UniFrac_PCoA_MDS3	-0.374942	0.804318	0.943376
Folic Acid	Weighted_UniFrac_PCoA_MDS4	-4.48711	0.000631874	0.0360372
Folic Acid	Weighted_UniFrac_PCoA_MDS5	0.765889	0.614124	0.870358
Folic Acid	Weighted_UniFrac_PCoA_MDS6	1.0353	0.453683	0.820034
GABAergic	shannon	-3.85219	0.0132446	0.17663
GABAergic	PD_whole_tree	-1.38297	0.46623	0.823061
GABAergic	k__Bacteria.p__Actinobacteria.c__Actinobacteria.o__Actinomycetales.f__Actinomycetaceae	3.50686	0.040889	0.327112
GABAergic	k__Bacteria.p__Actinobacteria.c__Actinobacteria.o__Actinomycetales.f__Micrococcaceae	2.86475	0.0223759	0.237601
GABAergic	k__Bacteria.p__Actinobacteria.c__Actinobacteria.o__Bifidobacteriales.f__Bifidobacteriaceae	3.97245	0.0589642	0.384287
GABAergic	k__Bacteria.p__Actinobacteria.c__Coriobacteriia.o__Coriobacteriales.f__Coriobacteriaceae	4.42904	0.0192312	0.216767
GABAergic	k__Bacteria.p__Bacteroidetes.c__Bacteroidia.o__Bacteroidales.f__Bacteroidaceae	0.105313	0.953861	0.985759
GABAergic	k__Bacteria.p__Bacteroidetes.c__Bacteroidia.o__Bacteroidales.f__Porphyromonadaceae	-0.541282	0.759777	0.926087
GABAergic	k__Bacteria.p__Bacteroidetes.c__Bacteroidia.o__Bacteroidales.f__Prevotellaceae	-1.45386	0.465953	0.822982
GABAergic	k__Bacteria.p__Bacteroidetes.c__Bacteroidia.o__Bacteroidales.f__Rikenellaceae	-1.44831	0.398365	0.79052
GABAergic	k__Bacteria.p__Bacteroidetes.c__Bacteroidia.o__Bacteroidales.f__S24.7	-1.07058	0.612878	0.869922
GABAergic	k__Bacteria.p__Bacteroidetes.c__Bacteroidia.o__Bacteroidales.f__.Barnesiellaceae.	0.454395	0.81054	0.945504
GABAergic	k__Bacteria.p__Bacteroidetes.c__Bacteroidia.o__Bacteroidales.f__.Odoribacteraceae.	-2.5469	0.0957463	0.480272
GABAergic	k__Bacteria.p__Bacteroidetes.c__Bacteroidia.o__Bacteroidales.f__.Paraprevotellaceae.	0.560161	0.754613	0.924571
GABAergic	k__Bacteria.p__Firmicutes.c__Bacilli.o__Gemellales.f__Gemellaceae	0.882005	0.591679	0.862398
GABAergic	k__Bacteria.p__Firmicutes.c__Bacilli.o__Lactobacillales.f__Enterococcaceae	2.67319	0.0398039	0.324412
GABAergic	k__Bacteria.p__Firmicutes.c__Bacilli.o__Lactobacillales.f__Lactobacillaceae	2.86329	0.0520994	0.360334
GABAergic	k__Bacteria.p__Firmicutes.c__Bacilli.o__Lactobacillales.f__Leuconostocaceae	1.37251	0.247559	0.676483
GABAergic	k__Bacteria.p__Firmicutes.c__Bacilli.o__Lactobacillales.f__Streptococcaceae	4.65768	0.00827272	0.137335
GABAergic	k__Bacteria.p__Firmicutes.c__Bacilli.o__Turicibacterales.f__Turicibacteraceae	3.71259	0.0301098	0.285674
GABAergic	k__Bacteria.p__Firmicutes.c__Clostridia.o__Clostridiales.f__Christensenellaceae	-2.68866	0.132716	0.544178
GABAergic	k__Bacteria.p__Firmicutes.c__Clostridia.o__Clostridiales.f__Clostridiaceae	2.76469	0.159816	0.580873
GABAergic	k__Bacteria.p__Firmicutes.c__Clostridia.o__Clostridiales.f__Dehalobacteriaceae	-1.85543	0.319932	0.738031
GABAergic	k__Bacteria.p__Firmicutes.c__Clostridia.o__Clostridiales.f__EtOH8	-3.37382	0.236193	0.664501
GABAergic	k__Bacteria.p__Firmicutes.c__Clostridia.o__Clostridiales.f__Eubacteriaceae	3.43833	0.0332332	0.298255
GABAergic	k__Bacteria.p__Firmicutes.c__Clostridia.o__Clostridiales.f__Lachnospiraceae	-1.11951	0.52748	0.844732
GABAergic	k__Bacteria.p__Firmicutes.c__Clostridia.o__Clostridiales.f__Peptococcaceae	-4.33894	0.0403002	0.326839
GABAergic	k__Bacteria.p__Firmicutes.c__Clostridia.o__Clostridiales.f__Peptostreptococcaceae	0.967636	0.553925	0.852999
GABAergic	k__Bacteria.p__Firmicutes.c__Clostridia.o__Clostridiales.f__Ruminococcaceae	-1.12767	0.486231	0.827706
GABAergic	k__Bacteria.p__Firmicutes.c__Clostridia.o__Clostridiales.f__Syntrophomonadaceae	0.145639	0.9397	0.98223
GABAergic	k__Bacteria.p__Firmicutes.c__Clostridia.o__Clostridiales.f__Veillonellaceae	-1.86762	0.287162	0.710073
GABAergic	k__Bacteria.p__Firmicutes.c__Clostridia.o__Clostridiales.f__.Mogibacteriaceae.	-0.226733	0.897815	0.971436
GABAergic	k__Bacteria.p__Firmicutes.c__Clostridia.o__Clostridiales.f__.Tissierellaceae.	2.08483	0.15867	0.580202
GABAergic	k__Bacteria.p__Firmicutes.c__Erysipelotrichi.o__Erysipelotrichales.f__Erysipelotrichaceae	0.806661	0.658692	0.888187
GABAergic	k__Bacteria.p__Fusobacteria.c__Fusobacteriia.o__Fusobacteriales.f__Fusobacteriaceae	-0.624472	0.742646	0.916763
GABAergic	k__Bacteria.p__Proteobacteria.c__Alphaproteobacteria.o__Rhodobacterales.f__Rhodobacteraceae	1.04265	0.439435	0.810387
GABAergic	k__Bacteria.p__Proteobacteria.c__Betaproteobacteria.o__Burkholderiales.f__Alcaligenaceae	-2.82466	0.0764443	0.429059
GABAergic	k__Bacteria.p__Proteobacteria.c__Betaproteobacteria.o__Burkholderiales.f__Comamonadaceae	-0.844012	0.690242	0.903693
GABAergic	k__Bacteria.p__Proteobacteria.c__Betaproteobacteria.o__Burkholderiales.f__Oxalobacteraceae	-3.82554	0.0721293	0.417305
GABAergic	k__Bacteria.p__Proteobacteria.c__Gammaproteobacteria.o__Enterobacteriales.f__Enterobacteriaceae	3.93141	0.0305649	0.28744
GABAergic	k__Bacteria.p__Proteobacteria.c__Gammaproteobacteria.o__Pasteurellales.f__Pasteurellaceae	-0.172323	0.9251	0.979283
GABAergic	k__Bacteria.p__Proteobacteria.c__Gammaproteobacteria.o__Pseudomonadales.f__Pseudomonadaceae	-2.6083	0.387309	0.783929
GABAergic	k__Bacteria.p__Synergistetes.c__Synergistia.o__Synergistales.f__Synergistaceae	-1.17321	0.59575	0.86523
GABAergic	k__Bacteria.p__Tenericutes.c__Mollicutes.o__Anaeroplasmatales.f__Anaeroplasmataceae	-0.92875	0.683481	0.900443
GABAergic	k__Bacteria.p__Verrucomicrobia.c__Opitutae.o__.Cerasicoccales..f__.Cerasicoccaceae.	-3.20349	0.286573	0.709608
GABAergic	k__Archaea.p__Euryarchaeota.c__Methanobacteria	0.431448	0.800376	0.942181
GABAergic	k__Bacteria.p__Cyanobacteria.c__4C0d.2	-3.78997	0.134217	0.546094
GABAergic	k__Bacteria.p__Cyanobacteria.c__Chloroplast	-0.171416	0.927411	0.979781
GABAergic	k__Bacteria.p__Firmicutes.c__Clostridia	-2.63894	0.0718415	0.416952
GABAergic	k__Bacteria.p__Lentisphaerae.c__.Lentisphaeria.	-5.7308	0.0556891	0.374309
GABAergic	k__Bacteria.p__Proteobacteria.c__Alphaproteobacteria	-2.49688	0.22762	0.663241
GABAergic	k__Bacteria.p__Proteobacteria.c__Deltaproteobacteria	-2.64164	0.100317	0.489225
GABAergic	k__Bacteria.p__Proteobacteria.c__Epsilonproteobacteria	2.43913	0.043801	0.335239
GABAergic	k__Bacteria.p__Tenericutes.c__Mollicutes	0.33874	0.857065	0.962641
GABAergic	k__Bacteria.p__Tenericutes.c__RF3	-4.20533	0.0821228	0.445708
GABAergic	k__Bacteria.p__Verrucomicrobia.c__Verrucomicrobiae	0.380684	0.836325	0.951207
GABAergic	Unweighted_UniFrac_PCoA_MDS1	3.42647	0.0552146	0.374309
GABAergic	Unweighted_UniFrac_PCoA_MDS2	0.415897	0.821311	0.949117
GABAergic	Unweighted_UniFrac_PCoA_MDS3	1.82467	0.333414	0.748548
GABAergic	Unweighted_UniFrac_PCoA_MDS4	2.5797	0.140659	0.554481
GABAergic	Unweighted_UniFrac_PCoA_MDS5	1.1366	0.533458	0.847982
GABAergic	Unweighted_UniFrac_PCoA_MDS6	0.954795	0.60635	0.868276
GABAergic	Weighted_UniFrac_PCoA_MDS1	-0.979194	0.610175	0.868944
GABAergic	Weighted_UniFrac_PCoA_MDS2	-1.49211	0.441364	0.811302
GABAergic	Weighted_UniFrac_PCoA_MDS3	2.46043	0.202126	0.631521
GABAergic	Weighted_UniFrac_PCoA_MDS4	-4.23284	0.00801782	0.135005
GABAergic	Weighted_UniFrac_PCoA_MDS5	0.95215	0.601215	0.866423
GABAergic	Weighted_UniFrac_PCoA_MDS6	-0.859684	0.651389	0.884981
Glaucoma Eye Drop	shannon	-0.458585	0.701165	0.909174
Glaucoma Eye Drop	PD_whole_tree	-0.252834	0.837209	0.951207
Glaucoma Eye Drop	k__Bacteria.p__Actinobacteria.c__Actinobacteria.o__Actinomycetales.f__Actinomycetaceae	-1.49194	0.232606	0.664365
Glaucoma Eye Drop	k__Bacteria.p__Actinobacteria.c__Actinobacteria.o__Actinomycetales.f__Micrococcaceae	0.994602	0.335643	0.748946
Glaucoma Eye Drop	k__Bacteria.p__Actinobacteria.c__Actinobacteria.o__Bifidobacteriales.f__Bifidobacteriaceae	1.32534	0.302097	0.726521
Glaucoma Eye Drop	k__Bacteria.p__Actinobacteria.c__Coriobacteriia.o__Coriobacteriales.f__Coriobacteriaceae	0.0331437	0.978116	0.990858
Glaucoma Eye Drop	k__Bacteria.p__Bacteroidetes.c__Bacteroidia.o__Bacteroidales.f__Bacteroidaceae	0.297174	0.811019	0.945504
Glaucoma Eye Drop	k__Bacteria.p__Bacteroidetes.c__Bacteroidia.o__Bacteroidales.f__Porphyromonadaceae	0.00192408	0.998734	0.999299
Glaucoma Eye Drop	k__Bacteria.p__Bacteroidetes.c__Bacteroidia.o__Bacteroidales.f__Prevotellaceae	-0.769393	0.544949	0.852999
Glaucoma Eye Drop	k__Bacteria.p__Bacteroidetes.c__Bacteroidia.o__Bacteroidales.f__Rikenellaceae	0.879161	0.492017	0.828336
Glaucoma Eye Drop	k__Bacteria.p__Bacteroidetes.c__Bacteroidia.o__Bacteroidales.f__S24.7	0.291483	0.804903	0.943486
Glaucoma Eye Drop	k__Bacteria.p__Bacteroidetes.c__Bacteroidia.o__Bacteroidales.f__.Barnesiellaceae.	-0.954376	0.396966	0.789022
Glaucoma Eye Drop	k__Bacteria.p__Bacteroidetes.c__Bacteroidia.o__Bacteroidales.f__.Odoribacteraceae.	0.479145	0.705628	0.911205
Glaucoma Eye Drop	k__Bacteria.p__Bacteroidetes.c__Bacteroidia.o__Bacteroidales.f__.Paraprevotellaceae.	-0.31302	0.800191	0.942181
Glaucoma Eye Drop	k__Bacteria.p__Firmicutes.c__Bacilli.o__Gemellales.f__Gemellaceae	-0.15931	0.896832	0.971436
Glaucoma Eye Drop	k__Bacteria.p__Firmicutes.c__Bacilli.o__Lactobacillales.f__Enterococcaceae	-1.71598	0.248012	0.677174
Glaucoma Eye Drop	k__Bacteria.p__Firmicutes.c__Bacilli.o__Lactobacillales.f__Lactobacillaceae	-0.458517	0.715993	0.913092
Glaucoma Eye Drop	k__Bacteria.p__Firmicutes.c__Bacilli.o__Lactobacillales.f__Leuconostocaceae	-1.54826	0.379032	0.776628
Glaucoma Eye Drop	k__Bacteria.p__Firmicutes.c__Bacilli.o__Lactobacillales.f__Streptococcaceae	-0.984958	0.42315	0.798072
Glaucoma Eye Drop	k__Bacteria.p__Firmicutes.c__Bacilli.o__Turicibacterales.f__Turicibacteraceae	1.3265	0.259435	0.686649
Glaucoma Eye Drop	k__Bacteria.p__Firmicutes.c__Clostridia.o__Clostridiales.f__Christensenellaceae	-0.133358	0.91329	0.973326
Glaucoma Eye Drop	k__Bacteria.p__Firmicutes.c__Clostridia.o__Clostridiales.f__Clostridiaceae	-0.696113	0.551544	0.852999
Glaucoma Eye Drop	k__Bacteria.p__Firmicutes.c__Clostridia.o__Clostridiales.f__Dehalobacteriaceae	-0.313202	0.797541	0.942181
Glaucoma Eye Drop	k__Bacteria.p__Firmicutes.c__Clostridia.o__Clostridiales.f__EtOH8	-0.843834	0.54325	0.852999
Glaucoma Eye Drop	k__Bacteria.p__Firmicutes.c__Clostridia.o__Clostridiales.f__Eubacteriaceae	0.593375	0.612957	0.869922
Glaucoma Eye Drop	k__Bacteria.p__Firmicutes.c__Clostridia.o__Clostridiales.f__Lachnospiraceae	0.663314	0.592471	0.862707
Glaucoma Eye Drop	k__Bacteria.p__Firmicutes.c__Clostridia.o__Clostridiales.f__Peptococcaceae	0.365916	0.762448	0.926907
Glaucoma Eye Drop	k__Bacteria.p__Firmicutes.c__Clostridia.o__Clostridiales.f__Peptostreptococcaceae	-0.770433	0.557581	0.852999
Glaucoma Eye Drop	k__Bacteria.p__Firmicutes.c__Clostridia.o__Clostridiales.f__Ruminococcaceae	0.307032	0.805459	0.943705
Glaucoma Eye Drop	k__Bacteria.p__Firmicutes.c__Clostridia.o__Clostridiales.f__Syntrophomonadaceae	1.00771	0.263447	0.689581
Glaucoma Eye Drop	k__Bacteria.p__Firmicutes.c__Clostridia.o__Clostridiales.f__Veillonellaceae	-1.34844	0.252705	0.680647
Glaucoma Eye Drop	k__Bacteria.p__Firmicutes.c__Clostridia.o__Clostridiales.f__.Mogibacteriaceae.	1.256	0.329795	0.746101
Glaucoma Eye Drop	k__Bacteria.p__Firmicutes.c__Clostridia.o__Clostridiales.f__.Tissierellaceae.	0.107679	0.928192	0.980313
Glaucoma Eye Drop	k__Bacteria.p__Firmicutes.c__Erysipelotrichi.o__Erysipelotrichales.f__Erysipelotrichaceae	-0.183969	0.878995	0.971436
Glaucoma Eye Drop	k__Bacteria.p__Fusobacteria.c__Fusobacteriia.o__Fusobacteriales.f__Fusobacteriaceae	-1.88033	0.260207	0.687661
Glaucoma Eye Drop	k__Bacteria.p__Proteobacteria.c__Alphaproteobacteria.o__Rhodobacterales.f__Rhodobacteraceae	0.369207	0.728654	0.913092
Glaucoma Eye Drop	k__Bacteria.p__Proteobacteria.c__Betaproteobacteria.o__Burkholderiales.f__Alcaligenaceae	1.05822	0.409834	0.794703
Glaucoma Eye Drop	k__Bacteria.p__Proteobacteria.c__Betaproteobacteria.o__Burkholderiales.f__Comamonadaceae	-1.37805	0.381463	0.778949
Glaucoma Eye Drop	k__Bacteria.p__Proteobacteria.c__Betaproteobacteria.o__Burkholderiales.f__Oxalobacteraceae	1.30288	0.277177	0.702025
Glaucoma Eye Drop	k__Bacteria.p__Proteobacteria.c__Gammaproteobacteria.o__Enterobacteriales.f__Enterobacteriaceae	-0.633516	0.604817	0.868254
Glaucoma Eye Drop	k__Bacteria.p__Proteobacteria.c__Gammaproteobacteria.o__Pasteurellales.f__Pasteurellaceae	-0.917649	0.46534	0.822982
Glaucoma Eye Drop	k__Bacteria.p__Proteobacteria.c__Gammaproteobacteria.o__Pseudomonadales.f__Pseudomonadaceae	1.15378	0.160595	0.580873
Glaucoma Eye Drop	k__Bacteria.p__Synergistetes.c__Synergistia.o__Synergistales.f__Synergistaceae	0.942753	0.366202	0.770309
Glaucoma Eye Drop	k__Bacteria.p__Tenericutes.c__Mollicutes.o__Anaeroplasmatales.f__Anaeroplasmataceae	0.424738	0.711559	0.912282
Glaucoma Eye Drop	k__Bacteria.p__Verrucomicrobia.c__Opitutae.o__.Cerasicoccales..f__.Cerasicoccaceae.	-1.66541	0.312123	0.732773
Glaucoma Eye Drop	k__Archaea.p__Euryarchaeota.c__Methanobacteria	1.10643	0.247554	0.676483
Glaucoma Eye Drop	k__Bacteria.p__Cyanobacteria.c__4C0d.2	0.15474	0.898385	0.971436
Glaucoma Eye Drop	k__Bacteria.p__Cyanobacteria.c__Chloroplast	1.22634	0.226852	0.663241
Glaucoma Eye Drop	k__Bacteria.p__Firmicutes.c__Clostridia	0.0889114	0.941823	0.982311
Glaucoma Eye Drop	k__Bacteria.p__Lentisphaerae.c__.Lentisphaeria.	0.0978045	0.936011	0.982192
Glaucoma Eye Drop	k__Bacteria.p__Proteobacteria.c__Alphaproteobacteria	-0.39371	0.751523	0.922046
Glaucoma Eye Drop	k__Bacteria.p__Proteobacteria.c__Deltaproteobacteria	0.4401	0.724325	0.913092
Glaucoma Eye Drop	k__Bacteria.p__Proteobacteria.c__Epsilonproteobacteria	-0.634672	0.641723	0.880189
Glaucoma Eye Drop	k__Bacteria.p__Tenericutes.c__Mollicutes	-1.16485	0.347408	0.76064
Glaucoma Eye Drop	k__Bacteria.p__Tenericutes.c__RF3	0.101443	0.934142	0.982192
Glaucoma Eye Drop	k__Bacteria.p__Verrucomicrobia.c__Verrucomicrobiae	0.752491	0.544073	0.852999
Glaucoma Eye Drop	Unweighted_UniFrac_PCoA_MDS1	0.697608	0.56568	0.855327
Glaucoma Eye Drop	Unweighted_UniFrac_PCoA_MDS2	0.184301	0.879836	0.971436
Glaucoma Eye Drop	Unweighted_UniFrac_PCoA_MDS3	0.738976	0.546443	0.852999
Glaucoma Eye Drop	Unweighted_UniFrac_PCoA_MDS4	-0.401938	0.741976	0.916763
Glaucoma Eye Drop	Unweighted_UniFrac_PCoA_MDS5	-0.199804	0.869077	0.967892
Glaucoma Eye Drop	Unweighted_UniFrac_PCoA_MDS6	0.296062	0.808081	0.944899
Glaucoma Eye Drop	Weighted_UniFrac_PCoA_MDS1	-1.32568	0.310448	0.731496
Glaucoma Eye Drop	Weighted_UniFrac_PCoA_MDS2	-0.135408	0.911549	0.972612
Glaucoma Eye Drop	Weighted_UniFrac_PCoA_MDS3	0.265858	0.828312	0.949117
Glaucoma Eye Drop	Weighted_UniFrac_PCoA_MDS4	-0.122652	0.919979	0.976436
Glaucoma Eye Drop	Weighted_UniFrac_PCoA_MDS5	2.5273	0.034699	0.304615
Glaucoma Eye Drop	Weighted_UniFrac_PCoA_MDS6	-0.182048	0.882136	0.971436
H1 Inhibitor	shannon	-1.18903	0.0117548	0.165598
H1 Inhibitor	PD_whole_tree	-0.793255	0.13164	0.542336
H1 Inhibitor	k__Bacteria.p__Actinobacteria.c__Actinobacteria.o__Actinomycetales.f__Actinomycetaceae	-0.43122	0.408377	0.794703
H1 Inhibitor	k__Bacteria.p__Actinobacteria.c__Actinobacteria.o__Actinomycetales.f__Micrococcaceae	0.664893	0.134204	0.546094
H1 Inhibitor	k__Bacteria.p__Actinobacteria.c__Actinobacteria.o__Bifidobacteriales.f__Bifidobacteriaceae	-0.0436769	0.93221	0.982192
H1 Inhibitor	k__Bacteria.p__Actinobacteria.c__Coriobacteriia.o__Coriobacteriales.f__Coriobacteriaceae	-1.0017	0.0482164	0.351533
H1 Inhibitor	k__Bacteria.p__Bacteroidetes.c__Bacteroidia.o__Bacteroidales.f__Bacteroidaceae	0.8903	0.123511	0.526819
H1 Inhibitor	k__Bacteria.p__Bacteroidetes.c__Bacteroidia.o__Bacteroidales.f__Porphyromonadaceae	0.271738	0.610174	0.868944
H1 Inhibitor	k__Bacteria.p__Bacteroidetes.c__Bacteroidia.o__Bacteroidales.f__Prevotellaceae	-0.719931	0.18997	0.619682
H1 Inhibitor	k__Bacteria.p__Bacteroidetes.c__Bacteroidia.o__Bacteroidales.f__Rikenellaceae	-0.264136	0.601248	0.866423
H1 Inhibitor	k__Bacteria.p__Bacteroidetes.c__Bacteroidia.o__Bacteroidales.f__S24.7	0.109641	0.82873	0.949117
H1 Inhibitor	k__Bacteria.p__Bacteroidetes.c__Bacteroidia.o__Bacteroidales.f__.Barnesiellaceae.	-0.499862	0.303942	0.727159
H1 Inhibitor	k__Bacteria.p__Bacteroidetes.c__Bacteroidia.o__Bacteroidales.f__.Odoribacteraceae.	-0.393706	0.422418	0.798072
H1 Inhibitor	k__Bacteria.p__Bacteroidetes.c__Bacteroidia.o__Bacteroidales.f__.Paraprevotellaceae.	-0.119721	0.817828	0.946903
H1 Inhibitor	k__Bacteria.p__Firmicutes.c__Bacilli.o__Gemellales.f__Gemellaceae	-0.571151	0.310345	0.731496
H1 Inhibitor	k__Bacteria.p__Firmicutes.c__Bacilli.o__Lactobacillales.f__Enterococcaceae	-0.489914	0.384549	0.781925
H1 Inhibitor	k__Bacteria.p__Firmicutes.c__Bacilli.o__Lactobacillales.f__Lactobacillaceae	-0.349714	0.517716	0.839361
H1 Inhibitor	k__Bacteria.p__Firmicutes.c__Bacilli.o__Lactobacillales.f__Leuconostocaceae	0.179359	0.704585	0.910849
H1 Inhibitor	k__Bacteria.p__Firmicutes.c__Bacilli.o__Lactobacillales.f__Streptococcaceae	0.331642	0.518937	0.839361
H1 Inhibitor	k__Bacteria.p__Firmicutes.c__Bacilli.o__Turicibacterales.f__Turicibacteraceae	-0.686201	0.193544	0.624244
H1 Inhibitor	k__Bacteria.p__Firmicutes.c__Clostridia.o__Clostridiales.f__Christensenellaceae	-1.447	0.00414156	0.0938754
H1 Inhibitor	k__Bacteria.p__Firmicutes.c__Clostridia.o__Clostridiales.f__Clostridiaceae	-1.24898	0.00862567	0.140222
H1 Inhibitor	k__Bacteria.p__Firmicutes.c__Clostridia.o__Clostridiales.f__Dehalobacteriaceae	-1.501	0.00404639	0.0929093
H1 Inhibitor	k__Bacteria.p__Firmicutes.c__Clostridia.o__Clostridiales.f__EtOH8	-0.574066	0.326796	0.745036
H1 Inhibitor	k__Bacteria.p__Firmicutes.c__Clostridia.o__Clostridiales.f__Eubacteriaceae	0.213422	0.672706	0.893301
H1 Inhibitor	k__Bacteria.p__Firmicutes.c__Clostridia.o__Clostridiales.f__Lachnospiraceae	-0.640044	0.197206	0.627652
H1 Inhibitor	k__Bacteria.p__Firmicutes.c__Clostridia.o__Clostridiales.f__Peptococcaceae	-1.0123	0.0600619	0.385693
H1 Inhibitor	k__Bacteria.p__Firmicutes.c__Clostridia.o__Clostridiales.f__Peptostreptococcaceae	-0.981466	0.102194	0.490661
H1 Inhibitor	k__Bacteria.p__Firmicutes.c__Clostridia.o__Clostridiales.f__Ruminococcaceae	-1.02544	0.0176147	0.208036
H1 Inhibitor	k__Bacteria.p__Firmicutes.c__Clostridia.o__Clostridiales.f__Syntrophomonadaceae	-0.110638	0.83817	0.951207
H1 Inhibitor	k__Bacteria.p__Firmicutes.c__Clostridia.o__Clostridiales.f__Veillonellaceae	0.242293	0.640806	0.880185
H1 Inhibitor	k__Bacteria.p__Firmicutes.c__Clostridia.o__Clostridiales.f__.Mogibacteriaceae.	-0.60068	0.2189	0.656513
H1 Inhibitor	k__Bacteria.p__Firmicutes.c__Clostridia.o__Clostridiales.f__.Tissierellaceae.	-0.241893	0.651343	0.884981
H1 Inhibitor	k__Bacteria.p__Firmicutes.c__Erysipelotrichi.o__Erysipelotrichales.f__Erysipelotrichaceae	-1.18119	0.0209553	0.228697
H1 Inhibitor	k__Bacteria.p__Fusobacteria.c__Fusobacteriia.o__Fusobacteriales.f__Fusobacteriaceae	-0.168148	0.753879	0.923992
H1 Inhibitor	k__Bacteria.p__Proteobacteria.c__Alphaproteobacteria.o__Rhodobacterales.f__Rhodobacteraceae	0.111179	0.819286	0.947349
H1 Inhibitor	k__Bacteria.p__Proteobacteria.c__Betaproteobacteria.o__Burkholderiales.f__Alcaligenaceae	-0.802558	0.0953104	0.480082
H1 Inhibitor	k__Bacteria.p__Proteobacteria.c__Betaproteobacteria.o__Burkholderiales.f__Comamonadaceae	-0.362077	0.523617	0.841596
H1 Inhibitor	k__Bacteria.p__Proteobacteria.c__Betaproteobacteria.o__Burkholderiales.f__Oxalobacteraceae	-0.354898	0.498831	0.831909
H1 Inhibitor	k__Bacteria.p__Proteobacteria.c__Gammaproteobacteria.o__Enterobacteriales.f__Enterobacteriaceae	0.31764	0.534597	0.847982
H1 Inhibitor	k__Bacteria.p__Proteobacteria.c__Gammaproteobacteria.o__Pasteurellales.f__Pasteurellaceae	-0.0646226	0.900311	0.971436
H1 Inhibitor	k__Bacteria.p__Proteobacteria.c__Gammaproteobacteria.o__Pseudomonadales.f__Pseudomonadaceae	0.858208	0.0160301	0.198494
H1 Inhibitor	k__Bacteria.p__Synergistetes.c__Synergistia.o__Synergistales.f__Synergistaceae	-0.197438	0.715296	0.913092
H1 Inhibitor	k__Bacteria.p__Tenericutes.c__Mollicutes.o__Anaeroplasmatales.f__Anaeroplasmataceae	0.589571	0.190502	0.620652
H1 Inhibitor	k__Bacteria.p__Verrucomicrobia.c__Opitutae.o__.Cerasicoccales..f__.Cerasicoccaceae.	-0.146256	0.785599	0.935354
H1 Inhibitor	k__Archaea.p__Euryarchaeota.c__Methanobacteria	0.54621	0.211668	0.644364
H1 Inhibitor	k__Bacteria.p__Cyanobacteria.c__4C0d.2	-0.114463	0.827789	0.949117
H1 Inhibitor	k__Bacteria.p__Cyanobacteria.c__Chloroplast	0.308996	0.521961	0.839925
H1 Inhibitor	k__Bacteria.p__Firmicutes.c__Clostridia	-1.25324	0.0039527	0.0929077
H1 Inhibitor	k__Bacteria.p__Lentisphaerae.c__.Lentisphaeria.	-0.26943	0.617957	0.870485
H1 Inhibitor	k__Bacteria.p__Proteobacteria.c__Alphaproteobacteria	-0.0169342	0.973995	0.988816
H1 Inhibitor	k__Bacteria.p__Proteobacteria.c__Deltaproteobacteria	-0.0268489	0.958217	0.986324
H1 Inhibitor	k__Bacteria.p__Proteobacteria.c__Epsilonproteobacteria	-0.20695	0.704217	0.910849
H1 Inhibitor	k__Bacteria.p__Tenericutes.c__Mollicutes	-0.735398	0.161379	0.582178
H1 Inhibitor	k__Bacteria.p__Tenericutes.c__RF3	-0.0791874	0.880097	0.971436
H1 Inhibitor	k__Bacteria.p__Verrucomicrobia.c__Verrucomicrobiae	-0.371068	0.466742	0.823141
H1 Inhibitor	Unweighted_UniFrac_PCoA_MDS1	1.2765	0.0116594	0.164911
H1 Inhibitor	Unweighted_UniFrac_PCoA_MDS2	-1.19368	0.0197964	0.222222
H1 Inhibitor	Unweighted_UniFrac_PCoA_MDS3	0.0871045	0.865741	0.966506
H1 Inhibitor	Unweighted_UniFrac_PCoA_MDS4	-0.365337	0.48259	0.827706
H1 Inhibitor	Unweighted_UniFrac_PCoA_MDS5	-0.814507	0.11476	0.510431
H1 Inhibitor	Unweighted_UniFrac_PCoA_MDS6	-1.06141	0.0349395	0.304615
H1 Inhibitor	Weighted_UniFrac_PCoA_MDS1	-1.61439	0.00566142	0.111315
H1 Inhibitor	Weighted_UniFrac_PCoA_MDS2	0.48465	0.327885	0.745113
H1 Inhibitor	Weighted_UniFrac_PCoA_MDS3	-0.0385242	0.940532	0.98223
H1 Inhibitor	Weighted_UniFrac_PCoA_MDS4	-0.512441	0.310445	0.731496
H1 Inhibitor	Weighted_UniFrac_PCoA_MDS5	1.18325	0.0215565	0.233815
H1 Inhibitor	Weighted_UniFrac_PCoA_MDS6	0.841505	0.059967	0.385693
H2 Antagonist	shannon	-4.46438	0.0016961	0.0584723
H2 Antagonist	PD_whole_tree	-3.96711	0.0269084	0.266999
H2 Antagonist	k__Bacteria.p__Actinobacteria.c__Actinobacteria.o__Actinomycetales.f__Actinomycetaceae	0.933314	0.589145	0.861765
H2 Antagonist	k__Bacteria.p__Actinobacteria.c__Actinobacteria.o__Actinomycetales.f__Micrococcaceae	1.08052	0.473058	0.827248
H2 Antagonist	k__Bacteria.p__Actinobacteria.c__Actinobacteria.o__Bifidobacteriales.f__Bifidobacteriaceae	1.69043	0.365262	0.769694
H2 Antagonist	k__Bacteria.p__Actinobacteria.c__Coriobacteriia.o__Coriobacteriales.f__Coriobacteriaceae	-0.632562	0.715515	0.913092
H2 Antagonist	k__Bacteria.p__Bacteroidetes.c__Bacteroidia.o__Bacteroidales.f__Bacteroidaceae	-0.0136362	0.993745	0.997379
H2 Antagonist	k__Bacteria.p__Bacteroidetes.c__Bacteroidia.o__Bacteroidales.f__Porphyromonadaceae	-0.504921	0.765565	0.927898
H2 Antagonist	k__Bacteria.p__Bacteroidetes.c__Bacteroidia.o__Bacteroidales.f__Prevotellaceae	-4.86693	0.0420373	0.33032
H2 Antagonist	k__Bacteria.p__Bacteroidetes.c__Bacteroidia.o__Bacteroidales.f__Rikenellaceae	-3.51534	0.0165552	0.201859
H2 Antagonist	k__Bacteria.p__Bacteroidetes.c__Bacteroidia.o__Bacteroidales.f__S24.7	-4.57426	0.117835	0.519726
H2 Antagonist	k__Bacteria.p__Bacteroidetes.c__Bacteroidia.o__Bacteroidales.f__.Barnesiellaceae.	-2.12508	0.169387	0.596583
H2 Antagonist	k__Bacteria.p__Bacteroidetes.c__Bacteroidia.o__Bacteroidales.f__.Odoribacteraceae.	-4.24809	0.00137348	0.0505898
H2 Antagonist	k__Bacteria.p__Bacteroidetes.c__Bacteroidia.o__Bacteroidales.f__.Paraprevotellaceae.	-5.07431	0.0440936	0.335789
H2 Antagonist	k__Bacteria.p__Firmicutes.c__Bacilli.o__Gemellales.f__Gemellaceae	0.738757	0.647654	0.88387
H2 Antagonist	k__Bacteria.p__Firmicutes.c__Bacilli.o__Lactobacillales.f__Enterococcaceae	1.4031	0.337981	0.750446
H2 Antagonist	k__Bacteria.p__Firmicutes.c__Bacilli.o__Lactobacillales.f__Lactobacillaceae	0.883269	0.587768	0.861765
H2 Antagonist	k__Bacteria.p__Firmicutes.c__Bacilli.o__Lactobacillales.f__Leuconostocaceae	0.774597	0.575616	0.859594
H2 Antagonist	k__Bacteria.p__Firmicutes.c__Bacilli.o__Lactobacillales.f__Streptococcaceae	0.0872151	0.960128	0.986324
H2 Antagonist	k__Bacteria.p__Firmicutes.c__Bacilli.o__Turicibacterales.f__Turicibacteraceae	-0.233885	0.893944	0.971436
H2 Antagonist	k__Bacteria.p__Firmicutes.c__Clostridia.o__Clostridiales.f__Christensenellaceae	-2.46	0.151255	0.567769
H2 Antagonist	k__Bacteria.p__Firmicutes.c__Clostridia.o__Clostridiales.f__Clostridiaceae	-1.90103	0.240148	0.668614
H2 Antagonist	k__Bacteria.p__Firmicutes.c__Clostridia.o__Clostridiales.f__Dehalobacteriaceae	-3.55658	0.0489436	0.352905
H2 Antagonist	k__Bacteria.p__Firmicutes.c__Clostridia.o__Clostridiales.f__EtOH8	-0.769199	0.697191	0.906682
H2 Antagonist	k__Bacteria.p__Firmicutes.c__Clostridia.o__Clostridiales.f__Eubacteriaceae	2.56495	0.102785	0.490661
H2 Antagonist	k__Bacteria.p__Firmicutes.c__Clostridia.o__Clostridiales.f__Lachnospiraceae	-0.306099	0.860574	0.964191
H2 Antagonist	k__Bacteria.p__Firmicutes.c__Clostridia.o__Clostridiales.f__Peptococcaceae	0.659884	0.705802	0.911205
H2 Antagonist	k__Bacteria.p__Firmicutes.c__Clostridia.o__Clostridiales.f__Peptostreptococcaceae	-2.9102	0.194249	0.624543
H2 Antagonist	k__Bacteria.p__Firmicutes.c__Clostridia.o__Clostridiales.f__Ruminococcaceae	-4.62029	1.37272e-05	0.00285526
H2 Antagonist	k__Bacteria.p__Firmicutes.c__Clostridia.o__Clostridiales.f__Syntrophomonadaceae	1.15578	0.389981	0.785165
H2 Antagonist	k__Bacteria.p__Firmicutes.c__Clostridia.o__Clostridiales.f__Veillonellaceae	1.87432	0.301657	0.726521
H2 Antagonist	k__Bacteria.p__Firmicutes.c__Clostridia.o__Clostridiales.f__.Mogibacteriaceae.	-3.10634	0.0336904	0.300074
H2 Antagonist	k__Bacteria.p__Firmicutes.c__Clostridia.o__Clostridiales.f__.Tissierellaceae.	1.80302	0.216457	0.653623
H2 Antagonist	k__Bacteria.p__Firmicutes.c__Erysipelotrichi.o__Erysipelotrichales.f__Erysipelotrichaceae	1.91758	0.275671	0.702025
H2 Antagonist	k__Bacteria.p__Fusobacteria.c__Fusobacteriia.o__Fusobacteriales.f__Fusobacteriaceae	-1.12422	0.581914	0.859758
H2 Antagonist	k__Bacteria.p__Proteobacteria.c__Alphaproteobacteria.o__Rhodobacterales.f__Rhodobacteraceae	1.35912	0.232482	0.664365
H2 Antagonist	k__Bacteria.p__Proteobacteria.c__Betaproteobacteria.o__Burkholderiales.f__Alcaligenaceae	-5.43475	0.00012012	0.0132732
H2 Antagonist	k__Bacteria.p__Proteobacteria.c__Betaproteobacteria.o__Burkholderiales.f__Comamonadaceae	1.74462	0.202173	0.631521
H2 Antagonist	k__Bacteria.p__Proteobacteria.c__Betaproteobacteria.o__Burkholderiales.f__Oxalobacteraceae	-2.486	0.193907	0.624459
H2 Antagonist	k__Bacteria.p__Proteobacteria.c__Gammaproteobacteria.o__Enterobacteriales.f__Enterobacteriaceae	1.72251	0.319392	0.737669
H2 Antagonist	k__Bacteria.p__Proteobacteria.c__Gammaproteobacteria.o__Pasteurellales.f__Pasteurellaceae	-1.08588	0.550577	0.852999
H2 Antagonist	k__Bacteria.p__Proteobacteria.c__Gammaproteobacteria.o__Pseudomonadales.f__Pseudomonadaceae	1.57269	0.149569	0.565037
H2 Antagonist	k__Bacteria.p__Synergistetes.c__Synergistia.o__Synergistales.f__Synergistaceae	-0.925697	0.647111	0.883469
H2 Antagonist	k__Bacteria.p__Tenericutes.c__Mollicutes.o__Anaeroplasmatales.f__Anaeroplasmataceae	-2.82226	0.309288	0.731496
H2 Antagonist	k__Bacteria.p__Verrucomicrobia.c__Opitutae.o__.Cerasicoccales..f__.Cerasicoccaceae.	1.30268	0.378451	0.776628
H2 Antagonist	k__Archaea.p__Euryarchaeota.c__Methanobacteria	-1.01205	0.627691	0.87543
H2 Antagonist	k__Bacteria.p__Cyanobacteria.c__4C0d.2	-2.90379	0.193664	0.624244
H2 Antagonist	k__Bacteria.p__Cyanobacteria.c__Chloroplast	-1.94307	0.375031	0.77505
H2 Antagonist	k__Bacteria.p__Firmicutes.c__Clostridia	-3.05074	0.0222136	0.236588
H2 Antagonist	k__Bacteria.p__Lentisphaerae.c__.Lentisphaeria.	-2.31489	0.291247	0.715916
H2 Antagonist	k__Bacteria.p__Proteobacteria.c__Alphaproteobacteria	-0.711939	0.696796	0.906682
H2 Antagonist	k__Bacteria.p__Proteobacteria.c__Deltaproteobacteria	-4.61682	0.0012653	0.0481087
H2 Antagonist	k__Bacteria.p__Proteobacteria.c__Epsilonproteobacteria	1.79141	0.159163	0.580627
H2 Antagonist	k__Bacteria.p__Tenericutes.c__Mollicutes	-0.520808	0.771484	0.92946
H2 Antagonist	k__Bacteria.p__Tenericutes.c__RF3	-1.26152	0.511966	0.839183
H2 Antagonist	k__Bacteria.p__Verrucomicrobia.c__Verrucomicrobiae	-0.764588	0.659658	0.888187
H2 Antagonist	Unweighted_UniFrac_PCoA_MDS1	4.19866	0.0129619	0.174897
H2 Antagonist	Unweighted_UniFrac_PCoA_MDS2	-2.06737	0.235795	0.664501
H2 Antagonist	Unweighted_UniFrac_PCoA_MDS3	0.495103	0.780028	0.934113
H2 Antagonist	Unweighted_UniFrac_PCoA_MDS4	4.95532	0.0029082	0.0797163
H2 Antagonist	Unweighted_UniFrac_PCoA_MDS5	-3.1445	0.0741058	0.423325
H2 Antagonist	Unweighted_UniFrac_PCoA_MDS6	-3.81051	0.0220347	0.236105
H2 Antagonist	Weighted_UniFrac_PCoA_MDS1	-2.20563	0.255439	0.682521
H2 Antagonist	Weighted_UniFrac_PCoA_MDS2	-2.16945	0.253846	0.680647
H2 Antagonist	Weighted_UniFrac_PCoA_MDS3	2.6517	0.156799	0.577074
H2 Antagonist	Weighted_UniFrac_PCoA_MDS4	-5.88087	6.71545e-05	0.00977798
H2 Antagonist	Weighted_UniFrac_PCoA_MDS5	-0.0809059	0.963148	0.986324
H2 Antagonist	Weighted_UniFrac_PCoA_MDS6	-2.62847	0.217688	0.65563
HRT	shannon	0.597538	0.277411	0.702025
HRT	PD_whole_tree	0.980145	0.0550502	0.374309
HRT	k__Bacteria.p__Actinobacteria.c__Actinobacteria.o__Actinomycetales.f__Actinomycetaceae	-0.023401	0.964323	0.986324
HRT	k__Bacteria.p__Actinobacteria.c__Actinobacteria.o__Actinomycetales.f__Micrococcaceae	-0.757506	0.224186	0.662256
HRT	k__Bacteria.p__Actinobacteria.c__Actinobacteria.o__Bifidobacteriales.f__Bifidobacteriaceae	-0.369801	0.469737	0.825543
HRT	k__Bacteria.p__Actinobacteria.c__Coriobacteriia.o__Coriobacteriales.f__Coriobacteriaceae	-0.011553	0.982357	0.992636
HRT	k__Bacteria.p__Bacteroidetes.c__Bacteroidia.o__Bacteroidales.f__Bacteroidaceae	0.190051	0.725084	0.913092
HRT	k__Bacteria.p__Bacteroidetes.c__Bacteroidia.o__Bacteroidales.f__Porphyromonadaceae	-0.0531043	0.917915	0.975701
HRT	k__Bacteria.p__Bacteroidetes.c__Bacteroidia.o__Bacteroidales.f__Prevotellaceae	-0.259597	0.625157	0.873811
HRT	k__Bacteria.p__Bacteroidetes.c__Bacteroidia.o__Bacteroidales.f__Rikenellaceae	0.109275	0.836381	0.951207
HRT	k__Bacteria.p__Bacteroidetes.c__Bacteroidia.o__Bacteroidales.f__S24.7	0.936382	0.0354205	0.306978
HRT	k__Bacteria.p__Bacteroidetes.c__Bacteroidia.o__Bacteroidales.f__.Barnesiellaceae.	-0.556397	0.253345	0.680647
HRT	k__Bacteria.p__Bacteroidetes.c__Bacteroidia.o__Bacteroidales.f__.Odoribacteraceae.	0.370799	0.501733	0.83449
HRT	k__Bacteria.p__Bacteroidetes.c__Bacteroidia.o__Bacteroidales.f__.Paraprevotellaceae.	0.39325	0.434723	0.806496
HRT	k__Bacteria.p__Firmicutes.c__Bacilli.o__Gemellales.f__Gemellaceae	0.22747	0.656007	0.887319
HRT	k__Bacteria.p__Firmicutes.c__Bacilli.o__Lactobacillales.f__Enterococcaceae	-0.543556	0.355992	0.766888
HRT	k__Bacteria.p__Firmicutes.c__Bacilli.o__Lactobacillales.f__Lactobacillaceae	-0.614341	0.291549	0.715916
HRT	k__Bacteria.p__Firmicutes.c__Bacilli.o__Lactobacillales.f__Leuconostocaceae	0.266277	0.573765	0.859594
HRT	k__Bacteria.p__Firmicutes.c__Bacilli.o__Lactobacillales.f__Streptococcaceae	0.0106177	0.984091	0.993645
HRT	k__Bacteria.p__Firmicutes.c__Bacilli.o__Turicibacterales.f__Turicibacteraceae	-0.153309	0.77033	0.929448
HRT	k__Bacteria.p__Firmicutes.c__Clostridia.o__Clostridiales.f__Christensenellaceae	0.800675	0.1327	0.544178
HRT	k__Bacteria.p__Firmicutes.c__Clostridia.o__Clostridiales.f__Clostridiaceae	0.271129	0.612196	0.869922
HRT	k__Bacteria.p__Firmicutes.c__Clostridia.o__Clostridiales.f__Dehalobacteriaceae	0.182099	0.728442	0.913092
HRT	k__Bacteria.p__Firmicutes.c__Clostridia.o__Clostridiales.f__EtOH8	0.606689	0.180717	0.606853
HRT	k__Bacteria.p__Firmicutes.c__Clostridia.o__Clostridiales.f__Eubacteriaceae	0.150475	0.767993	0.928262
HRT	k__Bacteria.p__Firmicutes.c__Clostridia.o__Clostridiales.f__Lachnospiraceae	0.123382	0.814027	0.945567
HRT	k__Bacteria.p__Firmicutes.c__Clostridia.o__Clostridiales.f__Peptococcaceae	0.821134	0.111061	0.503475
HRT	k__Bacteria.p__Firmicutes.c__Clostridia.o__Clostridiales.f__Peptostreptococcaceae	0.244997	0.629147	0.876527
HRT	k__Bacteria.p__Firmicutes.c__Clostridia.o__Clostridiales.f__Ruminococcaceae	0.674291	0.246947	0.675856
HRT	k__Bacteria.p__Firmicutes.c__Clostridia.o__Clostridiales.f__Syntrophomonadaceae	0.261424	0.562673	0.855011
HRT	k__Bacteria.p__Firmicutes.c__Clostridia.o__Clostridiales.f__Veillonellaceae	-0.0913027	0.861881	0.965045
HRT	k__Bacteria.p__Firmicutes.c__Clostridia.o__Clostridiales.f__.Mogibacteriaceae.	0.89926	0.110053	0.501716
HRT	k__Bacteria.p__Firmicutes.c__Clostridia.o__Clostridiales.f__.Tissierellaceae.	-0.149975	0.780101	0.934113
HRT	k__Bacteria.p__Firmicutes.c__Erysipelotrichi.o__Erysipelotrichales.f__Erysipelotrichaceae	-0.411707	0.429441	0.802592
HRT	k__Bacteria.p__Fusobacteria.c__Fusobacteriia.o__Fusobacteriales.f__Fusobacteriaceae	-0.57173	0.361171	0.769021
HRT	k__Bacteria.p__Proteobacteria.c__Alphaproteobacteria.o__Rhodobacterales.f__Rhodobacteraceae	-0.558923	0.398138	0.79052
HRT	k__Bacteria.p__Proteobacteria.c__Betaproteobacteria.o__Burkholderiales.f__Alcaligenaceae	-0.300577	0.557187	0.852999
HRT	k__Bacteria.p__Proteobacteria.c__Betaproteobacteria.o__Burkholderiales.f__Comamonadaceae	-0.288552	0.605684	0.868276
HRT	k__Bacteria.p__Proteobacteria.c__Betaproteobacteria.o__Burkholderiales.f__Oxalobacteraceae	0.721917	0.154062	0.572231
HRT	k__Bacteria.p__Proteobacteria.c__Gammaproteobacteria.o__Enterobacteriales.f__Enterobacteriaceae	-0.339822	0.519268	0.839361
HRT	k__Bacteria.p__Proteobacteria.c__Gammaproteobacteria.o__Pasteurellales.f__Pasteurellaceae	-0.557515	0.301255	0.726521
HRT	k__Bacteria.p__Proteobacteria.c__Gammaproteobacteria.o__Pseudomonadales.f__Pseudomonadaceae	0.636771	0.123022	0.525959
HRT	k__Bacteria.p__Synergistetes.c__Synergistia.o__Synergistales.f__Synergistaceae	-0.164998	0.756907	0.926006
HRT	k__Bacteria.p__Tenericutes.c__Mollicutes.o__Anaeroplasmatales.f__Anaeroplasmataceae	0.38573	0.403246	0.794703
HRT	k__Bacteria.p__Verrucomicrobia.c__Opitutae.o__.Cerasicoccales..f__.Cerasicoccaceae.	0.510364	0.254321	0.681273
HRT	k__Archaea.p__Euryarchaeota.c__Methanobacteria	-0.186996	0.733661	0.913092
HRT	k__Bacteria.p__Cyanobacteria.c__4C0d.2	-0.0651237	0.900512	0.971436
HRT	k__Bacteria.p__Cyanobacteria.c__Chloroplast	0.973092	0.0229947	0.242714
HRT	k__Bacteria.p__Firmicutes.c__Clostridia	0.60745	0.281194	0.705113
HRT	k__Bacteria.p__Lentisphaerae.c__.Lentisphaeria.	0.424305	0.381338	0.778949
HRT	k__Bacteria.p__Proteobacteria.c__Alphaproteobacteria	-0.0870541	0.867271	0.967404
HRT	k__Bacteria.p__Proteobacteria.c__Deltaproteobacteria	0.489261	0.370732	0.773875
HRT	k__Bacteria.p__Proteobacteria.c__Epsilonproteobacteria	-0.265531	0.630215	0.876649
HRT	k__Bacteria.p__Tenericutes.c__Mollicutes	0.346182	0.515972	0.839268
HRT	k__Bacteria.p__Tenericutes.c__RF3	0.304052	0.548204	0.852999
HRT	k__Bacteria.p__Verrucomicrobia.c__Verrucomicrobiae	0.499123	0.351134	0.763479
HRT	Unweighted_UniFrac_PCoA_MDS1	-0.925369	0.091403	0.472385
HRT	Unweighted_UniFrac_PCoA_MDS2	-0.075541	0.885173	0.971436
HRT	Unweighted_UniFrac_PCoA_MDS3	0.323176	0.534728	0.847982
HRT	Unweighted_UniFrac_PCoA_MDS4	-0.0906536	0.86392	0.966405
HRT	Unweighted_UniFrac_PCoA_MDS5	0.369225	0.478559	0.827706
HRT	Unweighted_UniFrac_PCoA_MDS6	-0.194076	0.709961	0.911886
HRT	Weighted_UniFrac_PCoA_MDS1	-0.116115	0.825886	0.949117
HRT	Weighted_UniFrac_PCoA_MDS2	-0.497568	0.358084	0.767688
HRT	Weighted_UniFrac_PCoA_MDS3	-0.0379629	0.942463	0.982311
HRT	Weighted_UniFrac_PCoA_MDS4	0.558007	0.312941	0.732773
HRT	Weighted_UniFrac_PCoA_MDS5	0.472943	0.367054	0.771171
HRT	Weighted_UniFrac_PCoA_MDS6	0.157034	0.761632	0.926439
Inhaler - Anticholinergic	shannon	-5.11894	0.000594139	0.0353311
Inhaler - Anticholinergic	PD_whole_tree	-3.4733	0.0730759	0.420841
Inhaler - Anticholinergic	k__Bacteria.p__Actinobacteria.c__Actinobacteria.o__Actinomycetales.f__Actinomycetaceae	-3.05324	0.130516	0.540643
Inhaler - Anticholinergic	k__Bacteria.p__Actinobacteria.c__Actinobacteria.o__Actinomycetales.f__Micrococcaceae	2.8939	0.0342215	0.304038
Inhaler - Anticholinergic	k__Bacteria.p__Actinobacteria.c__Actinobacteria.o__Bifidobacteriales.f__Bifidobacteriaceae	-1.47672	0.420804	0.796981
Inhaler - Anticholinergic	k__Bacteria.p__Actinobacteria.c__Coriobacteriia.o__Coriobacteriales.f__Coriobacteriaceae	-2.34984	0.211699	0.644364
Inhaler - Anticholinergic	k__Bacteria.p__Bacteroidetes.c__Bacteroidia.o__Bacteroidales.f__Bacteroidaceae	7.7763	0.00371414	0.0918405
Inhaler - Anticholinergic	k__Bacteria.p__Bacteroidetes.c__Bacteroidia.o__Bacteroidales.f__Porphyromonadaceae	0.706617	0.725394	0.913092
Inhaler - Anticholinergic	k__Bacteria.p__Bacteroidetes.c__Bacteroidia.o__Bacteroidales.f__Prevotellaceae	-5.44424	0.0407236	0.326977
Inhaler - Anticholinergic	k__Bacteria.p__Bacteroidetes.c__Bacteroidia.o__Bacteroidales.f__Rikenellaceae	-1.96735	0.255052	0.682521
Inhaler - Anticholinergic	k__Bacteria.p__Bacteroidetes.c__Bacteroidia.o__Bacteroidales.f__S24.7	-8.03108	0.0530117	0.363274
Inhaler - Anticholinergic	k__Bacteria.p__Bacteroidetes.c__Bacteroidia.o__Bacteroidales.f__.Barnesiellaceae.	-4.41864	0.00385973	0.0929077
Inhaler - Anticholinergic	k__Bacteria.p__Bacteroidetes.c__Bacteroidia.o__Bacteroidales.f__.Odoribacteraceae.	-3.94007	0.00750919	0.131626
Inhaler - Anticholinergic	k__Bacteria.p__Bacteroidetes.c__Bacteroidia.o__Bacteroidales.f__.Paraprevotellaceae.	-2.29043	0.292424	0.717068
Inhaler - Anticholinergic	k__Bacteria.p__Firmicutes.c__Bacilli.o__Gemellales.f__Gemellaceae	-3.30201	0.198017	0.628536
Inhaler - Anticholinergic	k__Bacteria.p__Firmicutes.c__Bacilli.o__Lactobacillales.f__Enterococcaceae	0.968527	0.583535	0.859758
Inhaler - Anticholinergic	k__Bacteria.p__Firmicutes.c__Bacilli.o__Lactobacillales.f__Lactobacillaceae	4.1283	0.00732551	0.130823
Inhaler - Anticholinergic	k__Bacteria.p__Firmicutes.c__Bacilli.o__Lactobacillales.f__Leuconostocaceae	-0.161722	0.937487	0.982192
Inhaler - Anticholinergic	k__Bacteria.p__Firmicutes.c__Bacilli.o__Lactobacillales.f__Streptococcaceae	0.258594	0.895124	0.971436
Inhaler - Anticholinergic	k__Bacteria.p__Firmicutes.c__Bacilli.o__Turicibacterales.f__Turicibacteraceae	-0.834881	0.66904	0.892389
Inhaler - Anticholinergic	k__Bacteria.p__Firmicutes.c__Clostridia.o__Clostridiales.f__Christensenellaceae	-4.55014	0.0108277	0.158866
Inhaler - Anticholinergic	k__Bacteria.p__Firmicutes.c__Clostridia.o__Clostridiales.f__Clostridiaceae	-2.78133	0.108849	0.501716
Inhaler - Anticholinergic	k__Bacteria.p__Firmicutes.c__Clostridia.o__Clostridiales.f__Dehalobacteriaceae	-2.58166	0.177112	0.602513
Inhaler - Anticholinergic	k__Bacteria.p__Firmicutes.c__Clostridia.o__Clostridiales.f__EtOH8	-4.4253	0.148683	0.562894
Inhaler - Anticholinergic	k__Bacteria.p__Firmicutes.c__Clostridia.o__Clostridiales.f__Eubacteriaceae	1.76791	0.31072	0.731496
Inhaler - Anticholinergic	k__Bacteria.p__Firmicutes.c__Clostridia.o__Clostridiales.f__Lachnospiraceae	-0.268143	0.887652	0.971436
Inhaler - Anticholinergic	k__Bacteria.p__Firmicutes.c__Clostridia.o__Clostridiales.f__Peptococcaceae	-8.43041	0.000954207	0.043372
Inhaler - Anticholinergic	k__Bacteria.p__Firmicutes.c__Clostridia.o__Clostridiales.f__Peptostreptococcaceae	0.129213	0.946509	0.983327
Inhaler - Anticholinergic	k__Bacteria.p__Firmicutes.c__Clostridia.o__Clostridiales.f__Ruminococcaceae	-4.81442	2.63656e-05	0.00490678
Inhaler - Anticholinergic	k__Bacteria.p__Firmicutes.c__Clostridia.o__Clostridiales.f__Syntrophomonadaceae	-5.10446	0.158509	0.580202
Inhaler - Anticholinergic	k__Bacteria.p__Firmicutes.c__Clostridia.o__Clostridiales.f__Veillonellaceae	1.87562	0.347188	0.76064
Inhaler - Anticholinergic	k__Bacteria.p__Firmicutes.c__Clostridia.o__Clostridiales.f__.Mogibacteriaceae.	-3.54771	0.0265515	0.265215
Inhaler - Anticholinergic	k__Bacteria.p__Firmicutes.c__Clostridia.o__Clostridiales.f__.Tissierellaceae.	-1.27456	0.55604	0.852999
Inhaler - Anticholinergic	k__Bacteria.p__Firmicutes.c__Erysipelotrichi.o__Erysipelotrichales.f__Erysipelotrichaceae	-3.81332	0.0418263	0.33032
Inhaler - Anticholinergic	k__Bacteria.p__Fusobacteria.c__Fusobacteriia.o__Fusobacteriales.f__Fusobacteriaceae	-5.25312	0.146416	0.559205
Inhaler - Anticholinergic	k__Bacteria.p__Proteobacteria.c__Alphaproteobacteria.o__Rhodobacterales.f__Rhodobacteraceae	-3.12044	0.338548	0.750446
Inhaler - Anticholinergic	k__Bacteria.p__Proteobacteria.c__Betaproteobacteria.o__Burkholderiales.f__Alcaligenaceae	-4.60078	0.00379285	0.0929077
Inhaler - Anticholinergic	k__Bacteria.p__Proteobacteria.c__Betaproteobacteria.o__Burkholderiales.f__Comamonadaceae	0.967694	0.557012	0.852999
Inhaler - Anticholinergic	k__Bacteria.p__Proteobacteria.c__Betaproteobacteria.o__Burkholderiales.f__Oxalobacteraceae	-3.64573	0.0823097	0.445708
Inhaler - Anticholinergic	k__Bacteria.p__Proteobacteria.c__Gammaproteobacteria.o__Enterobacteriales.f__Enterobacteriaceae	4.10815	0.0310343	0.288965
Inhaler - Anticholinergic	k__Bacteria.p__Proteobacteria.c__Gammaproteobacteria.o__Pasteurellales.f__Pasteurellaceae	-5.0195	0.029434	0.282504
Inhaler - Anticholinergic	k__Bacteria.p__Proteobacteria.c__Gammaproteobacteria.o__Pseudomonadales.f__Pseudomonadaceae	-0.153973	0.940408	0.98223
Inhaler - Anticholinergic	k__Bacteria.p__Synergistetes.c__Synergistia.o__Synergistales.f__Synergistaceae	-7.69681	0.0140044	0.18139
Inhaler - Anticholinergic	k__Bacteria.p__Tenericutes.c__Mollicutes.o__Anaeroplasmatales.f__Anaeroplasmataceae	-2.80097	0.309677	0.731496
Inhaler - Anticholinergic	k__Bacteria.p__Verrucomicrobia.c__Opitutae.o__.Cerasicoccales..f__.Cerasicoccaceae.	-5.97384	0.127265	0.535715
Inhaler - Anticholinergic	k__Archaea.p__Euryarchaeota.c__Methanobacteria	-1.67326	0.496879	0.830716
Inhaler - Anticholinergic	k__Bacteria.p__Cyanobacteria.c__4C0d.2	-1.04935	0.606097	0.868276
Inhaler - Anticholinergic	k__Bacteria.p__Cyanobacteria.c__Chloroplast	-2.5295	0.309234	0.731496
Inhaler - Anticholinergic	k__Bacteria.p__Firmicutes.c__Clostridia	-3.87006	0.00396256	0.0929077
Inhaler - Anticholinergic	k__Bacteria.p__Lentisphaerae.c__.Lentisphaeria.	-6.52871	0.0314267	0.288965
Inhaler - Anticholinergic	k__Bacteria.p__Proteobacteria.c__Alphaproteobacteria	-6.53751	0.00853205	0.140222
Inhaler - Anticholinergic	k__Bacteria.p__Proteobacteria.c__Deltaproteobacteria	-4.53509	0.00363891	0.0917444
Inhaler - Anticholinergic	k__Bacteria.p__Proteobacteria.c__Epsilonproteobacteria	-3.35621	0.231833	0.664365
Inhaler - Anticholinergic	k__Bacteria.p__Tenericutes.c__Mollicutes	-5.86947	0.00541063	0.109726
Inhaler - Anticholinergic	k__Bacteria.p__Tenericutes.c__RF3	-4.78594	0.0489693	0.352905
Inhaler - Anticholinergic	k__Bacteria.p__Verrucomicrobia.c__Verrucomicrobiae	-5.5595	0.00395019	0.0929077
Inhaler - Anticholinergic	Unweighted_UniFrac_PCoA_MDS1	4.64415	0.0105416	0.156847
Inhaler - Anticholinergic	Unweighted_UniFrac_PCoA_MDS2	-5.95964	0.00167006	0.0584686
Inhaler - Anticholinergic	Unweighted_UniFrac_PCoA_MDS3	4.96371	0.0138055	0.180175
Inhaler - Anticholinergic	Unweighted_UniFrac_PCoA_MDS4	1.01574	0.597289	0.86523
Inhaler - Anticholinergic	Unweighted_UniFrac_PCoA_MDS5	0.105849	0.956015	0.986122
Inhaler - Anticholinergic	Unweighted_UniFrac_PCoA_MDS6	-3.35385	0.0681874	0.411451
Inhaler - Anticholinergic	Weighted_UniFrac_PCoA_MDS1	-7.39512	0.00174251	0.0592455
Inhaler - Anticholinergic	Weighted_UniFrac_PCoA_MDS2	0.785118	0.672362	0.893301
Inhaler - Anticholinergic	Weighted_UniFrac_PCoA_MDS3	-1.02418	0.589096	0.861765
Inhaler - Anticholinergic	Weighted_UniFrac_PCoA_MDS4	-5.67987	0.000520158	0.0322681
Inhaler - Anticholinergic	Weighted_UniFrac_PCoA_MDS5	-1.40952	0.460851	0.822598
Inhaler - Anticholinergic	Weighted_UniFrac_PCoA_MDS6	1.89961	0.244425	0.673122
Inhaler - LABA	shannon	-0.551025	0.372149	0.773875
Inhaler - LABA	PD_whole_tree	-0.423211	0.513715	0.839183
Inhaler - LABA	k__Bacteria.p__Actinobacteria.c__Actinobacteria.o__Actinomycetales.f__Actinomycetaceae	0.475208	0.450075	0.816556
Inhaler - LABA	k__Bacteria.p__Actinobacteria.c__Actinobacteria.o__Actinomycetales.f__Micrococcaceae	0.70068	0.20243	0.631521
Inhaler - LABA	k__Bacteria.p__Actinobacteria.c__Actinobacteria.o__Bifidobacteriales.f__Bifidobacteriaceae	0.445427	0.495259	0.82997
Inhaler - LABA	k__Bacteria.p__Actinobacteria.c__Coriobacteriia.o__Coriobacteriales.f__Coriobacteriaceae	-0.397861	0.528353	0.84519
Inhaler - LABA	k__Bacteria.p__Bacteroidetes.c__Bacteroidia.o__Bacteroidales.f__Bacteroidaceae	0.527753	0.436615	0.808325
Inhaler - LABA	k__Bacteria.p__Bacteroidetes.c__Bacteroidia.o__Bacteroidales.f__Porphyromonadaceae	-0.169898	0.785285	0.935354
Inhaler - LABA	k__Bacteria.p__Bacteroidetes.c__Bacteroidia.o__Bacteroidales.f__Prevotellaceae	-1.9126	0.0121337	0.167773
Inhaler - LABA	k__Bacteria.p__Bacteroidetes.c__Bacteroidia.o__Bacteroidales.f__Rikenellaceae	0.594062	0.374579	0.77505
Inhaler - LABA	k__Bacteria.p__Bacteroidetes.c__Bacteroidia.o__Bacteroidales.f__S24.7	-2.94331	0.00599046	0.114417
Inhaler - LABA	k__Bacteria.p__Bacteroidetes.c__Bacteroidia.o__Bacteroidales.f__.Barnesiellaceae.	-0.638225	0.28458	0.709144
Inhaler - LABA	k__Bacteria.p__Bacteroidetes.c__Bacteroidia.o__Bacteroidales.f__.Odoribacteraceae.	-1.00782	0.0760989	0.429059
Inhaler - LABA	k__Bacteria.p__Bacteroidetes.c__Bacteroidia.o__Bacteroidales.f__.Paraprevotellaceae.	-1.32062	0.0678005	0.411222
Inhaler - LABA	k__Bacteria.p__Firmicutes.c__Bacilli.o__Gemellales.f__Gemellaceae	-0.0595122	0.925909	0.979364
Inhaler - LABA	k__Bacteria.p__Firmicutes.c__Bacilli.o__Lactobacillales.f__Enterococcaceae	-0.876297	0.232791	0.664365
Inhaler - LABA	k__Bacteria.p__Firmicutes.c__Bacilli.o__Lactobacillales.f__Lactobacillaceae	0.556149	0.353937	0.764989
Inhaler - LABA	k__Bacteria.p__Firmicutes.c__Bacilli.o__Lactobacillales.f__Leuconostocaceae	-0.041707	0.948259	0.984452
Inhaler - LABA	k__Bacteria.p__Firmicutes.c__Bacilli.o__Lactobacillales.f__Streptococcaceae	0.513874	0.417119	0.79518
Inhaler - LABA	k__Bacteria.p__Firmicutes.c__Bacilli.o__Turicibacterales.f__Turicibacteraceae	0.23529	0.708737	0.911704
Inhaler - LABA	k__Bacteria.p__Firmicutes.c__Clostridia.o__Clostridiales.f__Christensenellaceae	-0.398833	0.532555	0.847982
Inhaler - LABA	k__Bacteria.p__Firmicutes.c__Clostridia.o__Clostridiales.f__Clostridiaceae	-0.467779	0.448034	0.814105
Inhaler - LABA	k__Bacteria.p__Firmicutes.c__Clostridia.o__Clostridiales.f__Dehalobacteriaceae	-0.442709	0.489461	0.827706
Inhaler - LABA	k__Bacteria.p__Firmicutes.c__Clostridia.o__Clostridiales.f__EtOH8	-0.265256	0.695402	0.906682
Inhaler - LABA	k__Bacteria.p__Firmicutes.c__Clostridia.o__Clostridiales.f__Eubacteriaceae	1.25274	0.0314374	0.288965
Inhaler - LABA	k__Bacteria.p__Firmicutes.c__Clostridia.o__Clostridiales.f__Lachnospiraceae	0.0399804	0.950066	0.984726
Inhaler - LABA	k__Bacteria.p__Firmicutes.c__Clostridia.o__Clostridiales.f__Peptococcaceae	-1.69919	0.0132872	0.17663
Inhaler - LABA	k__Bacteria.p__Firmicutes.c__Clostridia.o__Clostridiales.f__Peptostreptococcaceae	-0.0795683	0.901271	0.971436
Inhaler - LABA	k__Bacteria.p__Firmicutes.c__Clostridia.o__Clostridiales.f__Ruminococcaceae	-0.0519813	0.934177	0.982192
Inhaler - LABA	k__Bacteria.p__Firmicutes.c__Clostridia.o__Clostridiales.f__Syntrophomonadaceae	-0.441362	0.553994	0.852999
Inhaler - LABA	k__Bacteria.p__Firmicutes.c__Clostridia.o__Clostridiales.f__Veillonellaceae	0.260214	0.685151	0.9013
Inhaler - LABA	k__Bacteria.p__Firmicutes.c__Clostridia.o__Clostridiales.f__.Mogibacteriaceae.	0.0994691	0.876524	0.971436
Inhaler - LABA	k__Bacteria.p__Firmicutes.c__Clostridia.o__Clostridiales.f__.Tissierellaceae.	-0.603898	0.386221	0.783653
Inhaler - LABA	k__Bacteria.p__Firmicutes.c__Erysipelotrichi.o__Erysipelotrichales.f__Erysipelotrichaceae	-0.765608	0.226476	0.663241
Inhaler - LABA	k__Bacteria.p__Fusobacteria.c__Fusobacteriia.o__Fusobacteriales.f__Fusobacteriaceae	-0.602265	0.411169	0.794703
Inhaler - LABA	k__Bacteria.p__Proteobacteria.c__Alphaproteobacteria.o__Rhodobacterales.f__Rhodobacteraceae	-0.230475	0.742357	0.916763
Inhaler - LABA	k__Bacteria.p__Proteobacteria.c__Betaproteobacteria.o__Burkholderiales.f__Alcaligenaceae	-1.02419	0.0815316	0.444934
Inhaler - LABA	k__Bacteria.p__Proteobacteria.c__Betaproteobacteria.o__Burkholderiales.f__Comamonadaceae	0.0791984	0.899234	0.971436
Inhaler - LABA	k__Bacteria.p__Proteobacteria.c__Betaproteobacteria.o__Burkholderiales.f__Oxalobacteraceae	-1.25484	0.0638247	0.398517
Inhaler - LABA	k__Bacteria.p__Proteobacteria.c__Gammaproteobacteria.o__Enterobacteriales.f__Enterobacteriaceae	0.302158	0.63303	0.878146
Inhaler - LABA	k__Bacteria.p__Proteobacteria.c__Gammaproteobacteria.o__Pasteurellales.f__Pasteurellaceae	-0.0569821	0.928779	0.980394
Inhaler - LABA	k__Bacteria.p__Proteobacteria.c__Gammaproteobacteria.o__Pseudomonadales.f__Pseudomonadaceae	0.912976	0.036232	0.311718
Inhaler - LABA	k__Bacteria.p__Synergistetes.c__Synergistia.o__Synergistales.f__Synergistaceae	-0.391296	0.574839	0.859594
Inhaler - LABA	k__Bacteria.p__Tenericutes.c__Mollicutes.o__Anaeroplasmatales.f__Anaeroplasmataceae	-0.31218	0.655098	0.886505
Inhaler - LABA	k__Bacteria.p__Verrucomicrobia.c__Opitutae.o__.Cerasicoccales..f__.Cerasicoccaceae.	-1.50305	0.101137	0.490661
Inhaler - LABA	k__Archaea.p__Euryarchaeota.c__Methanobacteria	0.212944	0.722733	0.913092
Inhaler - LABA	k__Bacteria.p__Cyanobacteria.c__4C0d.2	-0.712023	0.308341	0.731496
Inhaler - LABA	k__Bacteria.p__Cyanobacteria.c__Chloroplast	0.986494	0.062188	0.391973
Inhaler - LABA	k__Bacteria.p__Firmicutes.c__Clostridia	-0.262402	0.669638	0.892751
Inhaler - LABA	k__Bacteria.p__Lentisphaerae.c__.Lentisphaeria.	-2.17416	0.0118123	0.165747
Inhaler - LABA	k__Bacteria.p__Proteobacteria.c__Alphaproteobacteria	-0.669514	0.313946	0.732975
Inhaler - LABA	k__Bacteria.p__Proteobacteria.c__Deltaproteobacteria	0.580608	0.386601	0.783653
Inhaler - LABA	k__Bacteria.p__Proteobacteria.c__Epsilonproteobacteria	-0.163834	0.805819	0.943803
Inhaler - LABA	k__Bacteria.p__Tenericutes.c__Mollicutes	-1.49155	0.0235843	0.246407
Inhaler - LABA	k__Bacteria.p__Tenericutes.c__RF3	-0.887656	0.201789	0.631521
Inhaler - LABA	k__Bacteria.p__Verrucomicrobia.c__Verrucomicrobiae	-0.451357	0.47371	0.827248
Inhaler - LABA	Unweighted_UniFrac_PCoA_MDS1	0.853271	0.17741	0.602513
Inhaler - LABA	Unweighted_UniFrac_PCoA_MDS2	-1.26185	0.0462968	0.347004
Inhaler - LABA	Unweighted_UniFrac_PCoA_MDS3	1.29771	0.0469095	0.34773
Inhaler - LABA	Unweighted_UniFrac_PCoA_MDS4	-0.327994	0.6093	0.868944
Inhaler - LABA	Unweighted_UniFrac_PCoA_MDS5	0.817152	0.197672	0.628004
Inhaler - LABA	Unweighted_UniFrac_PCoA_MDS6	-0.525338	0.403966	0.794703
Inhaler - LABA	Weighted_UniFrac_PCoA_MDS1	-1.18605	0.0883028	0.461923
Inhaler - LABA	Weighted_UniFrac_PCoA_MDS2	-0.326189	0.615533	0.870485
Inhaler - LABA	Weighted_UniFrac_PCoA_MDS3	-0.398794	0.527344	0.844732
Inhaler - LABA	Weighted_UniFrac_PCoA_MDS4	-0.931544	0.127599	0.535715
Inhaler - LABA	Weighted_UniFrac_PCoA_MDS5	-0.45369	0.474233	0.827482
Inhaler - LABA	Weighted_UniFrac_PCoA_MDS6	-0.749722	0.286052	0.709608
Inhaler - SABA	shannon	-0.166404	0.608058	0.868944
Inhaler - SABA	PD_whole_tree	0.0479401	0.884211	0.971436
Inhaler - SABA	k__Bacteria.p__Actinobacteria.c__Actinobacteria.o__Actinomycetales.f__Actinomycetaceae	-0.160595	0.623828	0.873261
Inhaler - SABA	k__Bacteria.p__Actinobacteria.c__Actinobacteria.o__Actinomycetales.f__Micrococcaceae	0.334961	0.259147	0.686649
Inhaler - SABA	k__Bacteria.p__Actinobacteria.c__Actinobacteria.o__Bifidobacteriales.f__Bifidobacteriaceae	0.148675	0.651431	0.884981
Inhaler - SABA	k__Bacteria.p__Actinobacteria.c__Coriobacteriia.o__Coriobacteriales.f__Coriobacteriaceae	-0.57112	0.0758586	0.429059
Inhaler - SABA	k__Bacteria.p__Bacteroidetes.c__Bacteroidia.o__Bacteroidales.f__Bacteroidaceae	0.595317	0.0952042	0.480082
Inhaler - SABA	k__Bacteria.p__Bacteroidetes.c__Bacteroidia.o__Bacteroidales.f__Porphyromonadaceae	-0.0465079	0.885635	0.971436
Inhaler - SABA	k__Bacteria.p__Bacteroidetes.c__Bacteroidia.o__Bacteroidales.f__Prevotellaceae	-0.453914	0.18397	0.611113
Inhaler - SABA	k__Bacteria.p__Bacteroidetes.c__Bacteroidia.o__Bacteroidales.f__Rikenellaceae	0.0421116	0.89796	0.971436
Inhaler - SABA	k__Bacteria.p__Bacteroidetes.c__Bacteroidia.o__Bacteroidales.f__S24.7	0.157841	0.620073	0.870485
Inhaler - SABA	k__Bacteria.p__Bacteroidetes.c__Bacteroidia.o__Bacteroidales.f__.Barnesiellaceae.	-0.224594	0.47749	0.827706
Inhaler - SABA	k__Bacteria.p__Bacteroidetes.c__Bacteroidia.o__Bacteroidales.f__.Odoribacteraceae.	-0.5346	0.0766557	0.429564
Inhaler - SABA	k__Bacteria.p__Bacteroidetes.c__Bacteroidia.o__Bacteroidales.f__.Paraprevotellaceae.	-0.0915178	0.780787	0.934276
Inhaler - SABA	k__Bacteria.p__Firmicutes.c__Bacilli.o__Gemellales.f__Gemellaceae	-0.210379	0.532128	0.847982
Inhaler - SABA	k__Bacteria.p__Firmicutes.c__Bacilli.o__Lactobacillales.f__Enterococcaceae	0.263982	0.385615	0.783641
Inhaler - SABA	k__Bacteria.p__Firmicutes.c__Bacilli.o__Lactobacillales.f__Lactobacillaceae	-0.000149888	0.999631	0.999655
Inhaler - SABA	k__Bacteria.p__Firmicutes.c__Bacilli.o__Lactobacillales.f__Leuconostocaceae	0.198442	0.494364	0.829113
Inhaler - SABA	k__Bacteria.p__Firmicutes.c__Bacilli.o__Lactobacillales.f__Streptococcaceae	0.38173	0.237798	0.66576
Inhaler - SABA	k__Bacteria.p__Firmicutes.c__Bacilli.o__Turicibacterales.f__Turicibacteraceae	-0.0923585	0.776565	0.932419
Inhaler - SABA	k__Bacteria.p__Firmicutes.c__Clostridia.o__Clostridiales.f__Christensenellaceae	-0.514506	0.114214	0.509925
Inhaler - SABA	k__Bacteria.p__Firmicutes.c__Clostridia.o__Clostridiales.f__Clostridiaceae	0.384659	0.248578	0.677174
Inhaler - SABA	k__Bacteria.p__Firmicutes.c__Clostridia.o__Clostridiales.f__Dehalobacteriaceae	-0.390625	0.233571	0.664501
Inhaler - SABA	k__Bacteria.p__Firmicutes.c__Clostridia.o__Clostridiales.f__EtOH8	-0.240789	0.492645	0.828336
Inhaler - SABA	k__Bacteria.p__Firmicutes.c__Clostridia.o__Clostridiales.f__Eubacteriaceae	0.049229	0.87959	0.971436
Inhaler - SABA	k__Bacteria.p__Firmicutes.c__Clostridia.o__Clostridiales.f__Lachnospiraceae	0.138858	0.672567	0.893301
Inhaler - SABA	k__Bacteria.p__Firmicutes.c__Clostridia.o__Clostridiales.f__Peptococcaceae	-0.243306	0.461727	0.822817
Inhaler - SABA	k__Bacteria.p__Firmicutes.c__Clostridia.o__Clostridiales.f__Peptostreptococcaceae	-0.178085	0.594631	0.864207
Inhaler - SABA	k__Bacteria.p__Firmicutes.c__Clostridia.o__Clostridiales.f__Ruminococcaceae	0.0804003	0.806634	0.943992
Inhaler - SABA	k__Bacteria.p__Firmicutes.c__Clostridia.o__Clostridiales.f__Syntrophomonadaceae	-0.617698	0.144998	0.558794
Inhaler - SABA	k__Bacteria.p__Firmicutes.c__Clostridia.o__Clostridiales.f__Veillonellaceae	0.512014	0.12316	0.525959
Inhaler - SABA	k__Bacteria.p__Firmicutes.c__Clostridia.o__Clostridiales.f__.Mogibacteriaceae.	-0.0911903	0.776577	0.932419
Inhaler - SABA	k__Bacteria.p__Firmicutes.c__Clostridia.o__Clostridiales.f__.Tissierellaceae.	-0.178025	0.596573	0.86523
Inhaler - SABA	k__Bacteria.p__Firmicutes.c__Erysipelotrichi.o__Erysipelotrichales.f__Erysipelotrichaceae	-0.043615	0.893073	0.971436
Inhaler - SABA	k__Bacteria.p__Fusobacteria.c__Fusobacteriia.o__Fusobacteriales.f__Fusobacteriaceae	-1.06379	0.0174873	0.208036
Inhaler - SABA	k__Bacteria.p__Proteobacteria.c__Alphaproteobacteria.o__Rhodobacterales.f__Rhodobacteraceae	0.0540544	0.863993	0.966405
Inhaler - SABA	k__Bacteria.p__Proteobacteria.c__Betaproteobacteria.o__Burkholderiales.f__Alcaligenaceae	-0.467441	0.13175	0.542336
Inhaler - SABA	k__Bacteria.p__Proteobacteria.c__Betaproteobacteria.o__Burkholderiales.f__Comamonadaceae	-0.260815	0.462423	0.822844
Inhaler - SABA	k__Bacteria.p__Proteobacteria.c__Betaproteobacteria.o__Burkholderiales.f__Oxalobacteraceae	-0.544536	0.10749	0.499456
Inhaler - SABA	k__Bacteria.p__Proteobacteria.c__Gammaproteobacteria.o__Enterobacteriales.f__Enterobacteriaceae	0.254102	0.432042	0.804476
Inhaler - SABA	k__Bacteria.p__Proteobacteria.c__Gammaproteobacteria.o__Pasteurellales.f__Pasteurellaceae	0.0364688	0.910423	0.972356
Inhaler - SABA	k__Bacteria.p__Proteobacteria.c__Gammaproteobacteria.o__Pseudomonadales.f__Pseudomonadaceae	0.140416	0.635826	0.879268
Inhaler - SABA	k__Bacteria.p__Synergistetes.c__Synergistia.o__Synergistales.f__Synergistaceae	-0.11467	0.735595	0.913092
Inhaler - SABA	k__Bacteria.p__Tenericutes.c__Mollicutes.o__Anaeroplasmatales.f__Anaeroplasmataceae	-0.178021	0.613614	0.869984
Inhaler - SABA	k__Bacteria.p__Verrucomicrobia.c__Opitutae.o__.Cerasicoccales..f__.Cerasicoccaceae.	-0.421757	0.26308	0.689581
Inhaler - SABA	k__Archaea.p__Euryarchaeota.c__Methanobacteria	-0.614042	0.12689	0.535715
Inhaler - SABA	k__Bacteria.p__Cyanobacteria.c__4C0d.2	-0.812653	0.0298193	0.284208
Inhaler - SABA	k__Bacteria.p__Cyanobacteria.c__Chloroplast	-0.0632593	0.848336	0.956542
Inhaler - SABA	k__Bacteria.p__Firmicutes.c__Clostridia	0.0600504	0.854446	0.96098
Inhaler - SABA	k__Bacteria.p__Lentisphaerae.c__.Lentisphaeria.	-0.688656	0.0658062	0.403277
Inhaler - SABA	k__Bacteria.p__Proteobacteria.c__Alphaproteobacteria	-0.457864	0.177366	0.602513
Inhaler - SABA	k__Bacteria.p__Proteobacteria.c__Deltaproteobacteria	-0.6382	0.0359365	0.309931
Inhaler - SABA	k__Bacteria.p__Proteobacteria.c__Epsilonproteobacteria	0.126178	0.688967	0.903296
Inhaler - SABA	k__Bacteria.p__Tenericutes.c__Mollicutes	-0.649749	0.051217	0.357206
Inhaler - SABA	k__Bacteria.p__Tenericutes.c__RF3	-0.468696	0.178573	0.602513
Inhaler - SABA	k__Bacteria.p__Verrucomicrobia.c__Verrucomicrobiae	-0.139929	0.666114	0.890616
Inhaler - SABA	Unweighted_UniFrac_PCoA_MDS1	0.325237	0.320394	0.738054
Inhaler - SABA	Unweighted_UniFrac_PCoA_MDS2	-0.791638	0.0148619	0.188358
Inhaler - SABA	Unweighted_UniFrac_PCoA_MDS3	0.409484	0.213735	0.646597
Inhaler - SABA	Unweighted_UniFrac_PCoA_MDS4	-0.243487	0.457403	0.822195
Inhaler - SABA	Unweighted_UniFrac_PCoA_MDS5	0.601228	0.0643532	0.398517
Inhaler - SABA	Unweighted_UniFrac_PCoA_MDS6	-0.0243924	0.940217	0.98223
Inhaler - SABA	Weighted_UniFrac_PCoA_MDS1	-0.792996	0.0246299	0.253172
Inhaler - SABA	Weighted_UniFrac_PCoA_MDS2	0.0552492	0.864382	0.966405
Inhaler - SABA	Weighted_UniFrac_PCoA_MDS3	-0.731681	0.0215392	0.233815
Inhaler - SABA	Weighted_UniFrac_PCoA_MDS4	-0.287542	0.372681	0.774265
Inhaler - SABA	Weighted_UniFrac_PCoA_MDS5	0.119889	0.712389	0.912354
Inhaler - SABA	Weighted_UniFrac_PCoA_MDS6	0.336772	0.266312	0.691402
Inhaler - Steroid	shannon	-0.236858	0.357218	0.767389
Inhaler - Steroid	PD_whole_tree	-0.132293	0.616586	0.870485
Inhaler - Steroid	k__Bacteria.p__Actinobacteria.c__Actinobacteria.o__Actinomycetales.f__Actinomycetaceae	0.113929	0.659619	0.888187
Inhaler - Steroid	k__Bacteria.p__Actinobacteria.c__Actinobacteria.o__Actinomycetales.f__Micrococcaceae	0.364252	0.11935	0.522303
Inhaler - Steroid	k__Bacteria.p__Actinobacteria.c__Actinobacteria.o__Bifidobacteriales.f__Bifidobacteriaceae	0.00669063	0.979454	0.991795
Inhaler - Steroid	k__Bacteria.p__Actinobacteria.c__Coriobacteriia.o__Coriobacteriales.f__Coriobacteriaceae	-0.282321	0.272218	0.699029
Inhaler - Steroid	k__Bacteria.p__Bacteroidetes.c__Bacteroidia.o__Bacteroidales.f__Bacteroidaceae	0.346252	0.206582	0.638627
Inhaler - Steroid	k__Bacteria.p__Bacteroidetes.c__Bacteroidia.o__Bacteroidales.f__Porphyromonadaceae	-0.121656	0.633318	0.878201
Inhaler - Steroid	k__Bacteria.p__Bacteroidetes.c__Bacteroidia.o__Bacteroidales.f__Prevotellaceae	-0.812027	0.00469637	0.102795
Inhaler - Steroid	k__Bacteria.p__Bacteroidetes.c__Bacteroidia.o__Bacteroidales.f__Rikenellaceae	0.0151716	0.953684	0.985759
Inhaler - Steroid	k__Bacteria.p__Bacteroidetes.c__Bacteroidia.o__Bacteroidales.f__S24.7	-0.586577	0.0522516	0.360334
Inhaler - Steroid	k__Bacteria.p__Bacteroidetes.c__Bacteroidia.o__Bacteroidales.f__.Barnesiellaceae.	-0.121623	0.634247	0.8788
Inhaler - Steroid	k__Bacteria.p__Bacteroidetes.c__Bacteroidia.o__Bacteroidales.f__.Odoribacteraceae.	-0.475103	0.0497915	0.355808
Inhaler - Steroid	k__Bacteria.p__Bacteroidetes.c__Bacteroidia.o__Bacteroidales.f__.Paraprevotellaceae.	-0.489151	0.0764088	0.429059
Inhaler - Steroid	k__Bacteria.p__Firmicutes.c__Bacilli.o__Gemellales.f__Gemellaceae	-0.0385666	0.88172	0.971436
Inhaler - Steroid	k__Bacteria.p__Firmicutes.c__Bacilli.o__Lactobacillales.f__Enterococcaceae	0.16715	0.497601	0.831137
Inhaler - Steroid	k__Bacteria.p__Firmicutes.c__Bacilli.o__Lactobacillales.f__Lactobacillaceae	0.476209	0.0485337	0.352905
Inhaler - Steroid	k__Bacteria.p__Firmicutes.c__Bacilli.o__Lactobacillales.f__Leuconostocaceae	0.124738	0.601129	0.866423
Inhaler - Steroid	k__Bacteria.p__Firmicutes.c__Bacilli.o__Lactobacillales.f__Streptococcaceae	0.562045	0.02868	0.278154
Inhaler - Steroid	k__Bacteria.p__Firmicutes.c__Bacilli.o__Turicibacterales.f__Turicibacteraceae	0.078633	0.759991	0.926087
Inhaler - Steroid	k__Bacteria.p__Firmicutes.c__Clostridia.o__Clostridiales.f__Christensenellaceae	-0.355209	0.173491	0.599085
Inhaler - Steroid	k__Bacteria.p__Firmicutes.c__Clostridia.o__Clostridiales.f__Clostridiaceae	0.0342554	0.894453	0.971436
Inhaler - Steroid	k__Bacteria.p__Firmicutes.c__Clostridia.o__Clostridiales.f__Dehalobacteriaceae	-0.313481	0.231252	0.664365
Inhaler - Steroid	k__Bacteria.p__Firmicutes.c__Clostridia.o__Clostridiales.f__EtOH8	-0.1324	0.629632	0.876527
Inhaler - Steroid	k__Bacteria.p__Firmicutes.c__Clostridia.o__Clostridiales.f__Eubacteriaceae	0.326444	0.196103	0.626123
Inhaler - Steroid	k__Bacteria.p__Firmicutes.c__Clostridia.o__Clostridiales.f__Lachnospiraceae	-0.0159003	0.951192	0.984898
Inhaler - Steroid	k__Bacteria.p__Firmicutes.c__Clostridia.o__Clostridiales.f__Peptococcaceae	-0.254232	0.335884	0.748946
Inhaler - Steroid	k__Bacteria.p__Firmicutes.c__Clostridia.o__Clostridiales.f__Peptostreptococcaceae	0.0994033	0.693403	0.905419
Inhaler - Steroid	k__Bacteria.p__Firmicutes.c__Clostridia.o__Clostridiales.f__Ruminococcaceae	-0.0716789	0.777855	0.933637
Inhaler - Steroid	k__Bacteria.p__Firmicutes.c__Clostridia.o__Clostridiales.f__Syntrophomonadaceae	-0.237624	0.427149	0.800205
Inhaler - Steroid	k__Bacteria.p__Firmicutes.c__Clostridia.o__Clostridiales.f__Veillonellaceae	0.46651	0.0778664	0.434103
Inhaler - Steroid	k__Bacteria.p__Firmicutes.c__Clostridia.o__Clostridiales.f__.Mogibacteriaceae.	0.0602002	0.81651	0.945689
Inhaler - Steroid	k__Bacteria.p__Firmicutes.c__Clostridia.o__Clostridiales.f__.Tissierellaceae.	-0.19746	0.464042	0.822844
Inhaler - Steroid	k__Bacteria.p__Firmicutes.c__Erysipelotrichi.o__Erysipelotrichales.f__Erysipelotrichaceae	-0.277188	0.283673	0.708628
Inhaler - Steroid	k__Bacteria.p__Fusobacteria.c__Fusobacteriia.o__Fusobacteriales.f__Fusobacteriaceae	-0.301619	0.283772	0.708628
Inhaler - Steroid	k__Bacteria.p__Proteobacteria.c__Alphaproteobacteria.o__Rhodobacterales.f__Rhodobacteraceae	0.0852494	0.729892	0.913092
Inhaler - Steroid	k__Bacteria.p__Proteobacteria.c__Betaproteobacteria.o__Burkholderiales.f__Alcaligenaceae	-0.286734	0.25284	0.680647
Inhaler - Steroid	k__Bacteria.p__Proteobacteria.c__Betaproteobacteria.o__Burkholderiales.f__Comamonadaceae	-0.114636	0.672549	0.893301
Inhaler - Steroid	k__Bacteria.p__Proteobacteria.c__Betaproteobacteria.o__Burkholderiales.f__Oxalobacteraceae	-0.659062	0.0160546	0.198494
Inhaler - Steroid	k__Bacteria.p__Proteobacteria.c__Gammaproteobacteria.o__Enterobacteriales.f__Enterobacteriaceae	0.329759	0.200366	0.631521
Inhaler - Steroid	k__Bacteria.p__Proteobacteria.c__Gammaproteobacteria.o__Pasteurellales.f__Pasteurellaceae	0.200303	0.433486	0.805468
Inhaler - Steroid	k__Bacteria.p__Proteobacteria.c__Gammaproteobacteria.o__Pseudomonadales.f__Pseudomonadaceae	0.201473	0.375781	0.775618
Inhaler - Steroid	k__Bacteria.p__Synergistetes.c__Synergistia.o__Synergistales.f__Synergistaceae	-0.179718	0.517925	0.839361
Inhaler - Steroid	k__Bacteria.p__Tenericutes.c__Mollicutes.o__Anaeroplasmatales.f__Anaeroplasmataceae	-0.0557781	0.838412	0.951207
Inhaler - Steroid	k__Bacteria.p__Verrucomicrobia.c__Opitutae.o__.Cerasicoccales..f__.Cerasicoccaceae.	-0.585756	0.0698536	0.413047
Inhaler - Steroid	k__Archaea.p__Euryarchaeota.c__Methanobacteria	-0.242786	0.393615	0.786844
Inhaler - Steroid	k__Bacteria.p__Cyanobacteria.c__4C0d.2	-0.488814	0.0871825	0.460003
Inhaler - Steroid	k__Bacteria.p__Cyanobacteria.c__Chloroplast	0.304519	0.207216	0.638853
Inhaler - Steroid	k__Bacteria.p__Firmicutes.c__Clostridia	-0.0604433	0.813436	0.945567
Inhaler - Steroid	k__Bacteria.p__Lentisphaerae.c__.Lentisphaeria.	-0.875399	0.00543046	0.109726
Inhaler - Steroid	k__Bacteria.p__Proteobacteria.c__Alphaproteobacteria	-0.457558	0.092886	0.477388
Inhaler - Steroid	k__Bacteria.p__Proteobacteria.c__Deltaproteobacteria	-0.419243	0.0904054	0.468043
Inhaler - Steroid	k__Bacteria.p__Proteobacteria.c__Epsilonproteobacteria	0.0050024	0.984804	0.993798
Inhaler - Steroid	k__Bacteria.p__Tenericutes.c__Mollicutes	-0.681461	0.0106458	0.156848
Inhaler - Steroid	k__Bacteria.p__Tenericutes.c__RF3	-0.276026	0.313808	0.732975
Inhaler - Steroid	k__Bacteria.p__Verrucomicrobia.c__Verrucomicrobiae	-0.369868	0.149791	0.565273
Inhaler - Steroid	Unweighted_UniFrac_PCoA_MDS1	0.431491	0.0974861	0.483283
Inhaler - Steroid	Unweighted_UniFrac_PCoA_MDS2	-0.658679	0.0111849	0.162089
Inhaler - Steroid	Unweighted_UniFrac_PCoA_MDS3	0.543731	0.0399093	0.324412
Inhaler - Steroid	Unweighted_UniFrac_PCoA_MDS4	-0.0972174	0.708229	0.911704
Inhaler - Steroid	Unweighted_UniFrac_PCoA_MDS5	0.556142	0.0321381	0.291443
Inhaler - Steroid	Unweighted_UniFrac_PCoA_MDS6	-0.166704	0.518549	0.839361
Inhaler - Steroid	Weighted_UniFrac_PCoA_MDS1	-0.761753	0.00700742	0.127068
Inhaler - Steroid	Weighted_UniFrac_PCoA_MDS2	-0.107691	0.6808	0.899256
Inhaler - Steroid	Weighted_UniFrac_PCoA_MDS3	-0.548816	0.0314717	0.288965
Inhaler - Steroid	Weighted_UniFrac_PCoA_MDS4	-0.480312	0.0581064	0.381195
Inhaler - Steroid	Weighted_UniFrac_PCoA_MDS5	-0.150489	0.560869	0.853984
Inhaler - Steroid	Weighted_UniFrac_PCoA_MDS6	0.0768866	0.760565	0.926087
Injection - Insulin	shannon	-4.20309	0.000618697	0.0358641
Injection - Insulin	PD_whole_tree	-3.03429	0.0481471	0.351533
Injection - Insulin	k__Bacteria.p__Actinobacteria.c__Actinobacteria.o__Actinomycetales.f__Actinomycetaceae	1.72869	0.220522	0.660819
Injection - Insulin	k__Bacteria.p__Actinobacteria.c__Actinobacteria.o__Actinomycetales.f__Micrococcaceae	0.141182	0.918307	0.975701
Injection - Insulin	k__Bacteria.p__Actinobacteria.c__Actinobacteria.o__Bifidobacteriales.f__Bifidobacteriaceae	-3.02369	0.0232231	0.24367
Injection - Insulin	k__Bacteria.p__Actinobacteria.c__Coriobacteriia.o__Coriobacteriales.f__Coriobacteriaceae	-1.72501	0.222087	0.661582
Injection - Insulin	k__Bacteria.p__Bacteroidetes.c__Bacteroidia.o__Bacteroidales.f__Bacteroidaceae	-1.095	0.395787	0.787564
Injection - Insulin	k__Bacteria.p__Bacteroidetes.c__Bacteroidia.o__Bacteroidales.f__Porphyromonadaceae	-3.94044	0.000532507	0.0324646
Injection - Insulin	k__Bacteria.p__Bacteroidetes.c__Bacteroidia.o__Bacteroidales.f__Prevotellaceae	-0.445091	0.770148	0.929448
Injection - Insulin	k__Bacteria.p__Bacteroidetes.c__Bacteroidia.o__Bacteroidales.f__Rikenellaceae	-1.1466	0.406864	0.794703
Injection - Insulin	k__Bacteria.p__Bacteroidetes.c__Bacteroidia.o__Bacteroidales.f__S24.7	-5.409	0.0603036	0.385693
Injection - Insulin	k__Bacteria.p__Bacteroidetes.c__Bacteroidia.o__Bacteroidales.f__.Barnesiellaceae.	-3.9508	0.00106963	0.0450263
Injection - Insulin	k__Bacteria.p__Bacteroidetes.c__Bacteroidia.o__Bacteroidales.f__.Odoribacteraceae.	-2.75973	0.0201656	0.224231
Injection - Insulin	k__Bacteria.p__Bacteroidetes.c__Bacteroidia.o__Bacteroidales.f__.Paraprevotellaceae.	-1.19545	0.451875	0.817722
Injection - Insulin	k__Bacteria.p__Firmicutes.c__Bacilli.o__Gemellales.f__Gemellaceae	0.842649	0.513663	0.839183
Injection - Insulin	k__Bacteria.p__Firmicutes.c__Bacilli.o__Lactobacillales.f__Enterococcaceae	-0.551233	0.704627	0.910849
Injection - Insulin	k__Bacteria.p__Firmicutes.c__Bacilli.o__Lactobacillales.f__Lactobacillaceae	1.71285	0.154722	0.573476
Injection - Insulin	k__Bacteria.p__Firmicutes.c__Bacilli.o__Lactobacillales.f__Leuconostocaceae	-0.195774	0.889127	0.971436
Injection - Insulin	k__Bacteria.p__Firmicutes.c__Bacilli.o__Lactobacillales.f__Streptococcaceae	0.477784	0.732865	0.913092
Injection - Insulin	k__Bacteria.p__Firmicutes.c__Bacilli.o__Turicibacterales.f__Turicibacteraceae	1.10354	0.426797	0.800205
Injection - Insulin	k__Bacteria.p__Firmicutes.c__Clostridia.o__Clostridiales.f__Christensenellaceae	-2.06011	0.153433	0.571093
Injection - Insulin	k__Bacteria.p__Firmicutes.c__Clostridia.o__Clostridiales.f__Clostridiaceae	-3.79176	0.00224096	0.0703872
Injection - Insulin	k__Bacteria.p__Firmicutes.c__Clostridia.o__Clostridiales.f__Dehalobacteriaceae	-1.31771	0.378064	0.776628
Injection - Insulin	k__Bacteria.p__Firmicutes.c__Clostridia.o__Clostridiales.f__EtOH8	-0.267565	0.870793	0.968582
Injection - Insulin	k__Bacteria.p__Firmicutes.c__Clostridia.o__Clostridiales.f__Eubacteriaceae	0.305996	0.836638	0.951207
Injection - Insulin	k__Bacteria.p__Firmicutes.c__Clostridia.o__Clostridiales.f__Lachnospiraceae	-1.90816	0.162431	0.584287
Injection - Insulin	k__Bacteria.p__Firmicutes.c__Clostridia.o__Clostridiales.f__Peptococcaceae	-1.81448	0.243815	0.67274
Injection - Insulin	k__Bacteria.p__Firmicutes.c__Clostridia.o__Clostridiales.f__Peptostreptococcaceae	-1.43804	0.375964	0.775618
Injection - Insulin	k__Bacteria.p__Firmicutes.c__Clostridia.o__Clostridiales.f__Ruminococcaceae	-3.45113	0.000476186	0.0307179
Injection - Insulin	k__Bacteria.p__Firmicutes.c__Clostridia.o__Clostridiales.f__Syntrophomonadaceae	-3.91536	0.177231	0.602513
Injection - Insulin	k__Bacteria.p__Firmicutes.c__Clostridia.o__Clostridiales.f__Veillonellaceae	-1.52413	0.275262	0.702025
Injection - Insulin	k__Bacteria.p__Firmicutes.c__Clostridia.o__Clostridiales.f__.Mogibacteriaceae.	-3.45428	0.00286248	0.0797163
Injection - Insulin	k__Bacteria.p__Firmicutes.c__Clostridia.o__Clostridiales.f__.Tissierellaceae.	-0.227989	0.877929	0.971436
Injection - Insulin	k__Bacteria.p__Firmicutes.c__Erysipelotrichi.o__Erysipelotrichales.f__Erysipelotrichaceae	-3.63058	0.0115319	0.164423
Injection - Insulin	k__Bacteria.p__Fusobacteria.c__Fusobacteriia.o__Fusobacteriales.f__Fusobacteriaceae	0.963451	0.382356	0.779844
Injection - Insulin	k__Bacteria.p__Proteobacteria.c__Alphaproteobacteria.o__Rhodobacterales.f__Rhodobacteraceae	-0.600673	0.730661	0.913092
Injection - Insulin	k__Bacteria.p__Proteobacteria.c__Betaproteobacteria.o__Burkholderiales.f__Alcaligenaceae	-1.95975	0.133121	0.544178
Injection - Insulin	k__Bacteria.p__Proteobacteria.c__Betaproteobacteria.o__Burkholderiales.f__Comamonadaceae	-3.53906	0.188567	0.616621
Injection - Insulin	k__Bacteria.p__Proteobacteria.c__Betaproteobacteria.o__Burkholderiales.f__Oxalobacteraceae	-2.68284	0.109949	0.501716
Injection - Insulin	k__Bacteria.p__Proteobacteria.c__Gammaproteobacteria.o__Enterobacteriales.f__Enterobacteriaceae	4.89592	0.00100466	0.0445593
Injection - Insulin	k__Bacteria.p__Proteobacteria.c__Gammaproteobacteria.o__Pasteurellales.f__Pasteurellaceae	0.170475	0.90592	0.971778
Injection - Insulin	k__Bacteria.p__Proteobacteria.c__Gammaproteobacteria.o__Pseudomonadales.f__Pseudomonadaceae	1.47318	0.0781445	0.434464
Injection - Insulin	k__Bacteria.p__Synergistetes.c__Synergistia.o__Synergistales.f__Synergistaceae	0.716527	0.606637	0.868276
Injection - Insulin	k__Bacteria.p__Tenericutes.c__Mollicutes.o__Anaeroplasmatales.f__Anaeroplasmataceae	-4.29558	0.181331	0.607183
Injection - Insulin	k__Bacteria.p__Verrucomicrobia.c__Opitutae.o__.Cerasicoccales..f__.Cerasicoccaceae.	-1.1388	0.552576	0.852999
Injection - Insulin	k__Archaea.p__Euryarchaeota.c__Methanobacteria	-0.541549	0.743055	0.916763
Injection - Insulin	k__Bacteria.p__Cyanobacteria.c__4C0d.2	-5.16295	0.0315442	0.288965
Injection - Insulin	k__Bacteria.p__Cyanobacteria.c__Chloroplast	-0.658534	0.682014	0.899873
Injection - Insulin	k__Bacteria.p__Firmicutes.c__Clostridia	-3.89933	0.000179304	0.0158505
Injection - Insulin	k__Bacteria.p__Lentisphaerae.c__.Lentisphaeria.	-4.6125	0.0523788	0.360334
Injection - Insulin	k__Bacteria.p__Proteobacteria.c__Alphaproteobacteria	-1.9381	0.243365	0.67274
Injection - Insulin	k__Bacteria.p__Proteobacteria.c__Deltaproteobacteria	-1.27185	0.350948	0.763479
Injection - Insulin	k__Bacteria.p__Proteobacteria.c__Epsilonproteobacteria	-0.422389	0.79963	0.942181
Injection - Insulin	k__Bacteria.p__Tenericutes.c__Mollicutes	-0.987356	0.51769	0.839361
Injection - Insulin	k__Bacteria.p__Tenericutes.c__RF3	0.272036	0.860391	0.964191
Injection - Insulin	k__Bacteria.p__Verrucomicrobia.c__Verrucomicrobiae	0.696496	0.637327	0.87962
Injection - Insulin	Unweighted_UniFrac_PCoA_MDS1	3.09788	0.0315398	0.288965
Injection - Insulin	Unweighted_UniFrac_PCoA_MDS2	-1.61856	0.265846	0.691402
Injection - Insulin	Unweighted_UniFrac_PCoA_MDS3	2.09488	0.169237	0.596583
Injection - Insulin	Unweighted_UniFrac_PCoA_MDS4	2.63551	0.0559423	0.374644
Injection - Insulin	Unweighted_UniFrac_PCoA_MDS5	-2.34016	0.109855	0.501716
Injection - Insulin	Unweighted_UniFrac_PCoA_MDS6	-2.69481	0.0546693	0.372467
Injection - Insulin	Weighted_UniFrac_PCoA_MDS1	-1.95	0.226594	0.663241
Injection - Insulin	Weighted_UniFrac_PCoA_MDS2	-1.03867	0.499009	0.831909
Injection - Insulin	Weighted_UniFrac_PCoA_MDS3	4.55848	0.00523978	0.10835
Injection - Insulin	Weighted_UniFrac_PCoA_MDS4	-3.52884	0.00610537	0.114701
Injection - Insulin	Weighted_UniFrac_PCoA_MDS5	0.990642	0.494497	0.829113
Injection - Insulin	Weighted_UniFrac_PCoA_MDS6	2.52185	0.017761	0.208036
Iron	shannon	-2.59782	0.12799	0.535715
Iron	PD_whole_tree	-0.846788	0.664819	0.8903
Iron	k__Bacteria.p__Actinobacteria.c__Actinobacteria.o__Actinomycetales.f__Actinomycetaceae	2.7307	0.134246	0.546094
Iron	k__Bacteria.p__Actinobacteria.c__Actinobacteria.o__Actinomycetales.f__Micrococcaceae	0.824399	0.62956	0.876527
Iron	k__Bacteria.p__Actinobacteria.c__Actinobacteria.o__Bifidobacteriales.f__Bifidobacteriaceae	-2.37387	0.182277	0.609632
Iron	k__Bacteria.p__Actinobacteria.c__Coriobacteriia.o__Coriobacteriales.f__Coriobacteriaceae	-1.48026	0.43145	0.804467
Iron	k__Bacteria.p__Bacteroidetes.c__Bacteroidia.o__Bacteroidales.f__Bacteroidaceae	-1.49017	0.367506	0.771171
Iron	k__Bacteria.p__Bacteroidetes.c__Bacteroidia.o__Bacteroidales.f__Porphyromonadaceae	-2.61903	0.100076	0.489225
Iron	k__Bacteria.p__Bacteroidetes.c__Bacteroidia.o__Bacteroidales.f__Prevotellaceae	0.0718528	0.96998	0.987116
Iron	k__Bacteria.p__Bacteroidetes.c__Bacteroidia.o__Bacteroidales.f__Rikenellaceae	-0.132661	0.94464	0.982546
Iron	k__Bacteria.p__Bacteroidetes.c__Bacteroidia.o__Bacteroidales.f__S24.7	-0.0757592	0.969023	0.987116
Iron	k__Bacteria.p__Bacteroidetes.c__Bacteroidia.o__Bacteroidales.f__.Barnesiellaceae.	-1.7623	0.306279	0.730833
Iron	k__Bacteria.p__Bacteroidetes.c__Bacteroidia.o__Bacteroidales.f__.Odoribacteraceae.	-1.04286	0.557269	0.852999
Iron	k__Bacteria.p__Bacteroidetes.c__Bacteroidia.o__Bacteroidales.f__.Paraprevotellaceae.	-2.51991	0.257587	0.685864
Iron	k__Bacteria.p__Firmicutes.c__Bacilli.o__Gemellales.f__Gemellaceae	-1.32927	0.532991	0.847982
Iron	k__Bacteria.p__Firmicutes.c__Bacilli.o__Lactobacillales.f__Enterococcaceae	2.98198	0.0269566	0.266999
Iron	k__Bacteria.p__Firmicutes.c__Bacilli.o__Lactobacillales.f__Lactobacillaceae	5.44283	0.000128574	0.0133717
Iron	k__Bacteria.p__Firmicutes.c__Bacilli.o__Lactobacillales.f__Leuconostocaceae	-0.536895	0.801313	0.942181
Iron	k__Bacteria.p__Firmicutes.c__Bacilli.o__Lactobacillales.f__Streptococcaceae	3.37327	0.0712791	0.41606
Iron	k__Bacteria.p__Firmicutes.c__Bacilli.o__Turicibacterales.f__Turicibacteraceae	-4.57245	0.0349756	0.304615
Iron	k__Bacteria.p__Firmicutes.c__Clostridia.o__Clostridiales.f__Christensenellaceae	1.03748	0.596663	0.86523
Iron	k__Bacteria.p__Firmicutes.c__Clostridia.o__Clostridiales.f__Clostridiaceae	-2.16062	0.218234	0.65563
Iron	k__Bacteria.p__Firmicutes.c__Clostridia.o__Clostridiales.f__Dehalobacteriaceae	-0.254441	0.8951	0.971436
Iron	k__Bacteria.p__Firmicutes.c__Clostridia.o__Clostridiales.f__EtOH8	1.5281	0.349682	0.763479
Iron	k__Bacteria.p__Firmicutes.c__Clostridia.o__Clostridiales.f__Eubacteriaceae	1.1269	0.536307	0.848492
Iron	k__Bacteria.p__Firmicutes.c__Clostridia.o__Clostridiales.f__Lachnospiraceae	0.667937	0.731874	0.913092
Iron	k__Bacteria.p__Firmicutes.c__Clostridia.o__Clostridiales.f__Peptococcaceae	0.898171	0.636326	0.879613
Iron	k__Bacteria.p__Firmicutes.c__Clostridia.o__Clostridiales.f__Peptostreptococcaceae	0.623471	0.727669	0.913092
Iron	k__Bacteria.p__Firmicutes.c__Clostridia.o__Clostridiales.f__Ruminococcaceae	-2.90674	0.036872	0.314919
Iron	k__Bacteria.p__Firmicutes.c__Clostridia.o__Clostridiales.f__Syntrophomonadaceae	2.33095	0.0252987	0.25716
Iron	k__Bacteria.p__Firmicutes.c__Clostridia.o__Clostridiales.f__Veillonellaceae	0.875004	0.652278	0.884981
Iron	k__Bacteria.p__Firmicutes.c__Clostridia.o__Clostridiales.f__.Mogibacteriaceae.	-0.310825	0.868294	0.967855
Iron	k__Bacteria.p__Firmicutes.c__Clostridia.o__Clostridiales.f__.Tissierellaceae.	1.07055	0.534058	0.847982
Iron	k__Bacteria.p__Firmicutes.c__Erysipelotrichi.o__Erysipelotrichales.f__Erysipelotrichaceae	-2.62316	0.16469	0.589417
Iron	k__Bacteria.p__Fusobacteria.c__Fusobacteriia.o__Fusobacteriales.f__Fusobacteriaceae	2.13531	0.106159	0.496532
Iron	k__Bacteria.p__Proteobacteria.c__Alphaproteobacteria.o__Rhodobacterales.f__Rhodobacteraceae	-0.465507	0.828753	0.949117
Iron	k__Bacteria.p__Proteobacteria.c__Betaproteobacteria.o__Burkholderiales.f__Alcaligenaceae	-2.04914	0.236711	0.664501
Iron	k__Bacteria.p__Proteobacteria.c__Betaproteobacteria.o__Burkholderiales.f__Comamonadaceae	-5.83282	0.186852	0.616222
Iron	k__Bacteria.p__Proteobacteria.c__Betaproteobacteria.o__Burkholderiales.f__Oxalobacteraceae	-3.47619	0.104695	0.494535
Iron	k__Bacteria.p__Proteobacteria.c__Gammaproteobacteria.o__Enterobacteriales.f__Enterobacteriaceae	2.45133	0.193472	0.624244
Iron	k__Bacteria.p__Proteobacteria.c__Gammaproteobacteria.o__Pasteurellales.f__Pasteurellaceae	-0.148284	0.938398	0.98223
Iron	k__Bacteria.p__Proteobacteria.c__Gammaproteobacteria.o__Pseudomonadales.f__Pseudomonadaceae	-1.32685	0.598464	0.865863
Iron	k__Bacteria.p__Synergistetes.c__Synergistia.o__Synergistales.f__Synergistaceae	0.68448	0.698354	0.907193
Iron	k__Bacteria.p__Tenericutes.c__Mollicutes.o__Anaeroplasmatales.f__Anaeroplasmataceae	-4.10553	0.239579	0.668424
Iron	k__Bacteria.p__Verrucomicrobia.c__Opitutae.o__.Cerasicoccales..f__.Cerasicoccaceae.	0.700573	0.690411	0.903693
Iron	k__Archaea.p__Euryarchaeota.c__Methanobacteria	-0.146278	0.940601	0.98223
Iron	k__Bacteria.p__Cyanobacteria.c__4C0d.2	-0.426686	0.831202	0.949945
Iron	k__Bacteria.p__Cyanobacteria.c__Chloroplast	-3.84731	0.17191	0.598251
Iron	k__Bacteria.p__Firmicutes.c__Clostridia	-2.57072	0.0937916	0.479952
Iron	k__Bacteria.p__Lentisphaerae.c__.Lentisphaeria.	0.965144	0.593177	0.863157
Iron	k__Bacteria.p__Proteobacteria.c__Alphaproteobacteria	0.713113	0.708894	0.911704
Iron	k__Bacteria.p__Proteobacteria.c__Deltaproteobacteria	-2.90401	0.0797232	0.440471
Iron	k__Bacteria.p__Proteobacteria.c__Epsilonproteobacteria	2.55471	0.0324781	0.292966
Iron	k__Bacteria.p__Tenericutes.c__Mollicutes	0.245265	0.900083	0.971436
Iron	k__Bacteria.p__Tenericutes.c__RF3	0.772118	0.683304	0.900443
Iron	k__Bacteria.p__Verrucomicrobia.c__Verrucomicrobiae	-0.0355569	0.985186	0.9939
Iron	Unweighted_UniFrac_PCoA_MDS1	0.665129	0.7296	0.913092
Iron	Unweighted_UniFrac_PCoA_MDS2	0.495778	0.797061	0.942181
Iron	Unweighted_UniFrac_PCoA_MDS3	1.83643	0.347797	0.761021
Iron	Unweighted_UniFrac_PCoA_MDS4	3.50684	0.0562913	0.374852
Iron	Unweighted_UniFrac_PCoA_MDS5	-1.73346	0.365692	0.769694
Iron	Unweighted_UniFrac_PCoA_MDS6	-0.852532	0.65202	0.884981
Iron	Weighted_UniFrac_PCoA_MDS1	-1.69358	0.412389	0.794703
Iron	Weighted_UniFrac_PCoA_MDS2	-0.49528	0.799437	0.942181
Iron	Weighted_UniFrac_PCoA_MDS3	1.97309	0.325229	0.744344
Iron	Weighted_UniFrac_PCoA_MDS4	-3.14538	0.0694908	0.413047
Iron	Weighted_UniFrac_PCoA_MDS5	3.39538	0.0702081	0.41376
Iron	Weighted_UniFrac_PCoA_MDS6	1.24119	0.459786	0.822598
Laxative	shannon	-0.631003	0.404427	0.794703
Laxative	PD_whole_tree	-1.39144	0.0827941	0.447645
Laxative	k__Bacteria.p__Actinobacteria.c__Actinobacteria.o__Actinomycetales.f__Actinomycetaceae	-0.455667	0.563994	0.855172
Laxative	k__Bacteria.p__Actinobacteria.c__Actinobacteria.o__Actinomycetales.f__Micrococcaceae	0.805925	0.226653	0.663241
Laxative	k__Bacteria.p__Actinobacteria.c__Actinobacteria.o__Bifidobacteriales.f__Bifidobacteriaceae	0.741916	0.360917	0.769021
Laxative	k__Bacteria.p__Actinobacteria.c__Coriobacteriia.o__Coriobacteriales.f__Coriobacteriaceae	-0.195266	0.80116	0.942181
Laxative	k__Bacteria.p__Bacteroidetes.c__Bacteroidia.o__Bacteroidales.f__Bacteroidaceae	1.40919	0.118258	0.520034
Laxative	k__Bacteria.p__Bacteroidetes.c__Bacteroidia.o__Bacteroidales.f__Porphyromonadaceae	0.20943	0.79337	0.940541
Laxative	k__Bacteria.p__Bacteroidetes.c__Bacteroidia.o__Bacteroidales.f__Prevotellaceae	-1.68421	0.061098	0.387868
Laxative	k__Bacteria.p__Bacteroidetes.c__Bacteroidia.o__Bacteroidales.f__Rikenellaceae	-0.873351	0.235364	0.664501
Laxative	k__Bacteria.p__Bacteroidetes.c__Bacteroidia.o__Bacteroidales.f__S24.7	-0.447026	0.596468	0.86523
Laxative	k__Bacteria.p__Bacteroidetes.c__Bacteroidia.o__Bacteroidales.f__.Barnesiellaceae.	0.481385	0.557493	0.852999
Laxative	k__Bacteria.p__Bacteroidetes.c__Bacteroidia.o__Bacteroidales.f__.Odoribacteraceae.	0.778477	0.360324	0.768922
Laxative	k__Bacteria.p__Bacteroidetes.c__Bacteroidia.o__Bacteroidales.f__.Paraprevotellaceae.	0.660485	0.377625	0.776628
Laxative	k__Bacteria.p__Firmicutes.c__Bacilli.o__Gemellales.f__Gemellaceae	-0.546086	0.512859	0.839183
Laxative	k__Bacteria.p__Firmicutes.c__Bacilli.o__Lactobacillales.f__Enterococcaceae	0.362158	0.618955	0.870485
Laxative	k__Bacteria.p__Firmicutes.c__Bacilli.o__Lactobacillales.f__Lactobacillaceae	1.55747	0.0204681	0.22552
Laxative	k__Bacteria.p__Firmicutes.c__Bacilli.o__Lactobacillales.f__Leuconostocaceae	0.112748	0.87861	0.971436
Laxative	k__Bacteria.p__Firmicutes.c__Bacilli.o__Lactobacillales.f__Streptococcaceae	0.0323529	0.966891	0.987116
Laxative	k__Bacteria.p__Firmicutes.c__Bacilli.o__Turicibacterales.f__Turicibacteraceae	0.430774	0.574847	0.859594
Laxative	k__Bacteria.p__Firmicutes.c__Clostridia.o__Clostridiales.f__Christensenellaceae	-0.10279	0.89639	0.971436
Laxative	k__Bacteria.p__Firmicutes.c__Clostridia.o__Clostridiales.f__Clostridiaceae	-0.35748	0.638469	0.880039
Laxative	k__Bacteria.p__Firmicutes.c__Clostridia.o__Clostridiales.f__Dehalobacteriaceae	-0.673394	0.391909	0.785913
Laxative	k__Bacteria.p__Firmicutes.c__Clostridia.o__Clostridiales.f__EtOH8	-0.768722	0.39839	0.79052
Laxative	k__Bacteria.p__Firmicutes.c__Clostridia.o__Clostridiales.f__Eubacteriaceae	0.956457	0.19215	0.62334
Laxative	k__Bacteria.p__Firmicutes.c__Clostridia.o__Clostridiales.f__Lachnospiraceae	0.471993	0.553375	0.852999
[truncated: 1,538 more rows]
