# Supplementary material for: Gut microbiota associations with common diseases and prescription medications in a population-based cohort
Source: Nat Commun. 2018 Jul 9;9:2655. doi: 10.1038/s41467-018-05184-7 (PMC6037668; doi:10.1038/s41467-018-05184-7)
Supplement: Supplementary file 9 — Supplementary Data 6 [file 41467_2018_5184_MOESM9_ESM.xls]

## Sheet: Sheet1
Supplementary Table X: Table showing the size of overlapping groups with complete data used to calculate the disease and drug correlations in figures 1 and 3. Lower triangle represents number of overlapping individuals, the upper triangle contains the correlation coefficients as in plots.
Diseases
	Gout	RheumatoidArthritis	Osteoarthritis	AMD	Diverticular Disease	Coeliac Disease	Hypertension	Cholelithiasis	Hypercholesterolaemia	Breast Cancer	Incontinence	Psoriasis	Acne	Cold Sores	Glaucoma	Cataract	COPD	Allergy (Respiratory)	Allergy (Injested)	Allergy (Skin)	Fracture Risk	IHD	AF	T2DM	Depression	Asthma	Eczema	Anxiety	Constipation	Hypothyroidism	Hyperthyroidism	Recurrent UTI	IBS	Venous Thrombosis	Epilepsy	Hearing loss	Migraine	IBD	Obesity
Gout	2544	0.0411864	0.0318048	0.0350387	0.0269038	0.00139257	0.0941677	0.0289053	0.0626062	0.0570262	-0.00945884	0.0170946	-0.016881	0.0282789	0.0109099	0.037995	0.0390967	0.0119677	-0.0196306	-0.0218161	0.0394528	0.0699409	0.0647277	0.100275	0.00152984	-0.0151185	-0.0172383	-0.0116151	0.0161811	0.0117084	-0.0145632	-0.0149043	-0.0077568	0.012666	-0.0242763	0.0407841	0.0228227	0.00827126	0.0533551
RheumatoidArthritis	2538	2539	0.108266	0.0334211	-0.0100363	0.012607	0.0660081	0.0304413	0.0614713	0.0393978	0.0554234	0.0350301	0.00723633	0.0337753	0.0364455	0.0848273	0.101526	0.0145475	0.0682035	0.0490482	0.00102821	0.045428	-0.00590314	0.0350753	0.014869	0.0646106	0.00581119	-0.00710715	0.0451757	0.0196838	0.0432286	0.0236341	-0.0224914	0.00469982	-0.0257436	0.0342893	0.0401008	0.0632004	0.0287151
Osteoarthritis	2537	2536	2556	0.097314	0.115145	0.00631782	0.161095	0.0733749	0.178198	0.0769215	0.0738244	0.0560401	-0.0371987	0.0617203	0.0575644	0.184846	0.132413	0.0279919	0.0962174	0.0956129	0.025691	0.103241	0.124288	0.0909162	0.0806061	0.0510771	0.0363042	0.0749106	0.070088	0.0565375	0.0434042	0.064868	0.0605903	0.0877873	-0.0340473	0.126989	0.103382	0.0577417	0.0656542
AMD	2502	2502	2506	2540	0.0462428	-0.0109591	0.050122	0.0774221	0.0612593	-0.0153951	0.0314056	0.0308198	0.00551109	0.0392511	0.05976	0.144749	0.0019264	-0.00765799	0.0842568	0.0267948	0.0405535	0.0764507	0.040522	0.00864773	0.0277011	-0.00146766	0.0118806	0.0195341	-0.012883	0.0113872	0.0212594	0.0182047	-0.00893198	0.0446923	0.0444478	0.0762949	0.0474242	0.0776205	-0.0022789
Diverticular Disease	2500	2500	2505	2506	2542	0.0237055	0.121313	0.107051	0.109902	0.0176829	0.0551703	0.0657253	-0.0554973	0.0201144	0.0298278	0.1307	0.0474086	0.0348798	0.0483562	0.0462169	0.0955218	0.0630851	0.11382	0.018825	0.0337553	0.0571698	0.0230297	0.0514534	0.0563401	0.0740983	0.0346574	0.0843988	0.166496	0.0302497	0.0146002	0.0839723	0.0517736	0.0128091	0.0538435
Coeliac Disease	2472	2472	2472	2471	2471	2472	-0.00143794	0.00223199	-0.0187407	-0.0239903	0.0754588	-0.00312257	-0.0102721	0.00420031	0.0407381	0.030894	0.0150746	0.0254875	0.0139638	-0.000296976	0.0644908	-0.0316099	0.00079435	-0.0248413	0.0801605	0.0200317	0.0404987	0.0378934	-0.00239155	0.00673396	0.00172559	0.0868986	0.107216	-0.00493604	0.00871981	0.00471742	0.0635789	0.0324499	-0.00169029
Hypertension	2512	2510	2516	2512	2515	2471	2565	0.0662662	0.333182	0.007055	0.04133	0.05634	-0.0101265	0.025264	0.0556527	0.159242	0.0539025	-0.0106573	0.0499954	0.0528971	0.0234051	0.176048	0.0185635	0.203366	0.0685672	0.0436101	0.0312946	0.0195434	-0.00667585	0.066312	0.0244713	0.0153427	-0.0416784	0.0308327	0.00554637	0.0823911	0.0718528	0.0222965	0.192826
Cholelithiasis	2504	2503	2508	2508	2540	2471	2519	2550	0.051675	0.0304575	-0.0026465	-0.00541871	-0.0308698	0.037937	0.0151077	0.0603113	0.0333077	0.0539367	0.0193405	0.017144	0.0299103	0.0711946	0.0694482	0.0497907	0.0502612	0.0580789	-0.013057	0.0270463	0.0217897	0.073442	0.019759	0.0875573	0.0228537	0.0487922	0.00456478	0.0130976	0.0687815	0.0790515	0.140927
Hypercholesterolaemia	2510	2508	2516	2511	2515	2471	2550	2516	2564	0.0293914	0.0651017	0.00549549	-0.0528192	0.0475196	0.088208	0.166832	0.0319825	-0.00706366	0.0426547	0.0486538	0.0776076	0.199702	-0.0330071	0.164387	0.0567556	0.017834	-0.000497469	0.0429343	0.00290277	0.0578697	0.00132113	0.0101639	0.0240311	0.0631831	-0.00980029	0.124951	0.0957148	-0.000500477	0.0452595
Breast Cancer	2484	2484	2486	2483	2484	2470	2484	2485	2482	2491	0.0575771	-0.0284329	-0.0233281	0.0132927	0.0395608	0.0452188	-0.0150816	0.0153564	0.000421023	0.00865671	0.0341608	0.0108762	-0.00261253	0.0852633	0.0132553	0.0142495	0.0360223	-0.00685382	0.0286303	0.0213488	-0.0251448	0.0076215	-0.0326618	0.0853511	-0.0156979	0.0415714	0.0108324	-0.0178318	0.00394079
Incontinence	1029	1026	1038	1023	1029	985	1041	1035	1040	999	1126	0.00729749	-0.000288594	0.0598705	0.00557341	0.100155	0.0128742	0.0498873	0.07481	0.0542505	0.0346017	0.0829163	0.0485596	0.00507057	0.102591	0.00567379	-0.0179782	0.0617286	0.0238838	0.0452298	0.0245318	0.0810377	0.0700548	0.0420007	0.00638826	0.0980213	0.0926191	0.0545305	0.122391
Psoriasis	2499	2496	2502	2506	2508	2470	2507	2509	2507	2481	1032	2538	0.00980573	0.0465488	0.0205698	0.0249843	0.0625556	0.0562927	0.0446933	0.0218034	-0.0186917	0.0246814	0.00861281	0.0425157	0.00664496	0.0623668	0.11066	0.0487886	0.0196366	0.0203103	-0.00163212	0.0225582	-0.0250667	0.0136403	0.0166939	0.0411677	0.029593	0.0343294	0.0334358
Acne	2499	2495	2501	2505	2506	2470	2504	2507	2503	2482	1034	2532	2545	0.0308316	-0.0555144	-0.0193718	0.00335387	0.077139	0.0537378	0.0351388	-0.0757334	-0.0293233	0.0014453	-0.00913105	0.0643159	0.0220157	0.034615	0.00425819	0.0280486	-0.00287931	-0.0226161	0.0122029	0.00795352	0.0144145	0.0325632	-0.0284768	0.0305908	-0.000499732	-0.0136152
Cold Sores	2503	2499	2508	2507	2508	2470	2512	2511	2513	2481	1040	2535	2534	2558	-0.0176621	0.0436465	0.071821	0.0919935	0.0434583	0.0637213	0.0338056	0.0555964	0.020054	0.00429563	0.0366936	0.0507788	0.0484201	0.0348165	0.0185833	0.0071078	0.0248671	0.101273	0.00532844	-0.0118497	-0.00651837	0.02167	0.0640234	0.051451	0.0452937
Glaucoma	2499	2500	2503	2533	2509	2471	2512	2511	2511	2483	1020	2506	2505	2506	2537	0.165437	0.0018133	-0.00357896	0.0172579	-0.00755494	0.0207567	0.0497017	0.0280842	0.0709423	0.00924071	0.00204074	-0.0219092	0.00235736	0.0633341	-0.0250139	-0.0178696	0.00724467	0.0127779	0.0108142	-0.0256972	0.0303162	0.0200737	0.0370009	-0.00696995
Cataract	2506	2505	2509	2532	2508	2471	2515	2509	2518	2481	1028	2508	2508	2510	2533	2550	0.0738776	0.00300748	0.0432037	0.0154789	0.13071	0.129933	0.0684345	0.0657438	0.0305507	0.0111606	0.0244796	0.0462887	0.0627137	0.0329835	0.0867658	0.0388287	0.0103119	0.0514667	-0.0128268	0.167812	0.026724	0.0843762	0.000193061
COPD	2485	2483	2487	2472	2475	2444	2483	2476	2483	2452	1015	2477	2474	2477	2472	2475	2526	0.0868161	0.0939976	0.0712619	0.018815	0.0808641	0.0920296	0.0590265	0.0358044	0.201753	0.129347	0.0986538	0.0461038	0.0273526	-0.00705568	0.0536092	0.0157336	0.0363713	-0.0241071	0.0483806	0.067319	0.0172069	0.0755864
Allergy (Respiratory)	2515	2515	2518	2513	2510	2471	2514	2512	2517	2482	1042	2512	2510	2517	2511	2514	2499	2577	0.194248	0.160208	0.00209059	-0.0207154	0.0374555	0.0126891	0.0500863	0.327838	0.162667	0.074386	0.0149524	0.019756	-0.000648948	0.0750421	0.0429261	-0.0193954	0.0250587	0.0137781	0.0761523	0.00674589	0.0172891
Allergy (Injested)	2516	2516	2519	2512	2508	2471	2512	2509	2514	2482	1039	2510	2510	2509	2509	2514	2495	2557	2564	0.176977	0.0471433	0.0556471	0.0725286	0.0561103	0.0487967	0.14104	0.12192	0.0684517	0.0324637	0.0307876	0.0278579	0.0552111	-0.0080597	0.0435207	-0.00812992	0.0453792	0.0959879	0.0148101	0.0563175
Allergy (Skin)	2507	2507	2508	2503	2500	2471	2502	2503	2503	2479	1028	2503	2503	2502	2502	2504	2485	2543	2540	2548	0.0584551	0.0382405	-0.0457756	0.0501007	0.0140947	0.118171	0.189763	0.0683015	-0.00218567	-0.00618066	-0.0230983	0.0231304	0.0791006	0.00179933	0.0139345	0.056563	0.0702272	0.0357134	0.0605524
Fracture Risk	1774	1769	1786	1768	1771	1702	1793	1779	1793	1721	1089	1767	1771	1784	1765	1778	1762	1806	1792	1778	1943	0.0338444	0.0352719	0.0477687	0.0246113	0.0371924	0.040237	0.00528193	-0.006072	0.0145112	-0.0188783	0.0577366	0.00802834	-0.0168898	-0.0206711	0.0674594	0.0318786	-0.0261972	-0.0467511
IHD	2519	2517	2521	2519	2520	2472	2546	2522	2546	2484	1044	2515	2511	2518	2519	2523	2495	2526	2522	2512	1803	2574	0.144452	0.109336	0.0250562	0.0389577	0.0200482	0.0569302	0.0837863	0.0111821	-0.000792366	0.061869	0.0618724	0.0310019	0.0059225	0.0850987	0.0623184	0.0586388	0.024195
AF	711	709	712	713	714	673	747	716	745	686	463	709	706	711	713	715	704	715	712	703	736	747	748	0.054309	-0.00185691	0.011244	-0.0165848	-0.045752	-0.0202636	-0.0176991	0.0431547	0.0283888	-0.00578573	-0.0210424	0.022917	0.116634	0.0236937	0.0652453	0.075039
T2DM	2491	2491	2497	2491	2498	2471	2501	2498	2501	2481	1011	2492	2491	2494	2492	2492	2462	2493	2493	2487	1739	2502	701	2510	-0.0142487	0.0711202	-0.010197	-0.0047714	0.0186481	0.047637	-0.0046591	-0.022681	-0.00689065	0.10069	0.0103617	0.0889494	0.0212183	-0.00635532	0.189678
Depression	2523	2521	2529	2517	2526	2472	2539	2531	2536	2485	1072	2515	2517	2524	2517	2525	2502	2535	2524	2516	1852	2553	729	2503	2637	0.0605669	0.0433927	0.255391	0.129439	0.0595532	0.00593621	0.0747167	0.0674675	-0.0385329	-0.0241475	0.03668	0.082158	0.038803	0.0538143
Asthma	2464	2462	2466	2448	2449	2421	2461	2451	2462	2429	1013	2452	2450	2457	2448	2451	2471	2477	2469	2458	1760	2472	701	2439	2484	2509	0.19889	0.0724896	0.0104996	0.00254054	-0.0195148	0.0329865	0.0324575	-0.00460419	-0.0111083	0.0437187	0.0461354	0.053122	0.0760842
Eczema	2391	2389	2392	2384	2384	2354	2392	2386	2391	2360	986	2386	2387	2389	2383	2388	2401	2406	2403	2393	1711	2403	685	2373	2408	2396	2436	0.0654853	0.0156345	0.0191123	-0.0141184	0.0222049	0.00898494	-0.001988	-0.0158372	0.0424637	0.0581381	0.0281482	0.0364827
Anxiety	2528	2527	2539	2525	2534	2472	2551	2539	2549	2488	1094	2523	2526	2537	2524	2532	2510	2547	2537	2526	1885	2562	737	2507	2632	2492	2419	2690	0.0944671	0.0308709	0.00662926	0.0844201	0.0870967	-0.0101137	-0.00330249	0.0270953	0.0656342	0.00767252	0.0240188
Constipation	1691	1687	1703	1690	1695	1628	1714	1702	1714	1644	1051	1687	1694	1705	1688	1699	1680	1722	1711	1697	1805	1720	699	1663	1766	1677	1634	1797	1855	0.0531004	0.0101267	0.127901	0.19487	0.0461629	-0.00303665	0.0506831	0.0285317	0.0445779	-0.000639355
Hypothyroidism	2489	2489	2495	2491	2495	2471	2498	2495	2500	2480	1013	2490	2490	2492	2492	2494	2462	2497	2496	2492	1743	2500	700	2505	2503	2438	2374	2508	1666	2514	0.148667	0.0343417	-0.0277035	0.00200716	-0.00302267	0.0497395	0.0309657	0.00293125	0.0796505
Hyperthyroidism	2488	2488	2494	2492	2494	2471	2497	2495	2497	2479	1010	2490	2489	2491	2492	2492	2459	2492	2492	2486	1737	2498	698	2504	2500	2435	2370	2504	1661	2505	2508	-0.000203267	-0.00249495	-0.0350746	0.00944935	0.0566739	0.0153749	-0.00910367	0.000506379
Recurrent UTI	1740	1736	1753	1739	1742	1672	1762	1749	1760	1690	1094	1738	1744	1757	1736	1747	1727	1771	1759	1745	1851	1772	722	1708	1816	1725	1681	1850	1775	1712	1706	1907	0.134294	0.0399573	-0.00478361	0.0037372	0.096601	0.0519735	-0.0146519
IBS	1301	1301	1304	1302	1299	1282	1313	1303	1313	1285	616	1295	1298	1301	1299	1303	1289	1307	1305	1299	1084	1314	443	1294	1350	1292	1251	1368	1051	1298	1295	1067	1373	0.0458258	0.00377837	-0.0102577	0.0245787	0.0496867	0.012817
Venous Thrombosis	2510	2508	2512	2512	2514	2471	2545	2516	2544	2485	1032	2508	2504	2510	2512	2514	2482	2513	2511	2501	1780	2546	746	2501	2530	2460	2390	2538	1698	2499	2497	1749	1307	2551	-0.0136332	0.0424505	-0.00161763	0.0414686	0.0740926
Epilepsy	2497	2496	2501	2500	2504	2468	2504	2505	2504	2475	1017	2500	2497	2501	2501	2501	2474	2501	2499	2494	1757	2528	708	2489	2527	2450	2383	2527	1679	2488	2488	1729	1298	2505	2528	0.0151258	0.0692697	-0.0211946	-0.00475465
Hearing loss	2541	2536	2553	2537	2539	2469	2562	2547	2561	2488	1126	2535	2542	2555	2534	2547	2523	2574	2561	2545	1943	2571	748	2507	2621	2507	2433	2658	1855	2511	2505	1907	1367	2548	2525	2719	0.0423286	0.0213619	0.0280867
Migraine	2505	2504	2510	2501	2505	2468	2507	2508	2507	2476	1026	2504	2502	2508	2502	2504	2479	2508	2506	2499	1771	2531	709	2490	2534	2457	2389	2538	1693	2489	2489	1743	1304	2506	2528	2541	2544	0.0289138	0.0102542
IBD	2500	2500	2504	2506	2538	2470	2514	2539	2513	2483	1028	2508	2508	2511	2509	2508	2474	2509	2507	2500	1769	2520	715	2497	2525	2448	2383	2533	1695	2494	2493	1742	1296	2514	2505	2539	2508	2542	-0.0024692
Obesity	2527	2522	2537	2522	2528	2459	2546	2536	2546	2478	1121	2521	2528	2539	2519	2532	2509	2558	2545	2530	1927	2556	742	2497	2622	2492	2418	2675	1841	2501	2495	1892	1368	2532	2513	2693	2529	2528	2737
Drugs
	Inhaler - SABA	Inhaler - LABA	Inhaler - Steroid	Inhaler - Anticholinergic	SSRI	Levothyroxine	Triptan	Bisphosphonate	Paracetamol	Opioid	Statin	Topical - HRT	Calcium	Cholecalciferol	PPI	H1 Inhibitor	Quinine	Antispasmodic	Prescr. Antibiotic	Contraceptive	Beta Blocker	ACEi	Coumarin	GABAergic	Thiazide	Sartan	Thyroxine	Topical - Steroid	Steroid	HRT	TCA	CCB	Anticholinergic	Aspirin	Topical - NSAID	Benzodiazepine	Clopidogrel	Laxative	Aromatase Inhibitor	Metformin	Methotrexate	Folic Acid	Iron	Alginate	H2 Antagonist	Loop	Alpha Blocker	Vitamin B12	Injection - Insulin
Inhaler - SABA	1733	0.443641	0.656316	0.270135	0.0424787	-0.00169574	0.018013	0.015156	0.0790121	0.0693964	0.00149568	-0.0018349	0.024433	0.0232391	0.0822566	0.159184	0.0377217	0.0533583	0.0730178	-0.00911339	-0.018411	-0.00795746	0.00291066	0.0214462	-0.0196259	0.0290272	-0.00403298	0.0370406	0.157291	0.0421664	0.0311567	-0.0124532	0.050635	0.0489232	-0.0183709	0.0476554	0.00612878	0.0556093	0.0537251	-0.000131824	0.0377217	0.0632589	0.0803726	0.0711752	0.0559007	0.0541799	0.0137116	0.0535653	-0.0219616
Inhaler - LABA	1733	1733	0.582054	0.34873	0.0670022	0.055951	-0.00788751	0.00642327	0.0180172	0.044585	0.0172724	-0.0306636	0.0271834	0.0222396	0.0519023	0.119235	0.0269129	0.0503232	0.082798	0.0220944	0.0111073	-0.0178386	0.0343661	0.00253258	-0.00700195	-0.00786631	0.0467591	0.0267525	0.12888	-0.00409643	0.053956	-0.0335689	-0.0170784	0.0410596	-0.0296493	0.06164	0.00478054	0.014273	0.0564407	0.0361853	-0.0239487	-0.0258979	0.0567226	0.0253989	0.00148212	0.0164324	0.0193158	0.0086097	-0.00319523
Inhaler - Steroid	1733	1733	1733	0.26463	0.0473656	0.0242148	0.00462047	-0.00984881	0.0553346	0.0644208	0.00657683	-0.0136533	0.00306781	0.00065697	0.0603712	0.140849	0.0402552	0.0536242	0.0587431	-0.0094415	-0.0243017	-0.0123326	0.0314455	0.00985627	-0.0276142	0.0341055	-0.00350293	0.0282095	0.11482	0.0195632	0.0616785	-0.030343	0.0200392	0.0204165	-0.0145104	0.051426	0.0139111	0.0242775	0.0688307	0.0651256	0.0241103	0.0460257	0.129806	0.116918	0.0241103	0.0652783	0.0328081	0.00223362	0.0289934
Inhaler - Anticholinergic	1733	1733	1733	1733	0.0535595	0.03346	-0.0162799	0.0428019	0.0956531	0.131331	0.0277362	0.0175462	0.03609	0.0328977	0.0941429	0.0935761	0.0306672	0.072734	0.217879	-0.0187244	0.00739153	-0.0090644	0.0203604	0.0769296	-0.0154622	-0.0307899	0.0162619	0.00671878	0.16931	-0.0255927	0.0318703	0.00240251	0.0728307	0.0631978	-0.009298	0.0360055	0.0816586	0.0382759	-0.0191385	-0.0195447	-0.0134376	-0.0145313	0.07922	0.072734	0.118877	0.0610183	0.0117527	0.0392217	0.0253889
SSRI	1733	1733	1733	1733	1733	0.0496998	-0.0213032	-0.00861846	0.054377	0.111642	-0.0321872	-0.00855665	0.0145487	0.00850889	0.0825721	0.0265964	0.0287014	0.105257	-0.00447022	0.0145484	-0.0209666	-0.0230987	-0.00468823	0.0510658	-0.0202332	0.00222389	0.0357793	-0.0244474	-0.0160915	0.0056896	0.0462732	-0.0460219	0.0522178	0.00172097	-0.022942	0.0589946	0.0348348	0.0721807	0.0408779	0.0103291	-0.0112982	0.00323049	-0.029948	0.0268516	0.0487011	-0.0188637	-0.0168506	-0.00400407	-0.0162337
Levothyroxine	1733	1733	1733	1733	1733	1733	-0.0046452	-0.0155342	-0.0021055	0.0134278	0.0343434	-0.0359649	0.000555131	0.00407684	0.0265701	0.0537737	0.0120276	-0.0227579	-0.00386612	-0.029105	0.00611158	-0.00755132	0.00933073	-0.0204414	0.0376764	0.0984992	0.0141823	-0.00766352	0.00515016	-0.00913335	0.0497843	-0.0136378	0.049793	0.045088	-0.0226341	0.00176319	1.03687e-05	0.0309922	0.0291105	0.0380479	-0.0384418	-0.0259771	0.0510209	-0.00626984	0.0288508	0.0431279	0.0158304	-0.0332333	0.0189882
Triptan	1733	1733	1733	1733	1733	1733	1733	0.0183785	0.0310989	0.0441932	-0.00927063	0.0888443	-0.0168404	-0.00857634	-0.00342717	-0.0136123	0.0180872	0.0858359	-0.0287916	0.0018112	0.0692425	-0.0393669	-0.0206125	-0.0166506	-0.0283588	0.00967815	-0.0223489	-0.0047516	0.0257607	0.0248979	0.0364267	-0.0308608	-0.0247462	-0.0264243	0.0115438	-0.0155132	0.0215907	0.0442078	-0.0242318	-0.000240391	-0.0170137	0.0141368	0.0203604	-0.0173697	-0.0170137	-0.0196919	-0.0244902	0.0257516	0.0132491
Bisphosphonate	1733	1733	1733	1733	1733	1733	1733	1733	0.0174312	0.0168904	0.0173908	-0.0158886	0.511781	0.495105	0.0170408	0.00228369	0.00162078	-0.0177107	0.0073495	-0.0485714	0.0310277	0.006075	0.0183785	0.0403901	-0.0267711	-0.0292981	-0.017739	-0.0440452	0.119205	-0.0465379	-0.0244108	0.0137408	0.000235127	0.0417514	0.00792832	0.0480431	0.00638509	0.0561788	-0.036657	-0.0124985	0.00162078	-0.00388259	0.0428019	0.000165039	-0.0166183	0.00715344	-0.0115977	-0.0091107	-0.00513938
Paracetamol	1733	1733	1733	1733	1733	1733	1733	1733	1733	0.71021	0.139016	-0.0139057	0.0953847	0.0961556	0.201227	0.096504	0.104357	0.100621	0.0582229	-0.0448564	0.0543861	0.0867245	0.0444788	0.141193	0.108264	0.115381	0.0085967	0.05867	0.0683458	0.0278549	0.239467	0.0924328	0.0871315	0.0689785	0.296315	0.06872	0.0652768	0.152721	0.125692	0.0309103	0.0399344	0.0606012	0.0452169	0.116406	0.00772294	0.148746	0.0891824	0.0206001	0.0580237
Opioid	1733	1733	1733	1733	1733	1733	1733	1733	1733	1733	0.0945083	-0.00460278	0.0554599	0.0588205	0.194661	0.0835645	0.122796	0.101556	0.0351079	-0.0504589	0.0479075	0.0627263	0.0148384	0.144984	0.0650941	0.0721516	0.047528	0.06636	0.0616588	0.0464001	0.243946	0.0853623	0.0583421	0.034442	0.235405	0.1023	0.0227692	0.109571	0.0616588	0.00900364	0.0344584	0.0427216	0.0575619	0.118872	0.0167908	0.0807798	0.0475246	0.0501546	0.00842419
Statin	1733	1733	1733	1733	1733	1733	1733	1733	1733	1733	1733	-0.0357516	0.0114594	0.016229	0.0879946	0.0316426	0.0998855	0.0175081	0.0191549	-0.0888435	0.177428	0.26809	0.0846277	0.0241706	0.177173	0.15901	0.00410226	-0.00293919	-0.0106685	-0.0527069	0.0786215	0.218443	0.00916142	0.312138	0.00387397	0.0106901	0.164279	0.0518189	0.0295763	0.23011	-0.0244447	-0.0124655	0.0395346	0.0396634	0.0546745	0.145043	0.114892	0.0309811	0.139564
Topical - HRT	1733	1733	1733	1733	1733	1733	1733	1733	1733	1733	1733	1733	-0.022687	-0.0255336	-0.0105568	0.00156964	-0.0179808	-0.018357	0.0301137	-0.000851931	-0.0130985	-0.0308662	-0.0217842	-0.0175971	-0.0315817	-0.0412	0.00197935	0.0138269	0.0218061	-0.0342456	0.0110003	-0.0584595	-0.00291034	-0.0295853	0.0225132	0.0200313	0.0187541	0.0169175	0.0218061	-0.0261528	-0.0179808	0.0114137	-0.0172053	-0.018357	0.0486021	-0.0208113	-0.0258823	-0.0155446	-0.0197943
Calcium	1733	1733	1733	1733	1733	1733	1733	1733	1733	1733	1733	1733	1733	0.970534	0.0613324	0.0268757	0.0167386	0.0409247	0.0204404	-0.0515123	0.0237149	0.0360643	0.0395437	0.0331313	0.0367739	0.00202338	-0.0462912	-0.0470046	0.130171	-0.0530652	0.0233608	0.0370829	0.0393509	0.0403148	-0.0249093	0.0424916	0.0392041	0.0576216	-0.00515955	-0.0175099	0.0167386	0.0201979	0.00775108	-0.0122905	-0.037558	0.082217	0.0412407	0.0183823	0.0179114
Cholecalciferol	1733	1733	1733	1733	1733	1733	1733	1733	1733	1733	1733	1733	1733	1733	0.062006	0.0429868	0.0138236	0.0374701	0.0317921	-0.0540717	0.017093	0.0274353	0.0356253	0.0299422	0.0407476	0.0083673	-0.0487496	-0.0501822	0.123885	-0.0569116	0.0267771	0.0418542	0.0440964	0.03898	-0.0176429	0.0538412	0.0360067	0.0613923	-0.00872905	-0.00233637	0.0138236	0.0293329	0.00512774	-0.0146766	-0.0393829	0.0775814	0.0367005	0.0157837	0.0389497
PPI	1733	1733	1733	1733	1733	1733	1733	1733	1733	1733	1733	1733	1733	1733	1733	0.0808995	0.0855513	0.094155	0.0458973	-0.0402008	0.0738777	0.0678546	0.0285618	0.0766256	0.065167	0.0445283	-0.00399787	0.00954444	0.0944254	-0.0151659	0.16784	0.0426676	0.134141	0.0818084	0.196105	0.0194897	0.00283999	0.154588	-0.0701004	0.0445308	0.0470454	0.0707029	0.0673465	0.207372	0.00853958	0.0693067	0.0556532	0.0554662	0.0673816
H1 Inhibitor	1733	1733	1733	1733	1733	1733	1733	1733	1733	1733	1733	1733	1733	1733	1733	1733	0.110265	0.10697	0.0791881	-0.0208802	0.0175901	0.000768721	-0.0136123	0.0670529	0.00907099	-0.061667	-0.000192741	0.0300641	0.0919195	-0.00149323	0.0395415	-0.0158227	0.0247027	0.0237118	0.0690707	0.0254923	-0.000732746	0.0655753	0.0430755	0.0087408	-0.0269132	0.0132801	0.0458447	0.0621544	0.133128	0.0482362	-0.0065016	0.00308702	0.0120313
Quinine	1733	1733	1733	1733	1733	1733	1733	1733	1733	1733	1733	1733	1733	1733	1733	1733	1733	0.109894	0.0530718	-0.0195684	0.0420502	0.049278	0.0180872	0.0294043	-0.0177855	0.026398	-0.018447	0.00456633	0.0100874	-0.0267463	0.0285819	-0.0162214	0.00907243	0.112942	0.0482262	-0.0128047	0.0320047	0.0630472	0.0702645	0.00907243	0.0704603	0.102304	0.0306672	0.0270732	-0.0140433	0.130454	-0.0202144	-0.0121406	0.0230339
Antispasmodic	1733	1733	1733	1733	1733	1733	1733	1733	1733	1733	1733	1733	1733	1733	1733	1733	1733	1733	0.0761464	-0.0199778	0.021343	0.00129661	0.051434	0.0282574	-0.00135565	0.00542179	-0.0188329	-0.0229115	-0.0204196	0.0177618	0.0525274	-0.0177628	0.00805761	0.0370608	0.0264602	0.0322371	0.0308313	0.0333091	0.038559	0.0369682	-0.0143371	0.0228794	0.0295076	0.147705	-0.0143371	0.0912458	-0.0206373	0.0353382	0.0219438
Prescr. Antibiotic	1733	1733	1733	1733	1733	1733	1733	1733	1733	1733	1733	1733	1733	1733	1733	1733	1733	1733	1733	0.00412591	-0.0108564	-0.00755126	0.035041	0.0290532	-0.00615085	-0.00710969	0.00817075	0.0438821	0.130305	-0.00345011	0.0391785	-0.0326551	0.0906029	-0.0024488	0.0433769	0.0343791	0.00514613	0.06614	0.0391093	0.0190781	0.181133	0.164222	0.0574665	0.000840116	0.00184739	0.0391931	0.0199642	-0.0205449	-0.00282755
Contraceptive	1733	1733	1733	1733	1733	1733	1733	1733	1733	1733	1733	1733	1733	1733	1733	1733	1733	1733	1733	1733	-0.0329073	-0.0376072	0.0018112	-0.0191508	-0.0497096	-0.0448377	-0.00208527	-0.0116362	-0.00599565	-0.00383881	-0.0325972	-0.063621	-0.00701648	-0.0346015	-0.0293372	-0.0178426	-0.0182885	-0.0298956	-0.0278703	-0.00701648	-0.0195684	-0.0211611	0.0454048	-0.0199778	-0.0195684	-0.0226487	-0.0281675	-0.0169171	0.00644322
Beta Blocker	1733	1733	1733	1733	1733	1733	1733	1733	1733	1733	1733	1733	1733	1733	1733	1733	1733	1733	1733	1733	1733	0.158684	0.17903	0.00580719	0.130799	0.0803562	-0.000410451	-0.0293446	0.0330016	-0.0329181	0.0371472	0.134522	-0.0223147	0.263659	-0.030438	-0.00985756	0.0695471	-0.0133701	0.0195573	0.096309	-0.0145868	-0.00119151	0.0270985	0.021343	-0.0145868	0.125147	0.0583102	0.0363528	0.0147582
ACEi	1733	1733	1733	1733	1733	1733	1733	1733	1733	1733	1733	1733	1733	1733	1733	1733	1733	1733	1733	1733	1733	1733	0.050114	0.0364412	0.164269	-0.0772982	-0.0210484	0.00989828	0.0263538	0.00174902	0.0513291	0.219173	0.0233324	0.182925	0.0269262	-0.0224125	0.0583813	0.0573329	0.048269	0.205956	0.0031165	0.0105014	0.0551835	0.0163773	0.0185037	0.177248	0.100766	-0.00173987	0.148873
Coumarin	1733	1733	1733	1733	1733	1733	1733	1733	1733	1733	1733	1733	1733	1733	1733	1733	1733	1733	1733	1733	1733	1733	1733	-0.0166506	0.00136349	0.0907818	0.0316311	-0.027189	0.0257607	-0.0324037	-0.00675214	0.0547296	0.0242654	0.0041862	-0.0380973	0.0228931	0.0215907	-0.0259926	0.0757533	0.0977828	-0.0170137	-0.0183985	0.0570008	-0.0173697	-0.0170137	0.193596	0.0744987	-0.0147085	0.0132491
GABAergic	1733	1733	1733	1733	1733	1733	1733	1733	1733	1733	1733	1733	1733	1733	1733	1733	1733	1733	1733	1733	1733	1733	1733	1733	0.0381596	0.00838765	0.0151242	0.0331993	0.0418791	-0.0261755	0.215955	0.0755592	0.010134	0.0415471	0.091268	0.129101	0.033242	0.0365326	0.0111524	-0.0199898	-0.0137436	-0.0148622	-0.0131508	-0.0140311	0.1157	0.0590029	-0.019783	0.0875899	0.0241803
Thiazide	1733	1733	1733	1733	1733	1733	1733	1733	1733	1733	1733	1733	1733	1733	1733	1733	1733	1733	1733	1733	1733	1733	1733	1733	1733	0.141459	-0.00559569	0.0115998	0.012886	-0.00953772	0.0946121	0.208049	0.0105577	0.0217034	0.0213135	-0.0129547	0.0621944	0.0409033	0.0893199	0.0730027	-0.0177855	-0.00541542	0.00321097	0.0161768	0.0358806	-0.0257613	0.0621579	0.051639	-0.006677
Sartan	1733	1733	1733	1733	1733	1733	1733	1733	1733	1733	1733	1733	1733	1733	1733	1733	1733	1733	1733	1733	1733	1733	1733	1733	1733	1733	0.0177857	-0.00149801	-0.0180204	-0.00816024	0.018454	0.133436	-0.00590728	0.108379	0.0199916	0.0774794	-0.00921811	0.0419564	0.00978845	0.103145	-0.0321778	-0.0347967	0.0507363	0.0245581	0.0459232	0.0644515	0.105107	0.0171947	0.0535195
Thyroxine	1733	1733	1733	1733	1733	1733	1733	1733	1733	1733	1733	1733	1733	1733	1733	1733	1733	1733	1733	1733	1733	1733	1733	1733	1733	1733	1733	0.0120554	0.0431345	0.0179034	0.0492012	-0.0147064	-0.0268309	0.0255857	0.0199552	0.0187277	-0.0172405	0.0151347	-0.00313729	0.0185329	0.0140415	0.0402791	0.0162619	-0.0188329	-0.018447	0.00685114	0.0192574	-0.0159476	-0.0203075
Topical - Steroid	1733	1733	1733	1733	1733	1733	1733	1733	1733	1733	1733	1733	1733	1733	1733	1733	1733	1733	1733	1733	1733	1733	1733	1733	1733	1733	1733	1733	0.0642036	0.0307422	-0.00416017	-0.0447391	0.00507032	-0.0432669	0.0261401	-0.0204627	-0.0209742	0.0197299	0.00650359	0.00507032	0.00456633	0.000765616	-0.0214741	0.00355892	0.00456633	-0.0259747	0.00577954	0.0117306	0.0491126
Steroid	1733	1733	1733	1733	1733	1733	1733	1733	1733	1733	1733	1733	1733	1733	1733	1733	1733	1733	1733	1733	1733	1733	1733	1733	1733	1733	1733	1733	1733	-0.00534744	-0.0148116	0.0293025	-0.00808497	0.0427809	0.0403179	-0.0182372	-0.018693	0.0296191	0.014367	0.0129214	0.0702645	0.0620387	0.0122696	0.0090697	0.0100874	-0.0231496	-0.00757706	0.0173913	0.00539386
HRT	1733	1733	1733	1733	1733	1733	1733	1733	1733	1733	1733	1733	1733	1733	1733	1733	1733	1733	1733	1733	1733	1733	1733	1733	1733	1733	1733	1733	1733	1733	0.0261531	-0.0228856	-0.00679859	-0.0455502	-0.00569761	0.0510829	-0.000439289	0.0204485	-0.0380934	-0.038902	-0.0267463	-0.00761201	-0.00159262	0.0177618	-0.0267463	-0.0109983	-0.00607987	0.00337967	-0.0294438
TCA	1733	1733	1733	1733	1733	1733	1733	1733	1733	1733	1733	1733	1733	1733	1733	1733	1733	1733	1733	1733	1733	1733	1733	1733	1733	1733	1733	1733	1733	1733	1733	0.0144696	0.00226137	0.0219438	0.11913	0.0639742	0.0614095	0.154833	0.0222013	0.0566913	0.0545696	0.0951432	0.0318703	0.0779975	0.00259427	0.0180419	0.00297086	0.00973163	0.0689517
CCB	1733	1733	1733	1733	1733	1733	1733	1733	1733	1733	1733	1733	1733	1733	1733	1733	1733	1733	1733	1733	1733	1733	1733	1733	1733	1733	1733	1733	1733	1733	1733	1733	0.0363467	0.151138	0.0365293	-0.0255268	0.0673726	0.0185537	0.060746	0.128826	0.0132149	0.00519558	0.00240251	0.0110872	-0.00150324	0.0621413	0.0899297	-0.00554089	0.0570095
Anticholinergic	1733	1733	1733	1733	1733	1733	1733	1733	1733	1733	1733	1733	1733	1733	1733	1733	1733	1733	1733	1733	1733	1733	1733	1733	1733	1733	1733	1733	1733	1733	1733	1733	1733	0.0270753	0.0376973	-0.0186243	0.0754319	0.0671198	0.0129214	0.0320737	0.00907243	0.0599378	0.0112471	0.0369682	0.0385706	0.0787836	0.116178	-0.0176582	0.0312629
Aspirin	1733	1733	1733	1733	1733	1733	1733	1733	1733	1733	1733	1733	1733	1733	1733	1733	1733	1733	1733	1733	1733	1733	1733	1733	1733	1733	1733	1733	1733	1733	1733	1733	1733	1733	-0.0510723	0.00891004	0.00716494	0.0701975	0.0427809	0.104249	0.00240257	0.0481358	0.082429	0.0551171	0.0392491	0.0880741	0.0543318	0.0126951	0.0124359
Topical - NSAID	1733	1733	1733	1733	1733	1733	1733	1733	1733	1733	1733	1733	1733	1733	1733	1733	1733	1733	1733	1733	1733	1733	1733	1733	1733	1733	1733	1733	1733	1733	1733	1733	1733	1733	1733	0.0802955	-0.00811454	0.0316291	0.0119497	0.00988571	0.0880622	0.0767675	-0.0300895	0.0655028	0.0283082	0.0154742	0.0389925	-0.0271852	0.037968
Benzodiazepine	1733	1733	1733	1733	1733	1733	1733	1733	1733	1733	1733	1733	1733	1733	1733	1733	1733	1733	1733	1733	1733	1733	1733	1733	1733	1733	1733	1733	1733	1733	1733	1733	1733	1733	1733	1733	-0.0119672	0.0728965	-0.0182372	-0.0186243	-0.0128047	-0.0138469	-0.0122524	0.0322371	0.0796562	0.0253104	-0.0184316	-0.0110698	-0.0140962
Clopidogrel	1733	1733	1733	1733	1733	1733	1733	1733	1733	1733	1733	1733	1733	1733	1733	1733	1733	1733	1733	1733	1733	1733	1733	1733	1733	1733	1733	1733	1733	1733	1733	1733	1733	1733	1733	1733	1733	0.0702057	0.0134448	0.0124174	-0.0131248	-0.014193	-0.0125587	0.0308313	0.0320047	0.0239843	0.044743	-0.0113465	0.108897
Laxative	1733	1733	1733	1733	1733	1733	1733	1733	1733	1733	1733	1733	1733	1733	1733	1733	1733	1733	1733	1733	1733	1733	1733	1733	1733	1733	1733	1733	1733	1733	1733	1733	1733	1733	1733	1733	1733	1733	0.0296191	0.00812472	0.0348799	0.0812328	0.0676784	0.0333091	0.0630472	0.0240699	0.0684113	0.0139201	0.0277053
Aromatase Inhibitor	1733	1733	1733	1733	1733	1733	1733	1733	1733	1733	1733	1733	1733	1733	1733	1733	1733	1733	1733	1733	1733	1733	1733	1733	1733	1733	1733	1733	1733	1733	1733	1733	1733	1733	1733	1733	1733	1733	1733	0.0339278	0.0100874	0.0341494	0.0436777	0.0090697	-0.0200012	0.0290877	-0.00757706	0.0173913	0.00539386
Metformin	1733	1733	1733	1733	1733	1733	1733	1733	1733	1733	1733	1733	1733	1733	1733	1733	1733	1733	1733	1733	1733	1733	1733	1733	1733	1733	1733	1733	1733	1733	1733	1733	1733	1733	1733	1733	1733	1733	1733	1733	0.0385706	0.0599378	0.134414	0.0369682	0.00907243	0.155602	0.116178	0.0163437	0.300006
Methotrexate	1733	1733	1733	1733	1733	1733	1733	1733	1733	1733	1733	1733	1733	1733	1733	1733	1733	1733	1733	1733	1733	1733	1733	1733	1733	1733	1733	1733	1733	1733	1733	1733	1733	1733	1733	1733	1733	1733	1733	1733	1733	0.768082	0.0306672	0.0270732	-0.0140433	0.0204232	0.0393631	-0.0121406	0.0230339
Folic Acid	1733	1733	1733	1733	1733	1733	1733	1733	1733	1733	1733	1733	1733	1733	1733	1733	1733	1733	1733	1733	1733	1733	1733	1733	1733	1733	1733	1733	1733	1733	1733	1733	1733	1733	1733	1733	1733	1733	1733	1733	1733	1733	0.0672306	0.0228794	-0.0151863	0.0164194	0.0609745	0.0320142	0.018962
Iron	1733	1733	1733	1733	1733	1733	1733	1733	1733	1733	1733	1733	1733	1733	1733	1733	1733	1733	1733	1733	1733	1733	1733	1733	1733	1733	1733	1733	1733	1733	1733	1733	1733	1733	1733	1733	1733	1733	1733	1733	1733	1733	1733	0.072734	0.074772	0.0993039	0.0428478	0.0900604	0.105752
Alginate	1733	1733	1733	1733	1733	1733	1733	1733	1733	1733	1733	1733	1733	1733	1733	1733	1733	1733	1733	1733	1733	1733	1733	1733	1733	1733	1733	1733	1733	1733	1733	1733	1733	1733	1733	1733	1733	1733	1733	1733	1733	1733	1733	1733	-0.0143371	0.0552992	0.00855817	-0.0123945	0.0596707
H2 Antagonist	1733	1733	1733	1733	1733	1733	1733	1733	1733	1733	1733	1733	1733	1733	1733	1733	1733	1733	1733	1733	1733	1733	1733	1733	1733	1733	1733	1733	1733	1733	1733	1733	1733	1733	1733	1733	1733	1733	1733	1733	1733	1733	1733	1733	1733	-0.0162539	0.0393631	0.133968	0.0230339
Loop	1733	1733	1733	1733	1733	1733	1733	1733	1733	1733	1733	1733	1733	1733	1733	1733	1733	1733	1733	1733	1733	1733	1733	1733	1733	1733	1733	1733	1733	1733	1733	1733	1733	1733	1733	1733	1733	1733	1733	1733	1733	1733	1733	1733	1733	1733	0.131754	0.0282253	0.14918
Alpha Blocker	1733	1733	1733	1733	1733	1733	1733	1733	1733	1733	1733	1733	1733	1733	1733	1733	1733	1733	1733	1733	1733	1733	1733	1733	1733	1733	1733	1733	1733	1733	1733	1733	1733	1733	1733	1733	1733	1733	1733	1733	1733	1733	1733	1733	1733	1733	1733	0.0168613	0.0591642
Vitamin B12	1733	1733	1733	1733	1733	1733	1733	1733	1733	1733	1733	1733	1733	1733	1733	1733	1733	1733	1733	1733	1733	1733	1733	1733	1733	1733	1733	1733	1733	1733	1733	1733	1733	1733	1733	1733	1733	1733	1733	1733	1733	1733	1733	1733	1733	1733	1733	1733	-0.013365
Injection - Insulin	1733	1733	1733	1733	1733	1733	1733	1733	1733	1733	1733	1733	1733	1733	1733	1733	1733	1733	1733	1733	1733	1733	1733	1733	1733	1733	1733	1733	1733	1733	1733	1733	1733	1733	1733	1733	1733	1733	1733	1733	1733	1733	1733	1733	1733	1733	1733	1733	1733
Glaucoma Eye Drop	1733	1733	1733	1733	1733	1733	1733	1733	1733	1733	1733	1733	1733	1733	1733	1733	1733	1733	1733	1733	1733	1733	1733	1733	1733	1733	1733	1733	1733	1733	1733	1733	1733	1733	1733	1733	1733	1733	1733	1733	1733	1733	1733	1733	1733	1733	1733	1733	1733
Aminosalicylate	1733	1733	1733	1733	1733	1733	1733	1733	1733	1733	1733	1733	1733	1733	1733	1733	1733	1733	1733	1733	1733	1733	1733	1733	1733	1733	1733	1733	1733	1733	1733	1733	1733	1733	1733	1733	1733	1733	1733	1733	1733	1733	1733	1733	1733	1733	1733	1733	1733
Prev. Month Antibiotic	1259	1259	1259	1259	1259	1259	1259	1259	1259	1259	1259	1259	1259	1259	1259	1259	1259	1259	1259	1259	1259	1259	1259	1259	1259	1259	1259	1259	1259	1259	1259	1259	1259	1259	1259	1259	1259	1259	1259	1259	1259	1259	1259	1259	1259	1259	1259	1259	1259
[truncated: 3 more columns]
